# Supplementary material for: A bacterial tungsten-containing aldehyde oxidoreductase forms an enzymatic decorated protein nanowire
Source: Sci Adv. 2023 Jun 2;9(22):eadg6689. doi: 10.1126/sciadv.adg6689 (PMC10413684; doi:10.1126/sciadv.adg6689)
Supplement: Supplementary file 2 — Data S1 to S9 [file sciadv.adg6689_data_s1_to_s9.zip]

Archive with 9 entries (9 files):
- submission-aaas/S4_FE4S4_Cys4_AOR.frcmod
- submission-aaas/S8_MPT2_antechamber.mol2
- submission-aaas/S9_MPT1_antechamber.mol2
- submission-aaas/S6_FES_antechamber.mol2
- submission-aaas/S7_WOO_antechamber.mol2
- submission-aaas/S5_AOR_WCo.frcmod
- submission-aaas/S1AOR_Pfuriosus_WVIOO.pdb
- submission-aaas/S2AOR_Pfuriosus_WIVOHO.pdb
- submission-aaas/S3_AOR_Pfuriosus_WIVOOH2.pdb
