# Supplementary material for: A bacterial tungsten-containing aldehyde oxidoreductase forms an enzymatic decorated protein nanowire
Source: Sci Adv. 2023 Jun 2;9(22):eadg6689. doi: 10.1126/sciadv.adg6689 (PMC10413684; doi:10.1126/sciadv.adg6689)
Supplement: Supplementary file 2 — Data S1 to S9 [file sciadv.adg6689_data_s1_to_s9.zip › submission-aaas/S4_FE4S4_Cys4_AOR.frcmod]

FF for W(VI)  site in AOR active site (WO2, initial conformation) All parameters from JCIM 2014,54 Carvahlo et al E nonbond parm from JACS 1992, 10024

MASS
CT 12.010                     same as c3 
SU  32.00
SD  32.00
FU  56.00
FD  56.00
FO  56.00
FP  56.00
SG  32.00


BOND
FU-SU   60.00  2.35
FD-SD   60.00  2.35
FU-SG   82.80  2.28
FD-SU   75.30  2.22
FU-SD   75.30  2.22
FD-SG   82.80  2.28
FO-SU   60.00  2.35
FP-SD   60.00  2.35
FO-SG   82.80  2.28
FP-SU   75.30  2.22
FO-SD   75.30  2.22
FP-SG   82.80  2.28
SG-CT   154.20  1.82 ! z JCIM 2014


ANGLE
SU-FO-SU    7.00   107.00
SD-FP-SD    7.00   107.00
SD-FP-SU    13.00  104.50
SU-FO-SD    13.00  104.50
FP-SD-FO    10.50   73.00
FO-SU-FP    10.50   73.00
SU-FO-SG    12.10  110.00
SD-FP-SG    12.10  110.00
SD-FO-SG    12.80  120.00
SU-FP-SG    12.80  120.00
FO-SU-FU    8.50    71.30
FP-SD-FD    8.50    71.30
CT-SG-FO    18.20  104.90
CT-SG-FP    18.20  104.90
SU-FU-SU    7.00   107.00
SD-FD-SD    7.00   107.00
SD-FD-SU    13.00  104.50
SU-FU-SD    13.00  104.50
FU-SU-FD    10.50   73.00
SU-FU-SG    12.10  110.00
SD-FD-SG    12.10  110.00
SD-FU-SG    12.80  120.00
SU-FD-SG    12.80  120.00
CT-SG-FU    18.20  104.90
CT-SG-FD    18.20  104.90
H1-CT-SG    50.00  109.50  ! z parm99
CT-CT-SG    50.00  108.60  ! z parm99
FO-SD-FD    10.50  73.00
FO-SU-FD    10.50  73.00
FU-SD-FP    10.50  73.00
FU-SU-FP    10.50  73.00
FU-SD-FD    10.50  73.00

DIHE
SU-FO-SG-CT  1  0  180  2
SD-FO-SG-CT  1  0  180  2
HB-CT-SG-FO  1  0  180  2
SG-FO-SU-FU  1  0  180  2
SG-FO-SU-FP  1  0  180  2
SG-FO-SU-FD  1  0  180  2
SG-FO-SD-FP  1  0  180  2
SG-FO-SD-FD  1  0  180  2
SU-FU-SU-FO  1  0  180  2
SG-FU-SU-FO  1  0  180  2
SD-FU-SU-FO  1  0  180  2
SD-FP-SU-FO  1  0  180  2
SG-FP-SU-FO  1  0  180  2
SD-FD-SU-FO  1  0  180  2
SG-FD-SU-FO  1  0  180  2
SU-FP-SD-FO  1  0  180  2
SD-FP-SD-FO  1  0  180  2
SG-FP-SD-FO  1  0  180  2
SU-FD-SD-FO  1  0  180  2
SD-FD-SD-FO  1  0  180  2
SG-FD-SD-FO  1  0  180  2
SU-FO-SU-FU  1  0  180  2
SU-FO-SU-FD  1  0  180  2
SU-FO-SD-FP  1  0  180  2
SU-FO-SD-FD  1  0  180  2
SU-FU-SU-FD  1  0  180  2
SU-FU-SG-CT  1  0  180  2
SU-FU-SD-FP  1  0  180  2
SU-FU-SD-FD  1  0  180  2
SU-FP-SD-FU  1  0  180  2
SU-FP-SD-FD  1  0  180  2
SU-FP-SG-CT  1  0  180  2
SU-FO-SU-FP  1  0  180  2
SU-FU-SU-FP  1  0  180  2
SU-FD-SD-FU  1  0  180  2
SU-FD-SD-FP  1  0  180  2
SU-FD-SG-CT  1  0  180  2
SD-FO-SU-FU  1  0  180  2
SD-FP-SU-FU  1  0  180  2
SG-FP-SU-FU  1  0  180  2
SD-FD-SU-FU  1  0  180  2
SG-FD-SU-FU  1  0  180  2
HB-CT-SG-FU  1  0  180  2
SG-FP-SD-FU  1  0  180  2
SD-FP-SD-FU  1  0  180  2
SD-FD-SD-FU  1  0  180  2
SG-FD-SD-FU  1  0  180  2
SG-FU-SU-FP  1  0  180  2
SG-FU-SU-FD  1  0  180  2
SG-FU-SD-FP  1  0  180  2
SG-FU-SD-FD  1  0  180  2
SD-FU-SG-CT  1  0  180  2
SD-FU-SU-FP  1  0  180  2
SD-FU-SU-FD  1  0  180  2
SD-FP-SG-CT  1  0  180  2
SD-FP-SD-FD  1  0  180  2
SD-FD-SD-FP  1  0  180  2
SD-FD-SG-CT  1  0  180  2
SD-FO-SU-FP  1  0  180  2
SG-FD-SD-FP  1  0  180  2
HB-CT-SG-FP  1  0  180  2
SG-FP-SD-FD  1  0  180  2
SD-FO-SU-FD  1  0  180  2
HB-CT-SG-FD  1  0  180  2
CT-CT-SG-FD  1  0  180  2
CT-CT-SG-FU  1  0  180  2
CT-CT-SG-FO  1  0  180  2
CT-CT-SG-FP  1  0  180  2
H1-CT-SG-FO  1  0  180  2
H1-CT-SG-FO  1  0  180  2
H1-CT-SG-FD  1  0  180  2
H1-CT-SG-FD  1  0  180  2
H1-CT-SG-FP  1  0  180  2
H1-CT-SG-FP  1  0  180  2
H1-CT-SG-FU  1  0  180  2
H1-CT-SG-FU  1  0  180  2

IMPROPER

NONBON
CT   1.9080  0.1094             same as c3 
SD   2.000   0.2500         
SU   2.000   0.2500        
SG   2.000   0.2500        
FU   2.912   0.0130
FO   2.912   0.0130
FD   2.912   0.0130
FP   2.912   0.0130

     
