# Supplementary material for: A bacterial tungsten-containing aldehyde oxidoreductase forms an enzymatic decorated protein nanowire
Source: Sci Adv. 2023 Jun 2;9(22):eadg6689. doi: 10.1126/sciadv.adg6689 (PMC10413684; doi:10.1126/sciadv.adg6689)
Supplement: Supplementary file 2 — Data S1 to S9 [file sciadv.adg6689_data_s1_to_s9.zip › submission-aaas/S8_MPT2_antechamber.mol2]

@<TRIPOS>MOLECULE
Molecule
   34    36     1     0     0
SMALL
No Charge or Current Charge


@<TRIPOS>ATOM
      1 C1         59.5080    2.9360    1.2350 c3        1 MP2      0.734318
      2 H2         59.3500    3.0130    2.2910 h1        1 MP2     -0.132803
      3 H3         58.5910    2.6280    0.7770 h1        1 MP2     -0.132803
      4 C4         60.5720    1.8440    0.9790 c3        1 MP2      0.114470
      5 H5         60.9460    1.7120   -0.0360 h1        1 MP2      0.064433
      6 C6         59.8690    0.6450    1.6680 c         1 MP2     -0.080714
      7 S7         58.4530   -0.1160    0.9700 S3        1 MP2     -0.537377
      8 C8         60.4120    0.1020    2.8910 c         1 MP2      0.057714
      9 S9         59.7820   -1.3450    3.6670 S4        1 MP2     -0.426739
     10 C10        61.6490    0.7420    3.5500 c3        1 MP2     -0.016384
     11 H11        62.2390   -0.1010    3.8440 h1        1 MP2      0.039721
     12 N12        61.5970    1.5620    4.7780 nh        1 MP2     -0.409998
     13 H13        60.7450    1.7410    5.2710 hn        1 MP2      0.316628
     14 C14        62.7770    2.0470    5.1800 cc        1 MP2     -0.033821
     15 C15        63.0560    2.3210    6.5400 c         1 MP2      0.431063
     16 O16        62.0640    2.2120    7.4890 o         1 MP2     -0.577673
     17 N17        64.2170    2.9130    6.8690 n         1 MP2     -0.566562
     18 H18        64.3860    3.1410    7.8280 hn        1 MP2      0.373367
     19 C19        65.1700    3.2130    5.9480 cc        1 MP2      0.766783
     20 N20        66.3440    3.7750    6.2570 nh        1 MP2     -0.979852
     21 H21        66.5720    4.0120    7.2750 hn        1 MP2      0.427052
     22 H22        67.0550    3.9880    5.4860 hn        1 MP2      0.427052
     23 N23        64.9600    2.9330    4.6550 nd        1 MP2     -0.708354
     24 C24        63.7960    2.4000    4.2370 cd        1 MP2      0.509663
     25 N25        63.5550    2.2620    2.9300 nh        1 MP2     -0.684972
     26 H26        64.1320    2.7540    2.2780 hn        1 MP2      0.387056
     27 C27        62.4810    1.4200    2.4240 c3        1 MP2      0.433201
     28 H28        62.8240    0.7110    1.6710 h2        1 MP2      0.029528
     29 O29        61.4590    2.2400    1.9600 os        1 MP2     -0.447804
     30 P30        59.0450    5.5150    1.1870 p5        1 MP2      1.114244
     31 O31        59.1680    5.6420    2.7490 o         1 MP2     -0.850309
     32 O32        59.6730    6.7540    0.4160 o         1 MP2     -0.850309
     33 O33        57.6030    5.3820    0.8420 o         1 MP2     -0.850309
     34 O34        59.8540    4.2450    0.7290 os        1 MP2     -0.667334
@<TRIPOS>BOND
     1    1    4 1   
     2    1   34 1   
     3    1    3 1   
     4    1    2 1   
     5    4    6 1   
     6    4   29 1   
     7    4    5 1   
     8    6    7 2   
     9    6    8 1   
    10    8    9 2   
    11    8   10 1   
    12   10   12 1   
    13   10   27 1   
    14   10   11 1   
    15   12   14 1   
    16   12   13 1   
    17   14   15 1   
    18   14   24 2   
    19   15   16 2   
    20   15   17 1   
    21   17   19 1   
    22   17   18 1   
    23   19   20 1   
    24   19   23 2   
    25   20   21 1   
    26   20   22 1   
    27   23   24 1   
    28   24   25 1   
    29   25   27 1   
    30   25   26 1   
    31   27   29 1   
    32   27   28 1   
    33   30   31 1   
    34   30   32 1   
    35   30   33 1   
    36   30   34 1   
@<TRIPOS>SUBSTRUCTURE
     1 MP2         1 TEMP              0 ****  ****    0 ROOT
