# Supplementary material for: A bacterial tungsten-containing aldehyde oxidoreductase forms an enzymatic decorated protein nanowire
Source: Sci Adv. 2023 Jun 2;9(22):eadg6689. doi: 10.1126/sciadv.adg6689 (PMC10413684; doi:10.1126/sciadv.adg6689)
Supplement: Supplementary file 2 — Data S1 to S9 [file sciadv.adg6689_data_s1_to_s9.zip › submission-aaas/S9_MPT1_antechamber.mol2]

@<TRIPOS>MOLECULE
Molecule
   34    36     1     0     0
SMALL
No Charge or Current Charge


@<TRIPOS>ATOM
      1 C1         57.0680    2.3240    6.5960 c3        1 MP1      0.734318
      2 H2         57.5600    1.6040    7.2160 h1        1 MP1     -0.132803
      3 H3         57.7510    2.6820    5.8540 h1        1 MP1     -0.132803
      4 C4         55.8560    1.6660    5.9050 c3        1 MP1      0.114470
      5 H5         55.2910    1.1210    6.6610 h1        1 MP1      0.064433
      6 C6         56.1470    0.6960    4.7270 c         1 MP1     -0.080714
      7 S7         57.4610   -0.4460    4.7670 S1        1 MP1     -0.537377
      8 C8         55.3530    0.7040    3.6070 c         1 MP1      0.057714
      9 S9         55.6740   -0.3390    2.2510 S2        1 MP1     -0.426739
     10 C10        54.1740    1.6600    3.5120 c3        1 MP1     -0.016384
     11 H11        53.3090    1.0490    3.2560 h1        1 MP1      0.039721
     12 N12        54.3770    2.5690    2.3840 nh        1 MP1     -0.409998
     13 H13        55.1790    2.5200    1.7890 hn        1 MP1      0.316628
     14 C14        53.3870    3.4870    2.2080 cc        1 MP1     -0.033821
     15 C15        53.0450    4.0130    0.9270 c         1 MP1      0.431063
     16 O16        53.8910    3.8670   -0.1480 o         1 MP1     -0.577673
     17 N17        52.0320    4.8820    0.8050 n         1 MP1     -0.566562
     18 H18        51.8000    5.2380   -0.1000 hn        1 MP1      0.373367
     19 C19        51.3040    5.2950    1.8950 cc        1 MP1      0.766783
     20 N20        50.2760    6.1900    1.7790 nh        1 MP1     -0.979852
     21 H21        49.7280    6.4910    2.6470 hn        1 MP1      0.427052
     22 H22        50.0190    6.5890    0.8200 hn        1 MP1      0.427052
     23 N23        51.6030    4.8170    3.1290 nd        1 MP1     -0.708354
     24 C24        52.6150    3.9470    3.3320 cd        1 MP1      0.509663
     25 N25        52.9550    3.5530    4.5930 nh        1 MP1     -0.684972
     26 H26        52.6090    4.0740    5.3730 hn        1 MP1      0.387056
     27 H27        53.2780    1.6990    5.4920 h2        1 MP1      0.029528
     28 C28        53.8080    2.3940    4.8400 c3        1 MP1      0.433201
     29 O29        55.0380    2.6810    5.3990 os        1 MP1     -0.447804
     30 P30        57.5040    4.6540    7.5790 p5        1 MP1      1.114244
     31 O31        57.2070    5.4310    6.2140 o         1 MP1     -0.850309
     32 O32        56.7340    5.4470    8.7050 o         1 MP1     -0.850309
     33 O33        58.9170    4.3540    7.8130 o         1 MP1     -0.850309
     34 O34        56.6170    3.4250    7.4040 os        1 MP1     -0.667334
@<TRIPOS>BOND
     1    1    4 1   
     2    1   34 1   
     3    1    3 1   
     4    1    2 1   
     5    4    6 1   
     6    4   29 1   
     7    4    5 1   
     8    6    7 2   
     9    6    8 1   
    10    8    9 2   
    11    8   10 1   
    12   10   12 1   
    13   10   28 1   
    14   10   11 1   
    15   12   14 1   
    16   12   13 1   
    17   14   15 1   
    18   14   24 2   
    19   15   16 2   
    20   15   17 1   
    21   17   19 1   
    22   17   18 1   
    23   19   20 1   
    24   19   23 2   
    25   20   22 1   
    26   20   21 1   
    27   23   24 1   
    28   24   25 1   
    29   25   28 1   
    30   25   26 1   
    31   27   28 1   
    32   28   29 1   
    33   30   31 1   
    34   30   32 1   
    35   30   33 1   
    36   30   34 1   
@<TRIPOS>SUBSTRUCTURE
     1 MP1         1 TEMP              0 ****  ****    0 ROOT
