# Supplementary material for: A bacterial tungsten-containing aldehyde oxidoreductase forms an enzymatic decorated protein nanowire
Source: Sci Adv. 2023 Jun 2;9(22):eadg6689. doi: 10.1126/sciadv.adg6689 (PMC10413684; doi:10.1126/sciadv.adg6689)
Supplement: Supplementary file 2 — Data S1 to S9 [file sciadv.adg6689_data_s1_to_s9.zip › submission-aaas/S6_FES_antechamber.mol2]

@<TRIPOS>MOLECULE
1AOR
    8    12     1     0     0
SMALL
No Charge or Current Charge


@<TRIPOS>ATOM
      1 FE1        64.0520    4.1910   -3.0010 FU        1 SF4      0.220000
      2 FE2        65.2620    2.3960   -1.4270 FO        1 SF4      0.220600
      3 FE4        66.0190    2.8410   -3.8540 FP        1 SF4      0.219800
      4 FE3        63.7750    1.6020   -3.4160 FD        1 SF4      0.218400
      5 SN         65.8440    0.7500   -2.9380 SD        1 SF4     -0.350000
      6 SM         64.1080    3.1860   -5.0580 SD        1 SF4     -0.353800
      7 SL         62.9990    2.7430   -1.5560 SU        1 SF4     -0.350800
      8 SK         66.1460    4.3700   -2.1850 SU        1 SF4     -0.352600
@<TRIPOS>BOND
     1    6    1 1   
     2    7    1 1   
     3    8    1 1   
     4    5    2 1   
     5    7    2 1   
     6    8    2 1   
     7    5    3 1   
     8    6    3 1   
     9    8    3 1   
    10    5    4 1   
    11    6    4 1   
    12    7    4 1   
@<TRIPOS>SUBSTRUCTURE
     1 SF4         1 TEMP              0 ****  ****    0 ROOT
