# Supplementary material for: A bacterial tungsten-containing aldehyde oxidoreductase forms an enzymatic decorated protein nanowire
Source: Sci Adv. 2023 Jun 2;9(22):eadg6689. doi: 10.1126/sciadv.adg6689 (PMC10413684; doi:10.1126/sciadv.adg6689)
Supplement: Supplementary file 2 — Data S1 to S9 [file sciadv.adg6689_data_s1_to_s9.zip › submission-aaas/S7_WOO_antechamber.mol2]

@<TRIPOS>MOLECULE
Molecule
    3     2     1     0     0
SMALL
No Charge or Current Charge


@<TRIPOS>ATOM
      1 W1         57.6550   -1.5130    2.7010 W         1 WOO      1.187528
      2 O2         56.8830   -2.8860    3.3400 OX        1 WOO     -0.571785
      3 O3         57.9320   -2.7250    1.5410 OY        1 WOO     -0.571785
@<TRIPOS>BOND
     1    1    2 2   
     2    1    3 2   
@<TRIPOS>SUBSTRUCTURE
     1 WOO         1 TEMP              0 ****  ****    0 ROOT
