# Supplementary material for: A bacterial tungsten-containing aldehyde oxidoreductase forms an enzymatic decorated protein nanowire
Source: Sci Adv. 2023 Jun 2;9(22):eadg6689. doi: 10.1126/sciadv.adg6689 (PMC10413684; doi:10.1126/sciadv.adg6689)
Supplement: Supplementary file 2 — Data S1 to S9 [file sciadv.adg6689_data_s1_to_s9.zip › submission-aaas/S1AOR_Pfuriosus_WVIOO.pdb]

TITLE      QM:MM  min5 W VI OO bez MD (krysztal) do porównania Phenix 1
TITLE    3 zoptymalizowany model 1 z woda w HL - sp w EE (zoptymalizowana geometria z
TITLE    4 WVIOO_ME_opt_wat_opt_model2.log) zoptyalizowana geometria w EE
REMARK   1 File created by GaussView 6.0.16
ATOM      1  N   MET     1     -29.722  -1.887  -2.050                       N
ATOM      2  H1  MET     1     -30.395  -2.208  -1.375                       H
ATOM      3  H2  MET     1     -29.858  -0.883  -2.158                       H
ATOM      4  H3  MET     1     -29.926  -2.347  -2.941                       H
ATOM      5  CA  MET     1     -28.342  -2.230  -1.601                       C
ATOM      6  HA  MET     1     -28.231  -3.311  -1.691                       H
ATOM      7  CB  MET     1     -27.281  -1.588  -2.515                       C
ATOM      8  HB2 MET     1     -27.647  -1.621  -3.541                       H
ATOM      9  HB3 MET     1     -27.124  -0.543  -2.237                       H
ATOM     10  CG  MET     1     -25.947  -2.348  -2.458                       C
ATOM     11  HG2 MET     1     -25.511  -2.222  -1.465                       H
ATOM     12  HG3 MET     1     -26.142  -3.410  -2.609                       H
ATOM     13  SD  MET     1     -24.680  -1.835  -3.647                       S
ATOM     14  CE  MET     1     -25.525  -2.124  -5.221                       C
ATOM     15  HE1 MET     1     -24.801  -2.076  -6.037                       H
ATOM     16  HE2 MET     1     -25.998  -3.103  -5.216                       H
ATOM     17  HE3 MET     1     -26.275  -1.353  -5.394                       H
ATOM     18  C   MET     1     -28.114  -1.904  -0.116                       C
ATOM     19  O   MET     1     -28.820  -1.057   0.426                       O
ATOM     20  N   TYR     2     -27.188  -2.613   0.520                       N
ATOM     21  H   TYR     2     -26.654  -3.284  -0.013                       H
ATOM     22  CA  TYR     2     -26.759  -2.434   1.910                       C
ATOM     23  HA  TYR     2     -27.118  -1.478   2.300                       H
ATOM     24  CB  TYR     2     -27.330  -3.578   2.754                       C
ATOM     25  HB2 TYR     2     -27.068  -4.527   2.284                       H
ATOM     26  HB3 TYR     2     -26.870  -3.557   3.743                       H
ATOM     27  CG  TYR     2     -28.828  -3.511   2.933                       C
ATOM     28  CD1 TYR     2     -29.362  -2.641   3.899                       C
ATOM     29  HD1 TYR     2     -28.702  -2.034   4.500                       H
ATOM     30  CE1 TYR     2     -30.749  -2.565   4.089                       C
ATOM     31  HE1 TYR     2     -31.145  -1.918   4.855                       H
ATOM     32  CZ  TYR     2     -31.612  -3.335   3.281                       C
ATOM     33  OH  TYR     2     -32.956  -3.236   3.449                       O
ATOM     34  HH  TYR     2     -33.175  -2.657   4.203                       H
ATOM     35  CE2 TYR     2     -31.080  -4.209   2.307                       C
ATOM     36  HE2 TYR     2     -31.739  -4.814   1.700                       H
ATOM     37  CD2 TYR     2     -29.685  -4.304   2.144                       C
ATOM     38  HD2 TYR     2     -29.269  -4.989   1.417                       H
ATOM     39  C   TYR     2     -25.228  -2.441   1.988                       C
ATOM     40  O   TYR     2     -24.576  -2.936   1.065                       O
ATOM     41  N   GLY     3     -24.655  -1.911   3.076                       N
ATOM     42  H   GLY     3     -25.256  -1.523   3.797                       H
ATOM     43  CA  GLY     3     -23.209  -1.762   3.282                       C
ATOM     44  HA2 GLY     3     -23.006  -1.472   4.313                       H
ATOM     45  HA3 GLY     3     -22.702  -2.699   3.057                       H
ATOM     46  C   GLY     3     -22.649  -0.687   2.359                       C
ATOM     47  O   GLY     3     -22.313   0.410   2.795                       O
ATOM     48  N   ASN     4     -22.594  -0.991   1.068                       N
ATOM     49  H   ASN     4     -22.951  -1.901   0.805                       H
ATOM     50  CA  ASN     4     -22.498  -0.000   0.003                       C
ATOM     51  HA  ASN     4     -21.735   0.736   0.256                       H
ATOM     52  CB  ASN     4     -22.097  -0.707  -1.293                       C
ATOM     53  HB2 ASN     4     -22.841  -1.473  -1.507                       H
ATOM     54  HB3 ASN     4     -22.119   0.012  -2.105                       H
ATOM     55  CG  ASN     4     -20.719  -1.358  -1.262                       C
ATOM     56  OD1 ASN     4     -19.790  -0.907  -0.604                       O
ATOM     57  ND2 ASN     4     -20.579  -2.467  -1.961                       N
ATOM     58 HD21 ASN     4     -21.341  -2.804  -2.520                       H
ATOM     59 HD22 ASN     4     -19.694  -2.962  -1.945                       H
ATOM     60  C   ASN     4     -23.845   0.723  -0.207                       C
ATOM     61  O   ASN     4     -24.920   0.154   0.007                       O
ATOM     62  N   TRP     5     -23.792   1.962  -0.694                       N
ATOM     63  H   TRP     5     -22.872   2.365  -0.859                       H
ATOM     64  CA  TRP     5     -24.958   2.744  -1.111                       C
ATOM     65  HA  TRP     5     -25.778   2.563  -0.414                       H
ATOM     66  CB  TRP     5     -24.580   4.230  -1.044                       C
ATOM     67  HB2 TRP     5     -23.677   4.397  -1.635                       H
ATOM     68  HB3 TRP     5     -25.380   4.812  -1.495                       H
ATOM     69  CG  TRP     5     -24.368   4.779   0.332                       C
ATOM     70  CD1 TRP     5     -23.169   4.989   0.918                       C
ATOM     71  HD1 TRP     5     -22.211   4.772   0.456                       H
ATOM     72  NE1 TRP     5     -23.360   5.550   2.165                       N
ATOM     73  HE1 TRP     5     -22.611   5.905   2.753                       H
ATOM     74  CE2 TRP     5     -24.694   5.742   2.443                       C
ATOM     75  CZ2 TRP     5     -25.372   6.309   3.532                       C
ATOM     76  HZ2 TRP     5     -24.818   6.690   4.379                       H
ATOM     77  CH2 TRP     5     -26.776   6.352   3.515                       C
ATOM     78  HH2 TRP     5     -27.319   6.755   4.359                       H
ATOM     79  CZ3 TRP     5     -27.476   5.842   2.407                       C
ATOM     80  HZ3 TRP     5     -28.555   5.864   2.404                       H
ATOM     81  CE3 TRP     5     -26.782   5.297   1.308                       C
ATOM     82  HE3 TRP     5     -27.332   4.914   0.464                       H
ATOM     83  CD2 TRP     5     -25.371   5.236   1.295                       C
ATOM     84  C   TRP     5     -25.461   2.383  -2.522                       C
ATOM     85  O   TRP     5     -26.620   2.676  -2.836                       O
ATOM     86  N   GLY     6     -24.604   1.787  -3.365                       N
ATOM     87  H   GLY     6     -23.650   1.661  -3.032                       H
ATOM     88  CA  GLY     6     -24.861   1.478  -4.781                       C
ATOM     89  HA2 GLY     6     -24.232   0.642  -5.086                       H
ATOM     90  HA3 GLY     6     -25.911   1.220  -4.926                       H
ATOM     91  C   GLY     6     -24.531   2.646  -5.715                       C
ATOM     92  O   GLY     6     -25.126   2.756  -6.786                       O
ATOM     93  N   ARG     7     -23.648   3.552  -5.276                       N
ATOM     94  H   ARG     7     -23.119   3.315  -4.440                       H
ATOM     95  CA  ARG     7     -23.498   4.919  -5.796                       C
ATOM     96  HA  ARG     7     -23.879   4.983  -6.815                       H
ATOM     97  CB  ARG     7     -24.294   5.871  -4.889                       C
ATOM     98  HB2 ARG     7     -24.095   5.602  -3.849                       H
ATOM     99  HB3 ARG     7     -23.938   6.892  -5.039                       H
ATOM    100  CG  ARG     7     -25.811   5.865  -5.150                       C
ATOM    101  HG2 ARG     7     -26.019   6.544  -5.976                       H
ATOM    102  HG3 ARG     7     -26.147   4.870  -5.433                       H
ATOM    103  CD  ARG     7     -26.618   6.295  -3.918                       C
ATOM    104  HD2 ARG     7     -27.653   6.480  -4.208                       H
ATOM    105  HD3 ARG     7     -26.627   5.467  -3.210                       H
ATOM    106  NE  ARG     7     -26.049   7.478  -3.251                       N
ATOM    107  HE  ARG     7     -25.368   7.311  -2.517                       H
ATOM    108  CZ  ARG     7     -26.294   8.750  -3.520                       C
ATOM    109  NH1 ARG     7     -27.115   9.134  -4.471                       N
ATOM    110 HH11 ARG     7     -27.556   8.454  -5.081                       H
ATOM    111 HH12 ARG     7     -27.270  10.113  -4.655                       H
ATOM    112  NH2 ARG     7     -25.678   9.660  -2.807                       N
ATOM    113 HH21 ARG     7     -24.970   9.372  -2.146                       H
ATOM    114 HH22 ARG     7     -25.895  10.648  -2.920                       H
ATOM    115  C   ARG     7     -22.037   5.368  -5.779                       C
ATOM    116  O   ARG     7     -21.334   5.133  -4.800                       O
ATOM    117  N   PHE     8     -21.590   6.097  -6.799                       N
ATOM    118  H   PHE     8     -22.220   6.276  -7.578                       H
ATOM    119  CA  PHE     8     -20.233   6.640  -6.888                       C
ATOM    120  HA  PHE     8     -19.877   6.846  -5.878                       H
ATOM    121  CB  PHE     8     -19.289   5.596  -7.507                       C
ATOM    122  HB2 PHE     8     -18.269   5.952  -7.379                       H
ATOM    123  HB3 PHE     8     -19.372   4.665  -6.945                       H
ATOM    124  CG  PHE     8     -19.490   5.291  -8.982                       C
ATOM    125  CD1 PHE     8     -18.591   5.813  -9.932                       C
ATOM    126  HD1 PHE     8     -17.787   6.463  -9.618                       H
ATOM    127  CE1 PHE     8     -18.729   5.485 -11.291                       C
ATOM    128  HE1 PHE     8     -18.026   5.883 -12.007                       H
ATOM    129  CZ  PHE     8     -19.775   4.646 -11.712                       C
ATOM    130  HZ  PHE     8     -19.893   4.406 -12.758                       H
ATOM    131  CE2 PHE     8     -20.682   4.131 -10.768                       C
ATOM    132  HE2 PHE     8     -21.495   3.494 -11.088                       H
ATOM    133  CD2 PHE     8     -20.537   4.451  -9.407                       C
ATOM    134  HD2 PHE     8     -21.237   4.054  -8.686                       H
ATOM    135  C   PHE     8     -20.200   7.973  -7.644                       C
ATOM    136  O   PHE     8     -21.083   8.275  -8.439                       O
ATOM    137  N   ILE     9     -19.175   8.784  -7.393                       N
ATOM    138  H   ILE     9     -18.455   8.454  -6.754                       H
ATOM    139  CA  ILE     9     -18.950  10.061  -8.090                       C
ATOM    140  HA  ILE     9     -19.886  10.412  -8.532                       H
ATOM    141  CB  ILE     9     -18.468  11.136  -7.082                       C
ATOM    142  HB  ILE     9     -17.632  10.722  -6.518                       H
ATOM    143  CG2 ILE     9     -17.977  12.415  -7.793                       C
ATOM    144 HG21 ILE     9     -17.657  13.162  -7.069                       H
ATOM    145 HG22 ILE     9     -17.114  12.193  -8.420                       H
ATOM    146 HG23 ILE     9     -18.774  12.834  -8.409                       H
ATOM    147  CG1 ILE     9     -19.609  11.480  -6.095                       C
ATOM    148 HG12 ILE     9     -20.382  12.045  -6.617                       H
ATOM    149 HG13 ILE     9     -20.061  10.561  -5.723                       H
ATOM    150  CD1 ILE     9     -19.151  12.278  -4.868                       C
ATOM    151 HD11 ILE     9     -18.749  13.246  -5.160                       H
ATOM    152 HD12 ILE     9     -20.004  12.450  -4.214                       H
ATOM    153 HD13 ILE     9     -18.395  11.711  -4.323                       H
ATOM    154  C   ILE     9     -17.960   9.841  -9.237                       C
ATOM    155  O   ILE     9     -16.960   9.136  -9.082                       O
ATOM    156  N   ARG    10     -18.182  10.503 -10.369                       N
ATOM    157  H   ARG    10     -19.033  11.053 -10.440                       H
ATOM    158  CA  ARG    10     -17.178  10.701 -11.410                       C
ATOM    159  HA  ARG    10     -16.242  10.257 -11.085                       H
ATOM    160  CB  ARG    10     -17.612   9.981 -12.693                       C
ATOM    161  HB2 ARG    10     -17.683   8.913 -12.484                       H
ATOM    162  HB3 ARG    10     -18.594  10.342 -13.002                       H
ATOM    163  CG  ARG    10     -16.606  10.214 -13.829                       C
ATOM    164  HG2 ARG    10     -16.612  11.271 -14.095                       H
ATOM    165  HG3 ARG    10     -15.599   9.945 -13.507                       H
ATOM    166  CD  ARG    10     -16.968   9.432 -15.089                       C
ATOM    167  HD2 ARG    10     -18.045   9.452 -15.240                       H
ATOM    168  HD3 ARG    10     -16.498   9.949 -15.920                       H
ATOM    169  NE  ARG    10     -16.460   8.055 -15.077                       N
ATOM    170  HE  ARG    10     -15.544   7.934 -15.512                       H
ATOM    171  CZ  ARG    10     -17.128   6.951 -14.781                       C
ATOM    172  NH1 ARG    10     -18.392   6.962 -14.442                       N
ATOM    173 HH11 ARG    10     -18.953   7.807 -14.526                       H
ATOM    174 HH12 ARG    10     -18.925   6.114 -14.361                       H
ATOM    175  NH2 ARG    10     -16.539   5.790 -14.851                       N
ATOM    176 HH21 ARG    10     -15.659   5.692 -15.350                       H
ATOM    177 HH22 ARG    10     -17.073   4.932 -14.901                       H
ATOM    178  C   ARG    10     -16.954  12.199 -11.628                       C
ATOM    179  O   ARG    10     -17.910  12.963 -11.702                       O
ATOM    180  N   VAL    11     -15.691  12.594 -11.771                       N
ATOM    181  H   VAL    11     -14.967  11.887 -11.670                       H
ATOM    182  CA  VAL    11     -15.273  13.926 -12.222                       C
ATOM    183  HA  VAL    11     -16.150  14.475 -12.563                       H
ATOM    184  CB  VAL    11     -14.594  14.737 -11.091                       C
ATOM    185  HB  VAL    11     -13.719  14.184 -10.742                       H
ATOM    186  CG1 VAL    11     -14.123  16.118 -11.580                       C
ATOM    187 HG11 VAL    11     -13.365  16.006 -12.354                       H
ATOM    188 HG12 VAL    11     -14.965  16.681 -11.984                       H
ATOM    189 HG13 VAL    11     -13.683  16.677 -10.752                       H
ATOM    190  CG2 VAL    11     -15.540  14.926  -9.892                       C
ATOM    191 HG21 VAL    11     -16.471  15.387 -10.218                       H
ATOM    192 HG22 VAL    11     -15.760  13.963  -9.433                       H
ATOM    193 HG23 VAL    11     -15.073  15.562  -9.141                       H
ATOM    194  C   VAL    11     -14.313  13.744 -13.398                       C
ATOM    195  O   VAL    11     -13.348  12.988 -13.283                       O
ATOM    196  N   ASN    12     -14.563  14.432 -14.514                       N
ATOM    197  H   ASN    12     -15.376  15.046 -14.531                       H
ATOM    198  CA  ASN    12     -13.630  14.500 -15.640                       C
ATOM    199  HA  ASN    12     -12.821  13.794 -15.471                       H
ATOM    200  CB  ASN    12     -14.319  14.085 -16.944                       C
ATOM    201  HB2 ASN    12     -14.837  13.138 -16.782                       H
ATOM    202  HB3 ASN    12     -15.057  14.828 -17.224                       H
ATOM    203  CG  ASN    12     -13.322  13.919 -18.089                       C
ATOM    204  OD1 ASN    12     -12.503  14.794 -18.372                       O
ATOM    205  ND2 ASN    12     -13.321  12.770 -18.739                       N
ATOM    206 HD21 ASN    12     -13.920  12.004 -18.421                       H
ATOM    207 HD22 ASN    12     -12.694  12.645 -19.512                       H
ATOM    208  C   ASN    12     -13.002  15.895 -15.717                       C
ATOM    209  O   ASN    12     -13.636  16.881 -16.096                       O
ATOM    210  N   LEU    13     -11.724  15.969 -15.352                       N
ATOM    211  H   LEU    13     -11.248  15.106 -15.107                       H
ATOM    212  CA  LEU    13     -10.982  17.214 -15.196                       C
ATOM    213  HA  LEU    13     -11.594  17.924 -14.637                       H
ATOM    214  CB  LEU    13      -9.700  16.917 -14.399                       C
ATOM    215  HB2 LEU    13      -9.103  16.200 -14.963                       H
ATOM    216  HB3 LEU    13      -9.136  17.841 -14.324                       H
ATOM    217  CG  LEU    13      -9.899  16.374 -12.968                       C
ATOM    218  HG  LEU    13     -10.508  15.470 -13.001                       H
ATOM    219  CD1 LEU    13      -8.526  16.006 -12.386                       C
ATOM    220 HD11 LEU    13      -7.874  16.881 -12.370                       H
ATOM    221 HD12 LEU    13      -8.646  15.632 -11.370                       H
ATOM    222 HD13 LEU    13      -8.068  15.225 -12.994                       H
ATOM    223  CD2 LEU    13     -10.582  17.397 -12.048                       C
ATOM    224 HD21 LEU    13     -11.572  17.648 -12.427                       H
ATOM    225 HD22 LEU    13     -10.696  16.974 -11.048                       H
ATOM    226 HD23 LEU    13      -9.984  18.304 -11.983                       H
ATOM    227  C   LEU    13     -10.667  17.894 -16.535                       C
ATOM    228  O   LEU    13     -10.506  19.109 -16.554                       O
ATOM    229  N   SER    14     -10.626  17.169 -17.656                       N
ATOM    230  H   SER    14     -10.858  16.185 -17.613                       H
ATOM    231  CA  SER    14     -10.411  17.787 -18.977                       C
ATOM    232  HA  SER    14      -9.591  18.505 -18.930                       H
ATOM    233  CB  SER    14     -10.054  16.721 -20.025                       C
ATOM    234  HB2 SER    14     -10.758  15.891 -19.961                       H
ATOM    235  HB3 SER    14     -10.133  17.159 -21.021                       H
ATOM    236  OG  SER    14      -8.735  16.242 -19.846                       O
ATOM    237  HG  SER    14      -8.182  16.621 -20.565                       H
ATOM    238  C   SER    14     -11.640  18.564 -19.452                       C
ATOM    239  O   SER    14     -11.507  19.676 -19.970                       O
ATOM    240  N   THR    15     -12.836  17.991 -19.263                       N
ATOM    241  H   THR    15     -12.876  17.076 -18.825                       H
ATOM    242  CA  THR    15     -14.103  18.531 -19.774                       C
ATOM    243  HA  THR    15     -13.897  19.184 -20.623                       H
ATOM    244  CB  THR    15     -14.982  17.379 -20.274                       C
ATOM    245  HB  THR    15     -15.919  17.783 -20.660                       H
ATOM    246  CG2 THR    15     -14.265  16.601 -21.383                       C
ATOM    247 HG21 THR    15     -14.018  17.276 -22.203                       H
ATOM    248 HG22 THR    15     -13.353  16.135 -21.009                       H
ATOM    249 HG23 THR    15     -14.909  15.816 -21.758                       H
ATOM    250  OG1 THR    15     -15.245  16.497 -19.208                       O
ATOM    251  HG1 THR    15     -15.942  15.876 -19.479                       H
ATOM    252  C   THR    15     -14.846  19.383 -18.750                       C
ATOM    253  O   THR    15     -15.715  20.162 -19.139                       O
ATOM    254  N   GLY    16     -14.488  19.272 -17.465                       N
ATOM    255  H   GLY    16     -13.831  18.537 -17.234                       H
ATOM    256  CA  GLY    16     -15.118  19.971 -16.335                       C
ATOM    257  HA2 GLY    16     -14.423  19.993 -15.497                       H
ATOM    258  HA3 GLY    16     -15.386  20.986 -16.630                       H
ATOM    259  C   GLY    16     -16.391  19.287 -15.844                       C
ATOM    260  O   GLY    16     -17.158  19.886 -15.092                       O
ATOM    261  N   ASP    17     -16.658  18.074 -16.316                       N
ATOM    262  H   ASP    17     -15.949  17.637 -16.890                       H
ATOM    263  CA  ASP    17     -17.876  17.309 -16.065                       C
ATOM    264  HA  ASP    17     -18.737  17.970 -16.168                       H
ATOM    265  CB  ASP    17     -17.953  16.229 -17.147                       C
ATOM    266  HB2 ASP    17     -17.860  16.707 -18.124                       H
ATOM    267  HB3 ASP    17     -17.111  15.552 -17.021                       H
ATOM    268  CG  ASP    17     -19.242  15.413 -17.137                       C
ATOM    269  OD1 ASP    17     -20.325  16.018 -16.945                       O
ATOM    270  OD2 ASP    17     -19.146  14.200 -17.419                       O
ATOM    271  C   ASP    17     -17.894  16.685 -14.661                       C
ATOM    272  O   ASP    17     -16.868  16.224 -14.163                       O
ATOM    273  N   ILE    18     -19.078  16.634 -14.048                       N
ATOM    274  H   ILE    18     -19.891  16.957 -14.558                       H
ATOM    275  CA  ILE    18     -19.335  15.956 -12.768                       C
ATOM    276  HA  ILE    18     -18.504  15.284 -12.544                       H
ATOM    277  CB  ILE    18     -19.475  16.962 -11.594                       C
ATOM    278  HB  ILE    18     -20.335  17.606 -11.792                       H
ATOM    279  CG2 ILE    18     -19.742  16.215 -10.268                       C
ATOM    280 HG21 ILE    18     -19.870  16.920  -9.448                       H
ATOM    281 HG22 ILE    18     -20.667  15.643 -10.328                       H
ATOM    282 HG23 ILE    18     -18.915  15.541 -10.039                       H
ATOM    283  CG1 ILE    18     -18.219  17.862 -11.483                       C
ATOM    284 HG12 ILE    18     -17.327  17.238 -11.441                       H
ATOM    285 HG13 ILE    18     -18.152  18.477 -12.380                       H
ATOM    286  CD1 ILE    18     -18.205  18.810 -10.276                       C
ATOM    287 HD11 ILE    18     -17.963  18.258  -9.368                       H
ATOM    288 HD12 ILE    18     -17.449  19.577 -10.431                       H
ATOM    289 HD13 ILE    18     -19.176  19.293 -10.162                       H
ATOM    290  C   ILE    18     -20.596  15.104 -12.926                       C
ATOM    291  O   ILE    18     -21.577  15.537 -13.536                       O
ATOM    292  N   LYS    19     -20.570  13.889 -12.382                       N
ATOM    293  H   LYS    19     -19.711  13.589 -11.931                       H
ATOM    294  CA  LYS    19     -21.701  12.962 -12.352                       C
ATOM    295  HA  LYS    19     -22.630  13.525 -12.460                       H
ATOM    296  CB  LYS    19     -21.577  11.957 -13.516                       C
ATOM    297  HB2 LYS    19     -20.611  11.458 -13.449                       H
ATOM    298  HB3 LYS    19     -22.357  11.204 -13.404                       H
ATOM    299  CG  LYS    19     -21.741  12.588 -14.908                       C
ATOM    300  HG2 LYS    19     -22.759  12.968 -14.979                       H
ATOM    301  HG3 LYS    19     -21.044  13.414 -15.037                       H
ATOM    302  CD  LYS    19     -21.512  11.590 -16.048                       C
ATOM    303  HD2 LYS    19     -22.033  10.659 -15.824                       H
ATOM    304  HD3 LYS    19     -21.918  12.010 -16.971                       H
ATOM    305  CE  LYS    19     -20.012  11.336 -16.247                       C
ATOM    306  HE2 LYS    19     -19.555  12.229 -16.676                       H
ATOM    307  HE3 LYS    19     -19.555  11.150 -15.273                       H
ATOM    308  NZ  LYS    19     -19.770  10.171 -17.123                       N
ATOM    309  HZ1 LYS    19     -20.303  10.258 -17.982                       H
ATOM    310  HZ2 LYS    19     -18.787  10.110 -17.383                       H
ATOM    311  HZ3 LYS    19     -20.052   9.331 -16.618                       H
ATOM    312  C   LYS    19     -21.746  12.197 -11.019                       C
ATOM    313  O   LYS    19     -20.713  11.755 -10.518                       O
ATOM    314  N   VAL    20     -22.944  11.947 -10.497                       N
ATOM    315  H   VAL    20     -23.740  12.387 -10.954                       H
ATOM    316  CA  VAL    20     -23.226  10.821  -9.594                       C
ATOM    317  HA  VAL    20     -22.301  10.510  -9.106                       H
ATOM    318  CB  VAL    20     -24.245  11.190  -8.489                       C
ATOM    319  HB  VAL    20     -25.171  11.517  -8.962                       H
ATOM    320  CG1 VAL    20     -24.558   9.987  -7.580                       C
ATOM    321 HG11 VAL    20     -25.031   9.189  -8.153                       H
ATOM    322 HG12 VAL    20     -23.640   9.608  -7.128                       H
ATOM    323 HG13 VAL    20     -25.246  10.288  -6.788                       H
ATOM    324  CG2 VAL    20     -23.718  12.341  -7.615                       C
ATOM    325 HG21 VAL    20     -22.780  12.051  -7.140                       H
ATOM    326 HG22 VAL    20     -23.551  13.233  -8.219                       H
ATOM    327 HG23 VAL    20     -24.449  12.585  -6.843                       H
ATOM    328  C   VAL    20     -23.742   9.676 -10.469                       C
ATOM    329  O   VAL    20     -24.669   9.868 -11.254                       O
ATOM    330  N   GLU    21     -23.130   8.503 -10.358                       N
ATOM    331  H   GLU    21     -22.414   8.402  -9.644                       H
ATOM    332  CA  GLU    21     -23.442   7.301 -11.131                       C
ATOM    333  HA  GLU    21     -24.373   7.444 -11.680                       H
ATOM    334  CB  GLU    21     -22.323   7.034 -12.156                       C
ATOM    335  HB2 GLU    21     -21.366   6.975 -11.639                       H
ATOM    336  HB3 GLU    21     -22.520   6.077 -12.638                       H
ATOM    337  CG  GLU    21     -22.246   8.131 -13.237                       C
ATOM    338  HG2 GLU    21     -23.232   8.267 -13.685                       H
ATOM    339  HG3 GLU    21     -21.945   9.065 -12.765                       H
ATOM    340  CD  GLU    21     -21.250   7.798 -14.349                       C
ATOM    341  OE1 GLU    21     -21.190   6.622 -14.771                       O
ATOM    342  OE2 GLU    21     -20.492   8.696 -14.791                       O
ATOM    343  C   GLU    21     -23.657   6.110 -10.181                       C
ATOM    344  O   GLU    21     -23.420   6.209  -8.976                       O
ATOM    345  N   GLU    22     -24.168   4.994 -10.702                       N
ATOM    346  H   GLU    22     -24.288   4.943 -11.706                       H
ATOM    347  CA  GLU    22     -24.715   3.894  -9.899                       C
ATOM    348  HA  GLU    22     -24.301   3.937  -8.891                       H
ATOM    349  CB  GLU    22     -26.245   4.034  -9.800                       C
ATOM    350  HB2 GLU    22     -26.662   4.025 -10.809                       H
ATOM    351  HB3 GLU    22     -26.650   3.176  -9.261                       H
ATOM    352  CG  GLU    22     -26.709   5.303  -9.074                       C
ATOM    353  HG2 GLU    22     -26.299   5.311  -8.065                       H
ATOM    354  HG3 GLU    22     -26.359   6.190  -9.602                       H
ATOM    355  CD  GLU    22     -28.229   5.357  -9.014                       C
ATOM    356  OE1 GLU    22     -28.880   5.424 -10.080                       O
ATOM    357  OE2 GLU    22     -28.819   5.312  -7.906                       O
ATOM    358  C   GLU    22     -24.372   2.510 -10.471                       C
ATOM    359  O   GLU    22     -23.991   2.370 -11.637                       O
ATOM    360  N   TYR    23     -24.559   1.478  -9.648                       N
ATOM    361  H   TYR    23     -24.881   1.671  -8.704                       H
ATOM    362  CA  TYR    23     -24.381   0.065  -9.995                       C
ATOM    363  HA  TYR    23     -24.620  -0.061 -11.051                       H
ATOM    364  CB  TYR    23     -22.914  -0.351  -9.787                       C
ATOM    365  HB2 TYR    23     -22.798  -1.382 -10.122                       H
ATOM    366  HB3 TYR    23     -22.283   0.266 -10.428                       H
ATOM    367  CG  TYR    23     -22.405  -0.238  -8.358                       C
ATOM    368  CD1 TYR    23     -21.996   1.010  -7.849                       C
ATOM    369  HD1 TYR    23     -22.045   1.885  -8.480                       H
ATOM    370  CE1 TYR    23     -21.548   1.128  -6.519                       C
ATOM    371  HE1 TYR    23     -21.250   2.089  -6.124                       H
ATOM    372  CZ  TYR    23     -21.488  -0.019  -5.700                       C
ATOM    373  OH  TYR    23     -21.094   0.085  -4.406                       O
ATOM    374  HH  TYR    23     -21.093   0.999  -4.087                       H
ATOM    375  CE2 TYR    23     -21.870  -1.277  -6.215                       C
ATOM    376  HE2 TYR    23     -21.829  -2.146  -5.577                       H
ATOM    377  CD2 TYR    23     -22.340  -1.382  -7.536                       C
ATOM    378  HD2 TYR    23     -22.668  -2.339  -7.912                       H
ATOM    379  C   TYR    23     -25.348  -0.832  -9.197                       C
ATOM    380  O   TYR    23     -25.712  -0.519  -8.063                       O
ATOM    381  N   ASP    24     -25.782  -1.941  -9.799                       N
ATOM    382  H   ASP    24     -25.438  -2.170 -10.720                       H
ATOM    383  CA  ASP    24     -26.727  -2.881  -9.192                       C
ATOM    384  HA  ASP    24     -27.417  -2.316  -8.563                       H
ATOM    385  CB  ASP    24     -27.564  -3.544 -10.294                       C
ATOM    386  HB2 ASP    24     -28.378  -4.107  -9.833                       H
ATOM    387  HB3 ASP    24     -28.013  -2.770 -10.920                       H
ATOM    388  CG  ASP    24     -26.728  -4.483 -11.160                       C
ATOM    389  OD1 ASP    24     -26.671  -5.688 -10.820                       O
ATOM    390  OD2 ASP    24     -26.166  -4.001 -12.171                       O
ATOM    391  C   ASP    24     -26.043  -3.928  -8.291                       C
ATOM    392  O   ASP    24     -24.818  -4.060  -8.257                       O
ATOM    393  N   GLU    25     -26.846  -4.693  -7.549                       N
ATOM    394  H   GLU    25     -27.845  -4.580  -7.634                       H
ATOM    395  CA  GLU    25     -26.330  -5.605  -6.529                       C
ATOM    396  HA  GLU    25     -25.488  -5.102  -6.059                       H
ATOM    397  CB  GLU    25     -27.389  -5.826  -5.442                       C
ATOM    398  HB2 GLU    25     -27.965  -4.907  -5.345                       H
ATOM    399  HB3 GLU    25     -28.055  -6.632  -5.746                       H
ATOM    400  CG  GLU    25     -26.787  -6.146  -4.067                       C
ATOM    401  HG2 GLU    25     -26.251  -7.093  -4.107                       H
ATOM    402  HG3 GLU    25     -26.085  -5.361  -3.786                       H
ATOM    403  CD  GLU    25     -27.882  -6.232  -3.012                       C
ATOM    404  OE1 GLU    25     -28.579  -5.214  -2.802                       O
ATOM    405  OE2 GLU    25     -28.072  -7.332  -2.445                       O
ATOM    406  C   GLU    25     -25.791  -6.930  -7.084                       C
ATOM    407  O   GLU    25     -25.133  -7.644  -6.335                       O
ATOM    408  N   GLU    26     -25.973  -7.258  -8.372                       N
ATOM    409  H   GLU    26     -26.463  -6.626  -9.000                       H
ATOM    410  CA  GLU    26     -25.187  -8.349  -8.964                       C
ATOM    411  HA  GLU    26     -25.222  -9.214  -8.301                       H
ATOM    412  CB  GLU    26     -25.710  -8.785 -10.334                       C
ATOM    413  HB2 GLU    26     -25.594  -7.980 -11.058                       H
ATOM    414  HB3 GLU    26     -25.088  -9.618 -10.668                       H
ATOM    415  CG  GLU    26     -27.166  -9.250 -10.313                       C
ATOM    416  HG2 GLU    26     -27.331  -9.902  -9.452                       H
ATOM    417  HG3 GLU    26     -27.834  -8.391 -10.242                       H
ATOM    418  CD  GLU    26     -27.444 -10.025 -11.590                       C
ATOM    419  OE1 GLU    26     -27.560  -9.410 -12.671                       O
ATOM    420  OE2 GLU    26     -27.475 -11.277 -11.537                       O
ATOM    421  C   GLU    26     -23.727  -7.925  -9.113                       C
ATOM    422  O   GLU    26     -22.827  -8.724  -8.872                       O
ATOM    423  N   LEU    27     -23.478  -6.656  -9.457                       N
ATOM    424  H   LEU    27     -24.263  -6.039  -9.633                       H
ATOM    425  CA  LEU    27     -22.128  -6.105  -9.530                       C
ATOM    426  HA  LEU    27     -21.537  -6.799 -10.122                       H
ATOM    427  CB  LEU    27     -22.209  -4.733 -10.241                       C
ATOM    428  HB2 LEU    27     -22.891  -4.831 -11.088                       H
ATOM    429  HB3 LEU    27     -22.656  -4.009  -9.562                       H
ATOM    430  CG  LEU    27     -20.901  -4.130 -10.792                       C
ATOM    431  HG  LEU    27     -21.176  -3.204 -11.299                       H
ATOM    432  CD1 LEU    27     -19.901  -3.735  -9.696                       C
ATOM    433 HD11 LEU    27     -19.389  -4.607  -9.303                       H
ATOM    434 HD12 LEU    27     -19.154  -3.064 -10.113                       H
ATOM    435 HD13 LEU    27     -20.415  -3.216  -8.887                       H
ATOM    436  CD2 LEU    27     -20.262  -5.047 -11.846                       C
ATOM    437 HD21 LEU    27     -20.864  -5.037 -12.756                       H
ATOM    438 HD22 LEU    27     -19.260  -4.698 -12.073                       H
ATOM    439 HD23 LEU    27     -20.177  -6.071 -11.497                       H
ATOM    440  C   LEU    27     -21.492  -6.071  -8.131                       C
ATOM    441  O   LEU    27     -20.342  -6.485  -7.972                       O
ATOM    442  N   ALA    28     -22.256  -5.682  -7.105                       N
ATOM    443  H   ALA    28     -23.191  -5.356  -7.309                       H
ATOM    444  CA  ALA    28     -21.828  -5.795  -5.707                       C
ATOM    445  HA  ALA    28     -20.905  -5.225  -5.583                       H
ATOM    446  CB  ALA    28     -22.901  -5.181  -4.799                       C
ATOM    447  HB1 ALA    28     -23.791  -5.810  -4.797                       H
ATOM    448  HB2 ALA    28     -22.520  -5.117  -3.779                       H
ATOM    449  HB3 ALA    28     -23.161  -4.180  -5.144                       H
ATOM    450  C   ALA    28     -21.513  -7.253  -5.317                       C
ATOM    451  O   ALA    28     -20.447  -7.522  -4.771                       O
ATOM    452  N   LYS    29     -22.384  -8.214  -5.635                       N
ATOM    453  H   LYS    29     -23.264  -7.953  -6.069                       H
ATOM    454  CA  LYS    29     -22.149  -9.642  -5.361                       C
ATOM    455  HA  LYS    29     -21.836  -9.746  -4.321                       H
ATOM    456  CB  LYS    29     -23.475 -10.407  -5.543                       C
ATOM    457  HB2 LYS    29     -23.953 -10.106  -6.475                       H
ATOM    458  HB3 LYS    29     -23.270 -11.475  -5.592                       H
ATOM    459  CG  LYS    29     -24.401 -10.124  -4.348                       C
ATOM    460  HG2 LYS    29     -23.921 -10.501  -3.445                       H
ATOM    461  HG3 LYS    29     -24.517  -9.046  -4.242                       H
ATOM    462  CD  LYS    29     -25.801 -10.746  -4.441                       C
ATOM    463  HD2 LYS    29     -26.282 -10.440  -5.371                       H
ATOM    464  HD3 LYS    29     -25.725 -11.833  -4.395                       H
ATOM    465  CE  LYS    29     -26.585 -10.202  -3.240                       C
ATOM    466  HE2 LYS    29     -25.968 -10.318  -2.345                       H
ATOM    467  HE3 LYS    29     -26.743  -9.129  -3.390                       H
ATOM    468  NZ  LYS    29     -27.888 -10.859  -2.997                       N
ATOM    469  HZ1 LYS    29     -28.437 -10.289  -2.368                       H
ATOM    470  HZ2 LYS    29     -28.425 -10.990  -3.848                       H
ATOM    471  HZ3 LYS    29     -27.778 -11.770  -2.555                       H
ATOM    472  C   LYS    29     -20.995 -10.243  -6.188                       C
ATOM    473  O   LYS    29     -20.426 -11.267  -5.800                       O
ATOM    474  N   LYS    30     -20.598  -9.607  -7.294                       N
ATOM    475  H   LYS    30     -21.183  -8.846  -7.623                       H
ATOM    476  CA  LYS    30     -19.472 -10.014  -8.140                       C
ATOM    477  HA  LYS    30     -19.385 -11.099  -8.094                       H
ATOM    478  CB  LYS    30     -19.827  -9.644  -9.591                       C
ATOM    479  HB2 LYS    30     -20.829 -10.024  -9.799                       H
ATOM    480  HB3 LYS    30     -19.846  -8.558  -9.698                       H
ATOM    481  CG  LYS    30     -18.882 -10.251 -10.634                       C
ATOM    482  HG2 LYS    30     -17.885  -9.826 -10.528                       H
ATOM    483  HG3 LYS    30     -18.827 -11.328 -10.477                       H
ATOM    484  CD  LYS    30     -19.418  -9.982 -12.049                       C
ATOM    485  HD2 LYS    30     -20.423 -10.400 -12.132                       H
ATOM    486  HD3 LYS    30     -19.466  -8.908 -12.231                       H
ATOM    487  CE  LYS    30     -18.507 -10.645 -13.086                       C
ATOM    488  HE2 LYS    30     -17.542 -10.132 -13.091                       H
ATOM    489  HE3 LYS    30     -18.350 -11.688 -12.796                       H
ATOM    490  NZ  LYS    30     -19.096 -10.614 -14.444                       N
ATOM    491  HZ1 LYS    30     -18.504 -11.129 -15.089                       H
ATOM    492  HZ2 LYS    30     -20.000 -11.079 -14.451                       H
ATOM    493  HZ3 LYS    30     -19.195  -9.668 -14.795                       H
ATOM    494  C   LYS    30     -18.116  -9.432  -7.683                       C
ATOM    495  O   LYS    30     -17.115 -10.149  -7.755                       O
ATOM    496  N   TRP    31     -18.066  -8.187  -7.190                       N
ATOM    497  H   TRP    31     -18.928  -7.651  -7.214                       H
ATOM    498  CA  TRP    31     -16.811  -7.450  -6.928                       C
ATOM    499  HA  TRP    31     -15.960  -8.121  -7.056                       H
ATOM    500  CB  TRP    31     -16.693  -6.349  -7.990                       C
ATOM    501  HB2 TRP    31     -17.561  -5.691  -7.923                       H
ATOM    502  HB3 TRP    31     -15.814  -5.744  -7.770                       H
ATOM    503  CG  TRP    31     -16.552  -6.836  -9.401                       C
ATOM    504  CD1 TRP    31     -17.535  -6.862 -10.326                       C
ATOM    505  HD1 TRP    31     -18.549  -6.540 -10.139                       H
ATOM    506  NE1 TRP    31     -17.040  -7.322 -11.531                       N
ATOM    507  HE1 TRP    31     -17.574  -7.364 -12.399                       H
ATOM    508  CE2 TRP    31     -15.704  -7.631 -11.433                       C
ATOM    509  CZ2 TRP    31     -14.765  -8.088 -12.364                       C
ATOM    510  HZ2 TRP    31     -15.065  -8.276 -13.382                       H
ATOM    511  CH2 TRP    31     -13.437  -8.286 -11.957                       C
ATOM    512  HH2 TRP    31     -12.703  -8.627 -12.673                       H
ATOM    513  CZ3 TRP    31     -13.067  -8.030 -10.625                       C
ATOM    514  HZ3 TRP    31     -12.043  -8.171 -10.315                       H
ATOM    515  CE3 TRP    31     -14.019  -7.564  -9.697                       C
ATOM    516  HE3 TRP    31     -13.717  -7.337  -8.686                       H
ATOM    517  CD2 TRP    31     -15.361  -7.347 -10.077                       C
ATOM    518  C   TRP    31     -16.663  -6.851  -5.511                       C
ATOM    519  O   TRP    31     -15.574  -6.395  -5.163                       O
ATOM    520  N   LEU    32     -17.731  -6.854  -4.706                       N
ATOM    521  H   LEU    32     -18.591  -7.216  -5.104                       H
ATOM    522  CA  LEU    32     -17.822  -6.521  -3.272                       C
ATOM    523  HA  LEU    32     -18.831  -6.798  -2.970                       H
ATOM    524  CB  LEU    32     -16.838  -7.375  -2.443                       C
ATOM    525  HB2 LEU    32     -16.963  -8.419  -2.728                       H
ATOM    526  HB3 LEU    32     -15.816  -7.077  -2.678                       H
ATOM    527  CG  LEU    32     -17.046  -7.262  -0.918                       C
ATOM    528  HG  LEU    32     -16.944  -6.221  -0.609                       H
ATOM    529  CD1 LEU    32     -18.429  -7.779  -0.490                       C
ATOM    530 HD11 LEU    32     -18.595  -8.780  -0.888                       H
ATOM    531 HD12 LEU    32     -18.489  -7.815   0.596                       H
ATOM    532 HD13 LEU    32     -19.213  -7.113  -0.847                       H
ATOM    533  CD2 LEU    32     -15.961  -8.072  -0.201                       C
ATOM    534 HD21 LEU    32     -14.975  -7.701  -0.482                       H
ATOM    535 HD22 LEU    32     -16.075  -7.968   0.877                       H
ATOM    536 HD23 LEU    32     -16.040  -9.126  -0.472                       H
ATOM    537  C   LEU    32     -17.707  -5.026  -2.938                       C
ATOM    538  O   LEU    32     -18.603  -4.489  -2.291                       O
ATOM    539  N   GLY    33     -16.620  -4.360  -3.331                       N
ATOM    540  H   GLY    33     -15.913  -4.870  -3.849                       H
ATOM    541  CA  GLY    33     -16.310  -2.989  -2.911                       C
ATOM    542  HA2 GLY    33     -16.914  -2.288  -3.487                       H
ATOM    543  HA3 GLY    33     -16.586  -2.859  -1.866                       H
ATOM    544  C   GLY    33     -14.838  -2.624  -3.071                       C
ATOM    545  O   GLY    33     -14.035  -3.433  -3.526                       O
ATOM    546  N   SER    34     -14.499  -1.388  -2.707                       N
ATOM    547  H   SER    34     -15.234  -0.795  -2.327                       H
ATOM    548  CA  SER    34     -13.146  -0.814  -2.672                       C
ATOM    549  HA  SER    34     -13.261   0.251  -2.841                       H
ATOM    550  CB  SER    34     -12.576  -0.954  -1.254                       C
ATOM    551  HB2 SER    34     -13.320  -0.660  -0.522                       H
ATOM    552  HB3 SER    34     -12.336  -1.992  -1.071                       H
ATOM    553  OG  SER    34     -11.425  -0.151  -1.083                       O
ATOM    554  HG  SER    34     -11.676   0.787  -1.216                       H
ATOM    555  C   SER    34     -12.203  -1.299  -3.795                       C
ATOM    556  O   SER    34     -12.487  -1.050  -4.968                       O
ATOM    557  N   ARG    35     -11.100  -1.990  -3.461                       N
ATOM    558  H   ARG    35     -10.913  -2.108  -2.472                       H
ATOM    559  CA  ARG    35     -10.122  -2.565  -4.399                       C
ATOM    560  HA  ARG    35      -9.544  -1.749  -4.831                       H
ATOM    561  CB  ARG    35      -9.164  -3.450  -3.575                       C
ATOM    562  HB2 ARG    35      -8.663  -2.816  -2.844                       H
ATOM    563  HB3 ARG    35      -9.746  -4.192  -3.028                       H
ATOM    564  CG  ARG    35      -8.084  -4.183  -4.387                       C
ATOM    565  HG2 ARG    35      -8.564  -4.857  -5.097                       H
ATOM    566  HG3 ARG    35      -7.484  -3.457  -4.937                       H
ATOM    567  CD  ARG    35      -7.172  -5.003  -3.460                       C
ATOM    568  HD2 ARG    35      -6.603  -4.326  -2.819                       H
ATOM    569  HD3 ARG    35      -7.790  -5.648  -2.836                       H
ATOM    570  NE  ARG    35      -6.254  -5.844  -4.237                       N
ATOM    571  HE  ARG    35      -6.342  -5.797  -5.256                       H
ATOM    572  CZ  ARG    35      -5.325  -6.683  -3.802                       C
ATOM    573  NH1 ARG    35      -5.036  -6.841  -2.526                       N
ATOM    574 HH11 ARG    35      -5.449  -6.226  -1.819                       H
ATOM    575 HH12 ARG    35      -4.368  -7.527  -2.231                       H
ATOM    576  NH2 ARG    35      -4.663  -7.387  -4.691                       N
ATOM    577 HH21 ARG    35      -4.847  -7.236  -5.692                       H
ATOM    578 HH22 ARG    35      -3.957  -8.049  -4.437                       H
ATOM    579  C   ARG    35     -10.792  -3.327  -5.562                       C
ATOM    580  O   ARG    35     -10.493  -3.057  -6.729                       O
ATOM    581  N   GLY    36     -11.741  -4.221  -5.261                       N
ATOM    582  H   GLY    36     -11.948  -4.388  -4.282                       H
ATOM    583  CA  GLY    36     -12.465  -5.030  -6.248                       C
ATOM    584  HA2 GLY    36     -11.743  -5.519  -6.898                       H
ATOM    585  HA3 GLY    36     -13.056  -5.776  -5.720                       H
ATOM    586  C   GLY    36     -13.422  -4.231  -7.131                       C
ATOM    587  O   GLY    36     -13.491  -4.477  -8.334                       O
ATOM    588  N   LEU    37     -14.126  -3.248  -6.565                       N
ATOM    589  H   LEU    37     -14.008  -3.096  -5.569                       H
ATOM    590  CA  LEU    37     -14.986  -2.333  -7.329                       C
ATOM    591  HA  LEU    37     -15.643  -2.929  -7.965                       H
ATOM    592  CB  LEU    37     -15.840  -1.524  -6.331                       C
ATOM    593  HB2 LEU    37     -16.421  -2.227  -5.735                       H
ATOM    594  HB3 LEU    37     -15.168  -0.985  -5.660                       H
ATOM    595  CG  LEU    37     -16.813  -0.504  -6.960                       C
ATOM    596  HG  LEU    37     -16.248   0.208  -7.562                       H
ATOM    597  CD1 LEU    37     -17.865  -1.177  -7.857                       C
ATOM    598 HD11 LEU    37     -18.427  -1.918  -7.286                       H
ATOM    599 HD12 LEU    37     -18.555  -0.427  -8.242                       H
ATOM    600 HD13 LEU    37     -17.382  -1.665  -8.701                       H
ATOM    601  CD2 LEU    37     -17.519   0.280  -5.844                       C
ATOM    602 HD21 LEU    37     -16.781   0.792  -5.223                       H
ATOM    603 HD22 LEU    37     -18.184   1.028  -6.278                       H
ATOM    604 HD23 LEU    37     -18.105  -0.395  -5.219                       H
ATOM    605  C   LEU    37     -14.156  -1.435  -8.258                       C
ATOM    606  O   LEU    37     -14.557  -1.184  -9.395                       O
ATOM    607  N   ALA    38     -12.989  -0.975  -7.801                       N
ATOM    608  H   ALA    38     -12.735  -1.181  -6.839                       H
ATOM    609  CA  ALA    38     -12.113  -0.101  -8.572                       C
ATOM    610  HA  ALA    38     -12.719   0.698  -9.000                       H
ATOM    611  CB  ALA    38     -11.105   0.528  -7.607                       C
ATOM    612  HB1 ALA    38     -10.494   1.250  -8.146                       H
ATOM    613  HB2 ALA    38     -11.631   1.046  -6.805                       H
ATOM    614  HB3 ALA    38     -10.469  -0.245  -7.175                       H
ATOM    615  C   ALA    38     -11.439  -0.817  -9.757                       C
ATOM    616  O   ALA    38     -11.418  -0.253 -10.850                       O
ATOM    617  N   ILE    39     -10.936  -2.052  -9.598                       N
ATOM    618  H   ILE    39     -10.941  -2.469  -8.669                       H
ATOM    619  CA  ILE    39     -10.381  -2.812 -10.742                       C
ATOM    620  HA  ILE    39      -9.704  -2.137 -11.263                       H
ATOM    621  CB  ILE    39      -9.550  -4.038 -10.286                       C
ATOM    622  HB  ILE    39      -8.844  -3.699  -9.525                       H
ATOM    623  CG2 ILE    39     -10.418  -5.135  -9.650                       C
ATOM    624 HG21 ILE    39      -9.783  -5.947  -9.296                       H
ATOM    625 HG22 ILE    39     -10.958  -4.723  -8.804                       H
ATOM    626 HG23 ILE    39     -11.128  -5.538 -10.373                       H
ATOM    627  CG1 ILE    39      -8.729  -4.684 -11.426                       C
ATOM    628 HG12 ILE    39      -8.195  -5.544 -11.024                       H
ATOM    629 HG13 ILE    39      -9.397  -5.049 -12.208                       H
ATOM    630  CD1 ILE    39      -7.688  -3.750 -12.059                       C
ATOM    631 HD11 ILE    39      -7.067  -3.304 -11.280                       H
ATOM    632 HD12 ILE    39      -7.053  -4.326 -12.730                       H
ATOM    633 HD13 ILE    39      -8.178  -2.967 -12.635                       H
ATOM    634  C   ILE    39     -11.455  -3.162 -11.785                       C
ATOM    635  O   ILE    39     -11.172  -3.100 -12.981                       O
ATOM    636  N   TYR    40     -12.699  -3.422 -11.363                       N
ATOM    637  H   TYR    40     -12.876  -3.497 -10.370                       H
ATOM    638  CA  TYR    40     -13.834  -3.516 -12.286                       C
ATOM    639  HA  TYR    40     -13.617  -4.287 -13.028                       H
ATOM    640  CB  TYR    40     -15.119  -3.919 -11.545                       C
ATOM    641  HB2 TYR    40     -15.077  -4.984 -11.340                       H
ATOM    642  HB3 TYR    40     -15.162  -3.406 -10.585                       H
ATOM    643  CG  TYR    40     -16.386  -3.603 -12.328                       C
ATOM    644  CD1 TYR    40     -16.718  -4.339 -13.484                       C
ATOM    645  HD1 TYR    40     -16.105  -5.178 -13.781                       H
ATOM    646  CE1 TYR    40     -17.834  -3.969 -14.264                       C
ATOM    647  HE1 TYR    40     -18.090  -4.527 -15.153                       H
ATOM    648  CZ  TYR    40     -18.626  -2.861 -13.886                       C
ATOM    649  OH  TYR    40     -19.718  -2.516 -14.621                       O
ATOM    650  HH  TYR    40     -20.159  -1.729 -14.282                       H
ATOM    651  CE2 TYR    40     -18.287  -2.118 -12.733                       C
ATOM    652  HE2 TYR    40     -18.887  -1.269 -12.439                       H
ATOM    653  CD2 TYR    40     -17.171  -2.491 -11.961                       C
ATOM    654  HD2 TYR    40     -16.907  -1.917 -11.085                       H
ATOM    655  C   TYR    40     -14.049  -2.208 -13.057                       C
ATOM    656  O   TYR    40     -14.121  -2.246 -14.282                       O
ATOM    657  N   LEU    41     -14.148  -1.058 -12.376                       N
ATOM    658  H   LEU    41     -14.086  -1.089 -11.363                       H
ATOM    659  CA  LEU    41     -14.387   0.235 -13.037                       C
ATOM    660  HA  LEU    41     -15.278   0.146 -13.656                       H
ATOM    661  CB  LEU    41     -14.613   1.333 -11.981                       C
ATOM    662  HB2 LEU    41     -13.805   1.278 -11.249                       H
ATOM    663  HB3 LEU    41     -14.550   2.303 -12.478                       H
ATOM    664  CG  LEU    41     -15.969   1.268 -11.247                       C
ATOM    665  HG  LEU    41     -16.115   0.268 -10.843                       H
ATOM    666  CD1 LEU    41     -15.964   2.259 -10.072                       C
ATOM    667 HD11 LEU    41     -15.823   3.276 -10.438                       H
ATOM    668 HD12 LEU    41     -16.911   2.200  -9.535                       H
ATOM    669 HD13 LEU    41     -15.156   2.010  -9.382                       H
ATOM    670  CD2 LEU    41     -17.151   1.589 -12.179                       C
ATOM    671 HD21 LEU    41     -17.229   0.838 -12.963                       H
ATOM    672 HD22 LEU    41     -18.081   1.585 -11.609                       H
ATOM    673 HD23 LEU    41     -17.016   2.571 -12.633                       H
ATOM    674  C   LEU    41     -13.260   0.605 -14.016                       C
ATOM    675  O   LEU    41     -13.544   1.218 -15.044                       O
ATOM    676  N   LEU    42     -12.017   0.173 -13.758                       N
ATOM    677  H   LEU    42     -11.843  -0.281 -12.868                       H
ATOM    678  CA  LEU    42     -10.933   0.226 -14.744                       C
ATOM    679  HA  LEU    42     -10.891   1.236 -15.154                       H
ATOM    680  CB  LEU    42      -9.578  -0.110 -14.089                       C
ATOM    681  HB2 LEU    42      -9.662  -1.068 -13.577                       H
ATOM    682  HB3 LEU    42      -8.837  -0.223 -14.879                       H
ATOM    683  CG  LEU    42      -9.058   0.942 -13.088                       C
ATOM    684  HG  LEU    42      -9.796   1.088 -12.305                       H
ATOM    685  CD1 LEU    42      -7.770   0.437 -12.429                       C
ATOM    686 HD11 LEU    42      -7.000   0.277 -13.185                       H
ATOM    687 HD12 LEU    42      -7.416   1.172 -11.707                       H
ATOM    688 HD13 LEU    42      -7.967  -0.500 -11.908                       H
ATOM    689  CD2 LEU    42      -8.778   2.297 -13.750                       C
ATOM    690 HD21 LEU    42      -9.703   2.722 -14.137                       H
ATOM    691 HD22 LEU    42      -8.371   2.987 -13.011                       H
ATOM    692 HD23 LEU    42      -8.063   2.180 -14.565                       H
ATOM    693  C   LEU    42     -11.233  -0.680 -15.944                       C
ATOM    694  O   LEU    42     -11.441  -0.158 -17.037                       O
ATOM    695  N   LEU    43     -11.282  -2.008 -15.772                       N
ATOM    696  H   LEU    43     -11.189  -2.375 -14.828                       H
ATOM    697  CA  LEU    43     -11.427  -2.969 -16.884                       C
ATOM    698  HA  LEU    43     -10.600  -2.827 -17.580                       H
ATOM    699  CB  LEU    43     -11.395  -4.398 -16.316                       C
ATOM    700  HB2 LEU    43     -12.105  -4.458 -15.488                       H
ATOM    701  HB3 LEU    43     -11.736  -5.086 -17.089                       H
ATOM    702  CG  LEU    43     -10.011  -4.877 -15.839                       C
ATOM    703  HG  LEU    43      -9.603  -4.164 -15.119                       H
ATOM    704  CD1 LEU    43     -10.174  -6.229 -15.138                       C
ATOM    705 HD11 LEU    43     -10.555  -6.975 -15.836                       H
ATOM    706 HD12 LEU    43      -9.211  -6.558 -14.753                       H
ATOM    707 HD13 LEU    43     -10.869  -6.128 -14.303                       H
ATOM    708  CD2 LEU    43      -9.023  -5.027 -17.009                       C
ATOM    709 HD21 LEU    43      -8.776  -4.050 -17.425                       H
ATOM    710 HD22 LEU    43      -8.104  -5.494 -16.661                       H
ATOM    711 HD23 LEU    43      -9.458  -5.652 -17.790                       H
ATOM    712  C   LEU    43     -12.698  -2.764 -17.723                       C
ATOM    713  O   LEU    43     -12.680  -2.961 -18.935                       O
ATOM    714  N   LYS    44     -13.787  -2.311 -17.100                       N
ATOM    715  H   LYS    44     -13.735  -2.212 -16.092                       H
ATOM    716  CA  LYS    44     -15.040  -1.924 -17.752                       C
ATOM    717  HA  LYS    44     -15.480  -2.790 -18.244                       H
ATOM    718  CB  LYS    44     -15.980  -1.443 -16.626                       C
ATOM    719  HB2 LYS    44     -16.133  -2.259 -15.918                       H
ATOM    720  HB3 LYS    44     -15.467  -0.640 -16.094                       H
ATOM    721  CG  LYS    44     -17.365  -0.944 -17.075                       C
ATOM    722  HG2 LYS    44     -17.288  -0.418 -18.023                       H
ATOM    723  HG3 LYS    44     -18.038  -1.791 -17.209                       H
ATOM    724  CD  LYS    44     -17.951   0.043 -16.059                       C
ATOM    725  HD2 LYS    44     -18.267  -0.474 -15.158                       H
ATOM    726  HD3 LYS    44     -17.192   0.769 -15.770                       H
ATOM    727  CE  LYS    44     -19.128   0.781 -16.699                       C
ATOM    728  HE2 LYS    44     -18.846   1.090 -17.708                       H
ATOM    729  HE3 LYS    44     -19.985   0.106 -16.769                       H
ATOM    730  NZ  LYS    44     -19.479   1.982 -15.918                       N
ATOM    731  HZ1 LYS    44     -20.213   2.494 -16.399                       H
ATOM    732  HZ2 LYS    44     -19.812   1.708 -15.001                       H
ATOM    733  HZ3 LYS    44     -18.658   2.587 -15.844                       H
ATOM    734  C   LYS    44     -14.848  -0.834 -18.827                       C
ATOM    735  O   LYS    44     -15.624  -0.785 -19.785                       O
ATOM    736  N   GLU    45     -13.886   0.079 -18.653                       N
ATOM    737  H   GLU    45     -13.243  -0.060 -17.879                       H
ATOM    738  CA  GLU    45     -13.867   1.369 -19.357                       C
ATOM    739  HA  GLU    45     -14.605   1.374 -20.154                       H
ATOM    740  CB  GLU    45     -14.242   2.492 -18.381                       C
ATOM    741  HB2 GLU    45     -13.515   2.515 -17.567                       H
ATOM    742  HB3 GLU    45     -14.189   3.438 -18.920                       H
ATOM    743  CG  GLU    45     -15.655   2.348 -17.795                       C
ATOM    744  HG2 GLU    45     -16.386   2.352 -18.604                       H
ATOM    745  HG3 GLU    45     -15.713   1.401 -17.271                       H
ATOM    746  CD  GLU    45     -15.998   3.456 -16.802                       C
ATOM    747  OE1 GLU    45     -15.198   4.415 -16.690                       O
ATOM    748  OE2 GLU    45     -17.075   3.366 -16.156                       O
ATOM    749  C   GLU    45     -12.520   1.731 -19.986                       C
ATOM    750  O   GLU    45     -12.497   2.275 -21.093                       O
ATOM    751  N   MET    46     -11.410   1.489 -19.295                       N
ATOM    752  H   MET    46     -11.476   0.938 -18.445                       H
ATOM    753  CA  MET    46     -10.084   1.995 -19.637                       C
ATOM    754  HA  MET    46     -10.167   2.762 -20.407                       H
ATOM    755  CB  MET    46      -9.474   2.631 -18.380                       C
ATOM    756  HB2 MET    46     -10.196   3.307 -17.921                       H
ATOM    757  HB3 MET    46      -9.254   1.842 -17.658                       H
ATOM    758  CG  MET    46      -8.196   3.421 -18.683                       C
ATOM    759  HG2 MET    46      -7.607   2.919 -19.453                       H
ATOM    760  HG3 MET    46      -8.468   4.411 -19.057                       H
ATOM    761  SD  MET    46      -7.149   3.620 -17.229                       S
ATOM    762  CE  MET    46      -6.250   2.057 -17.326                       C
ATOM    763  HE1 MET    46      -5.638   2.044 -18.227                       H
ATOM    764  HE2 MET    46      -5.609   1.968 -16.452                       H
ATOM    765  HE3 MET    46      -6.953   1.225 -17.361                       H
ATOM    766  C   MET    46      -9.185   0.869 -20.148                       C
ATOM    767  O   MET    46      -8.925  -0.106 -19.447                       O
ATOM    768  N   ASP    47      -8.644   1.051 -21.352                       N
ATOM    769  H   ASP    47      -8.935   1.847 -21.892                       H
ATOM    770  CA  ASP    47      -7.565   0.223 -21.886                       C
ATOM    771  HA  ASP    47      -7.930  -0.795 -22.019                       H
ATOM    772  CB  ASP    47      -7.187   0.752 -23.274                       C
ATOM    773  HB2 ASP    47      -7.920   0.404 -24.004                       H
ATOM    774  HB3 ASP    47      -7.207   1.842 -23.256                       H
ATOM    775  CG  ASP    47      -5.789   0.299 -23.679                       C
ATOM    776  OD1 ASP    47      -5.567  -0.932 -23.763                       O
ATOM    777  OD2 ASP    47      -4.908   1.178 -23.809                       O
ATOM    778  C   ASP    47      -6.331   0.234 -20.954                       C
ATOM    779  O   ASP    47      -5.741   1.299 -20.761                       O
ATOM    780  N   PRO    48      -5.870  -0.921 -20.436                       N
ATOM    781  CD  PRO    48      -6.575  -2.195 -20.405                       C
ATOM    782  HD2 PRO    48      -6.284  -2.794 -21.269                       H
ATOM    783  HD3 PRO    48      -7.657  -2.073 -20.376                       H
ATOM    784  CG  PRO    48      -6.110  -2.860 -19.115                       C
ATOM    785  HG2 PRO    48      -6.227  -3.941 -19.145                       H
ATOM    786  HG3 PRO    48      -6.662  -2.438 -18.276                       H
ATOM    787  CB  PRO    48      -4.648  -2.427 -19.049                       C
ATOM    788  HB2 PRO    48      -4.054  -3.064 -19.699                       H
ATOM    789  HB3 PRO    48      -4.259  -2.459 -18.033                       H
ATOM    790  CA  PRO    48      -4.673  -0.997 -19.600                       C
ATOM    791  HA  PRO    48      -4.810  -0.310 -18.764                       H
ATOM    792  C   PRO    48      -3.350  -0.642 -20.302                       C
ATOM    793  O   PRO    48      -2.348  -0.490 -19.607                       O
ATOM    794  N   THR    49      -3.302  -0.493 -21.640                       N
ATOM    795  H   THR    49      -4.150  -0.630 -22.184                       H
ATOM    796  CA  THR    49      -2.087  -0.068 -22.365                       C
ATOM    797  HA  THR    49      -1.223  -0.562 -21.919                       H
ATOM    798  CB  THR    49      -2.138  -0.523 -23.834                       C
ATOM    799  HB  THR    49      -3.076  -0.228 -24.298                       H
ATOM    800  CG2 THR    49      -0.990  -0.006 -24.702                       C
ATOM    801 HG21 THR    49      -0.032  -0.191 -24.215                       H
ATOM    802 HG22 THR    49      -1.008  -0.507 -25.671                       H
ATOM    803 HG23 THR    49      -1.105   1.065 -24.868                       H
ATOM    804  OG1 THR    49      -2.043  -1.925 -23.846                       O
ATOM    805  HG1 THR    49      -2.413  -2.271 -23.017                       H
ATOM    806  C   THR    49      -1.804   1.433 -22.232                       C
ATOM    807  O   THR    49      -0.628   1.778 -22.203                       O
ATOM    808  N   VAL    50      -2.809   2.303 -22.066                       N
ATOM    809  H   VAL    50      -3.749   1.932 -22.200                       H
ATOM    810  CA  VAL    50      -2.631   3.780 -21.969                       C
ATOM    811  HA  VAL    50      -2.361   4.108 -22.974                       H
ATOM    812  CB  VAL    50      -3.918   4.556 -21.581                       C
ATOM    813  HB  VAL    50      -3.696   5.619 -21.689                       H
ATOM    814  CG1 VAL    50      -5.071   4.268 -22.553                       C
ATOM    815 HG11 VAL    50      -5.417   3.246 -22.438                       H
ATOM    816 HG12 VAL    50      -5.908   4.935 -22.350                       H
ATOM    817 HG13 VAL    50      -4.740   4.433 -23.578                       H
ATOM    818  CG2 VAL    50      -4.365   4.340 -20.123                       C
ATOM    819 HG21 VAL    50      -4.416   3.279 -19.893                       H
ATOM    820 HG22 VAL    50      -3.658   4.811 -19.442                       H
ATOM    821 HG23 VAL    50      -5.343   4.794 -19.960                       H
ATOM    822  C   VAL    50      -1.500   4.241 -21.027                       C
ATOM    823  O   VAL    50      -1.226   3.628 -19.999                       O
ATOM    824  N   ASP    51      -0.871   5.367 -21.363                       N
ATOM    825  H   ASP    51      -1.137   5.799 -22.236                       H
ATOM    826  CA  ASP    51       0.159   6.060 -20.575                       C
ATOM    827  HA  ASP    51       1.058   5.447 -20.564                       H
ATOM    828  CB  ASP    51       0.483   7.344 -21.356                       C
ATOM    829  HB2 ASP    51       0.991   7.058 -22.274                       H
ATOM    830  HB3 ASP    51      -0.452   7.827 -21.643                       H
ATOM    831  CG  ASP    51       1.354   8.369 -20.631                       C
ATOM    832  OD1 ASP    51       2.142   7.990 -19.732                       O
ATOM    833  OD2 ASP    51       1.296   9.548 -21.046                       O
ATOM    834  C   ASP    51      -0.292   6.375 -19.125                       C
ATOM    835  O   ASP    51      -1.363   6.960 -18.959                       O
ATOM    836  N   PRO    52       0.489   6.047 -18.071                       N
ATOM    837  CD  PRO    52       1.677   5.205 -18.108                       C
ATOM    838  HD2 PRO    52       2.544   5.809 -18.384                       H
ATOM    839  HD3 PRO    52       1.560   4.373 -18.803                       H
ATOM    840  CG  PRO    52       1.854   4.666 -16.692                       C
ATOM    841  HG2 PRO    52       2.904   4.481 -16.457                       H
ATOM    842  HG3 PRO    52       1.269   3.756 -16.569                       H
ATOM    843  CB  PRO    52       1.265   5.775 -15.827                       C
ATOM    844  HB2 PRO    52       2.033   6.530 -15.650                       H
ATOM    845  HB3 PRO    52       0.886   5.390 -14.880                       H
ATOM    846  CA  PRO    52       0.138   6.363 -16.682                       C
ATOM    847  HA  PRO    52      -0.791   5.845 -16.443                       H
ATOM    848  C   PRO    52      -0.029   7.859 -16.370                       C
ATOM    849  O   PRO    52      -0.911   8.214 -15.591                       O
ATOM    850  N   LEU    53       0.795   8.742 -16.952                       N
ATOM    851  H   LEU    53       1.459   8.406 -17.642                       H
ATOM    852  CA  LEU    53       0.797  10.188 -16.660                       C
ATOM    853  HA  LEU    53       0.277  10.369 -15.718                       H
ATOM    854  CB  LEU    53       2.252  10.690 -16.512                       C
ATOM    855  HB2 LEU    53       2.774  10.509 -17.452                       H
ATOM    856  HB3 LEU    53       2.232  11.771 -16.354                       H
ATOM    857  CG  LEU    53       3.061  10.055 -15.360                       C
ATOM    858  HG  LEU    53       3.068   8.970 -15.481                       H
ATOM    859  CD1 LEU    53       4.514  10.549 -15.410                       C
ATOM    860 HD11 LEU    53       4.552  11.627 -15.253                       H
ATOM    861 HD12 LEU    53       5.103  10.054 -14.637                       H
ATOM    862 HD13 LEU    53       4.952  10.323 -16.381                       H
ATOM    863  CD2 LEU    53       2.475  10.397 -13.980                       C
ATOM    864 HD21 LEU    53       1.475   9.976 -13.876                       H
ATOM    865 HD22 LEU    53       3.108   9.989 -13.195                       H
ATOM    866 HD23 LEU    53       2.429  11.476 -13.855                       H
ATOM    867  C   LEU    53      -0.003  10.966 -17.719                       C
ATOM    868  O   LEU    53       0.460  11.962 -18.268                       O
ATOM    869  N   SER    54      -1.187  10.471 -18.061                       N
ATOM    870  H   SER    54      -1.522   9.666 -17.550                       H
ATOM    871  CA  SER    54      -2.038  10.978 -19.148                       C
ATOM    872  HA  SER    54      -1.530  11.786 -19.676                       H
ATOM    873  CB  SER    54      -2.272   9.829 -20.137                       C
ATOM    874  HB2 SER    54      -2.771  10.191 -21.031                       H
ATOM    875  HB3 SER    54      -1.309   9.418 -20.432                       H
ATOM    876  OG  SER    54      -3.063   8.816 -19.540                       O
ATOM    877  HG  SER    54      -2.472   8.052 -19.360                       H
ATOM    878  C   SER    54      -3.401  11.493 -18.645                       C
ATOM    879  O   SER    54      -3.769  11.244 -17.488                       O
ATOM    880  N   PRO    55      -4.211  12.159 -19.496                       N
ATOM    881  CD  PRO    55      -3.836  12.822 -20.741                       C
ATOM    882  HD2 PRO    55      -3.319  12.154 -21.430                       H
ATOM    883  HD3 PRO    55      -3.202  13.679 -20.513                       H
ATOM    884  CG  PRO    55      -5.138  13.305 -21.380                       C
ATOM    885  HG2 PRO    55      -5.510  12.562 -22.081                       H
ATOM    886  HG3 PRO    55      -5.006  14.263 -21.886                       H
ATOM    887  CB  PRO    55      -6.106  13.420 -20.205                       C
ATOM    888  HB2 PRO    55      -7.136  13.256 -20.520                       H
ATOM    889  HB3 PRO    55      -6.006  14.409 -19.755                       H
ATOM    890  CA  PRO    55      -5.624  12.361 -19.206                       C
ATOM    891  HA  PRO    55      -5.727  12.770 -18.202                       H
ATOM    892  C   PRO    55      -6.426  11.045 -19.271                       C
ATOM    893  O   PRO    55      -7.396  10.917 -18.528                       O
ATOM    894  N   GLU    56      -6.027  10.065 -20.097                       N
ATOM    895  H   GLU    56      -5.228  10.228 -20.715                       H
ATOM    896  CA  GLU    56      -6.690   8.755 -20.254                       C
ATOM    897  HA  GLU    56      -7.727   8.909 -20.553                       H
ATOM    898  CB  GLU    56      -5.982   7.910 -21.335                       C
ATOM    899  HB2 GLU    56      -4.911   7.876 -21.137                       H
ATOM    900  HB3 GLU    56      -6.354   6.889 -21.246                       H
ATOM    901  CG  GLU    56      -6.210   8.327 -22.791                       C
ATOM    902  HG2 GLU    56      -5.693   7.620 -23.441                       H
ATOM    903  HG3 GLU    56      -7.278   8.261 -23.005                       H
ATOM    904  CD  GLU    56      -5.720   9.732 -23.121                       C
ATOM    905  OE1 GLU    56      -4.723  10.195 -22.540                       O
ATOM    906  OE2 GLU    56      -6.406  10.407 -23.927                       O
ATOM    907  C   GLU    56      -6.705   7.911 -18.972                       C
ATOM    908  O   GLU    56      -7.736   7.321 -18.650                       O
ATOM    909  N   ASN    57      -5.577   7.817 -18.257                       N
ATOM    910  H   ASN    57      -4.753   8.306 -18.591                       H
ATOM    911  CA  ASN    57      -5.448   6.924 -17.103                       C
ATOM    912  HA  ASN    57      -5.683   5.914 -17.436                       H
ATOM    913  CB  ASN    57      -3.998   6.915 -16.590                       C
ATOM    914  HB2 ASN    57      -3.343   6.551 -17.378                       H
ATOM    915  HB3 ASN    57      -3.701   7.935 -16.341                       H
ATOM    916  CG  ASN    57      -3.802   6.024 -15.361                       C
ATOM    917  OD1 ASN    57      -4.515   5.054 -15.138                       O
ATOM    918  ND2 ASN    57      -2.827   6.328 -14.528                       N
ATOM    919 HD21 ASN    57      -2.214   7.110 -14.723                       H
ATOM    920 HD22 ASN    57      -2.724   5.781 -13.684                       H
ATOM    921  C   ASN    57      -6.443   7.317 -16.000                       C
ATOM    922  O   ASN    57      -6.339   8.399 -15.417                       O
ATOM    923  N   LYS    58      -7.419   6.460 -15.701                       N
ATOM    924  H   LYS    58      -7.460   5.585 -16.205                       H
ATOM    925  CA  LYS    58      -8.425   6.736 -14.679                       C
ATOM    926  HA  LYS    58      -8.678   7.796 -14.734                       H
ATOM    927  CB  LYS    58      -9.727   5.958 -14.961                       C
ATOM    928  HB2 LYS    58      -9.537   4.888 -14.890                       H
ATOM    929  HB3 LYS    58     -10.465   6.233 -14.206                       H
ATOM    930  CG  LYS    58     -10.290   6.277 -16.360                       C
ATOM    931  HG2 LYS    58     -10.235   7.354 -16.531                       H
ATOM    932  HG3 LYS    58      -9.674   5.780 -17.110                       H
ATOM    933  CD  LYS    58     -11.751   5.839 -16.542                       C
ATOM    934  HD2 LYS    58     -11.866   4.786 -16.277                       H
ATOM    935  HD3 LYS    58     -12.385   6.441 -15.889                       H
ATOM    936  CE  LYS    58     -12.162   6.047 -18.008                       C
ATOM    937  HE2 LYS    58     -11.757   7.000 -18.359                       H
ATOM    938  HE3 LYS    58     -11.722   5.251 -18.616                       H
ATOM    939  NZ  LYS    58     -13.632   6.061 -18.184                       N
ATOM    940  HZ1 LYS    58     -14.021   6.914 -17.778                       H
ATOM    941  HZ2 LYS    58     -13.889   6.010 -19.159                       H
ATOM    942  HZ3 LYS    58     -14.083   5.296 -17.686                       H
ATOM    943  C   LYS    58      -7.837   6.482 -13.280                       C
ATOM    944  O   LYS    58      -7.301   5.412 -12.981                       O
ATOM    945  N   LEU    59      -7.928   7.488 -12.412                       N
ATOM    946  H   LEU    59      -8.410   8.327 -12.712                       H
ATOM    947  CA  LEU    59      -7.566   7.404 -10.999                       C
ATOM    948  HA  LEU    59      -6.884   6.569 -10.836                       H
ATOM    949  CB  LEU    59      -6.852   8.713 -10.614                       C
ATOM    950  HB2 LEU    59      -5.933   8.778 -11.193                       H
ATOM    951  HB3 LEU    59      -7.477   9.551 -10.913                       H
ATOM    952  CG  LEU    59      -6.503   8.871  -9.120                       C
ATOM    953  HG  LEU    59      -7.411   8.780  -8.524                       H
ATOM    954  CD1 LEU    59      -5.498   7.809  -8.655                       C
ATOM    955 HD11 LEU    59      -4.605   7.844  -9.278                       H
ATOM    956 HD12 LEU    59      -5.212   8.004  -7.621                       H
ATOM    957 HD13 LEU    59      -5.944   6.817  -8.710                       H
ATOM    958  CD2 LEU    59      -5.913  10.269  -8.881                       C
ATOM    959 HD21 LEU    59      -6.635  11.031  -9.176                       H
ATOM    960 HD22 LEU    59      -5.682  10.398  -7.824                       H
ATOM    961 HD23 LEU    59      -5.001  10.395  -9.465                       H
ATOM    962  C   LEU    59      -8.855   7.144 -10.222                       C
ATOM    963  O   LEU    59      -9.775   7.958 -10.277                       O
ATOM    964  N   ILE    60      -8.963   5.994  -9.555                       N
ATOM    965  H   ILE    60      -8.184   5.345  -9.540                       H
ATOM    966  CA  ILE    60     -10.196   5.576  -8.873                       C
ATOM    967  HA  ILE    60     -10.946   6.368  -8.949                       H
ATOM    968  CB  ILE    60     -10.799   4.310  -9.531                       C
ATOM    969  HB  ILE    60     -10.107   3.476  -9.400                       H
ATOM    970  CG2 ILE    60     -12.129   3.951  -8.834                       C
ATOM    971 HG21 ILE    60     -12.563   3.055  -9.276                       H
ATOM    972 HG22 ILE    60     -11.961   3.738  -7.778                       H
ATOM    973 HG23 ILE    60     -12.837   4.776  -8.922                       H
ATOM    974  CG1 ILE    60     -10.982   4.554 -11.052                       C
ATOM    975 HG12 ILE    60     -11.479   5.512 -11.201                       H
ATOM    976 HG13 ILE    60      -9.998   4.609 -11.520                       H
ATOM    977  CD1 ILE    60     -11.777   3.483 -11.803                       C
ATOM    978 HD11 ILE    60     -12.828   3.549 -11.529                       H
ATOM    979 HD12 ILE    60     -11.689   3.647 -12.876                       H
ATOM    980 HD13 ILE    60     -11.399   2.493 -11.554                       H
ATOM    981  C   ILE    60      -9.910   5.381  -7.388                       C
ATOM    982  O   ILE    60      -8.960   4.692  -7.019                       O
ATOM    983  N   ILE    61     -10.736   5.997  -6.549                       N
ATOM    984  H   ILE    61     -11.506   6.534  -6.948                       H
ATOM    985  CA  ILE    61     -10.679   5.929  -5.088                       C
ATOM    986  HA  ILE    61      -9.840   5.306  -4.773                       H
ATOM    987  CB  ILE    61     -10.517   7.350  -4.491                       C
ATOM    988  HB  ILE    61     -11.433   7.917  -4.661                       H
ATOM    989  CG2 ILE    61     -10.328   7.215  -2.972                       C
ATOM    990 HG21 ILE    61     -10.155   8.194  -2.525                       H
ATOM    991 HG22 ILE    61     -11.221   6.790  -2.513                       H
ATOM    992 HG23 ILE    61      -9.477   6.568  -2.768                       H
ATOM    993  CG1 ILE    61      -9.329   8.155  -5.085                       C
ATOM    994 HG12 ILE    61      -8.948   8.844  -4.331                       H
ATOM    995 HG13 ILE    61      -8.519   7.476  -5.347                       H
ATOM    996  CD1 ILE    61      -9.690   9.008  -6.311                       C
ATOM    997 HD11 ILE    61     -10.531   9.660  -6.077                       H
ATOM    998 HD12 ILE    61      -8.834   9.625  -6.582                       H
ATOM    999 HD13 ILE    61      -9.947   8.384  -7.166                       H
ATOM   1000  C   ILE    61     -11.982   5.285  -4.612                       C
ATOM   1001  O   ILE    61     -13.047   5.731  -5.026                       O
ATOM   1002  N   ALA    62     -11.940   4.257  -3.764                       N
ATOM   1003  H   ALA    62     -11.037   3.929  -3.436                       H
ATOM   1004  CA  ALA    62     -13.133   3.485  -3.406                       C
ATOM   1005  HA  ALA    62     -14.004   4.137  -3.456                       H
ATOM   1006  CB  ALA    62     -13.320   2.381  -4.457                       C
ATOM   1007  HB1 ALA    62     -14.226   1.813  -4.244                       H
ATOM   1008  HB2 ALA    62     -13.416   2.825  -5.449                       H
ATOM   1009  HB3 ALA    62     -12.457   1.713  -4.458                       H
ATOM   1010  C   ALA    62     -13.084   2.927  -1.977                       C
ATOM   1011  O   ALA    62     -12.095   2.318  -1.567                       O
ATOM   1012  N   ALA    63     -14.185   3.086  -1.245                       N
ATOM   1013  H   ALA    63     -14.981   3.518  -1.703                       H
ATOM   1014  CA  ALA    63     -14.470   2.481   0.055                       C
ATOM   1015  HA  ALA    63     -13.542   2.325   0.608                       H
ATOM   1016  CB  ALA    63     -15.344   3.474   0.832                       C
ATOM   1017  HB1 ALA    63     -16.251   3.693   0.266                       H
ATOM   1018  HB2 ALA    63     -15.626   3.052   1.795                       H
ATOM   1019  HB3 ALA    63     -14.798   4.402   1.001                       H
ATOM   1020  C   ALA    63     -15.154   1.108  -0.108                       C
ATOM   1021  O   ALA    63     -15.571   0.735  -1.206                       O
ATOM   1022  N   GLY    64     -15.226   0.330   0.976                       N
ATOM   1023  H   GLY    64     -14.897   0.696   1.863                       H
ATOM   1024  CA  GLY    64     -15.865  -0.992   1.007                       C
ATOM   1025  HA2 GLY    64     -15.974  -1.394  -0.000                       H
ATOM   1026  HA3 GLY    64     -15.245  -1.671   1.589                       H
ATOM   1027  C   GLY    64     -17.248  -0.955   1.671                       C
ATOM   1028  O   GLY    64     -17.631   0.081   2.228                       O
ATOM   1029  N   PRO    65     -17.998  -2.074   1.666                       N
ATOM   1030  CD  PRO    65     -17.690  -3.316   0.979                       C
ATOM   1031  HD2 PRO    65     -16.653  -3.608   1.120                       H
ATOM   1032  HD3 PRO    65     -17.912  -3.203  -0.082                       H
ATOM   1033  CG  PRO    65     -18.618  -4.359   1.590                       C
ATOM   1034  HG2 PRO    65     -18.171  -4.753   2.503                       H
ATOM   1035  HG3 PRO    65     -18.844  -5.161   0.888                       H
ATOM   1036  CB  PRO    65     -19.860  -3.541   1.936                       C
ATOM   1037  HB2 PRO    65     -20.412  -3.988   2.764                       H
ATOM   1038  HB3 PRO    65     -20.498  -3.460   1.054                       H
ATOM   1039  CA  PRO    65     -19.311  -2.156   2.294                       C
ATOM   1040  HA  PRO    65     -19.960  -1.397   1.862                       H
ATOM   1041  C   PRO    65     -19.266  -1.930   3.808                       C
ATOM   1042  O   PRO    65     -20.163  -1.277   4.331                       O
ATOM   1043  N   LEU    66     -18.230  -2.409   4.511                       N
ATOM   1044  H   LEU    66     -17.484  -2.911   4.035                       H
ATOM   1045  CA  LEU    66     -18.118  -2.238   5.965                       C
ATOM   1046  HA  LEU    66     -19.115  -2.297   6.402                       H
ATOM   1047  CB  LEU    66     -17.262  -3.381   6.551                       C
ATOM   1048  HB2 LEU    66     -16.264  -3.326   6.113                       H
ATOM   1049  HB3 LEU    66     -17.159  -3.224   7.626                       H
ATOM   1050  CG  LEU    66     -17.839  -4.795   6.310                       C
ATOM   1051  HG  LEU    66     -17.922  -4.961   5.237                       H
ATOM   1052  CD1 LEU    66     -16.903  -5.871   6.878                       C
ATOM   1053 HD11 LEU    66     -16.770  -5.727   7.951                       H
ATOM   1054 HD12 LEU    66     -17.322  -6.860   6.700                       H
ATOM   1055 HD13 LEU    66     -15.937  -5.816   6.380                       H
ATOM   1056  CD2 LEU    66     -19.231  -4.973   6.940                       C
ATOM   1057 HD21 LEU    66     -19.957  -4.331   6.441                       H
ATOM   1058 HD22 LEU    66     -19.560  -6.006   6.830                       H
ATOM   1059 HD23 LEU    66     -19.191  -4.721   8.000                       H
ATOM   1060  C   LEU    66     -17.586  -0.851   6.364                       C
ATOM   1061  O   LEU    66     -17.832  -0.416   7.493                       O
ATOM   1062  N   THR    67     -16.923  -0.132   5.447                       N
ATOM   1063  H   THR    67     -16.747  -0.552   4.545                       H
ATOM   1064  CA  THR    67     -16.413   1.228   5.667                       C
ATOM   1065  HA  THR    67     -15.697   1.178   6.483                       H
ATOM   1066  CB  THR    67     -15.683   1.741   4.419                       C
ATOM   1067  HB  THR    67     -16.420   1.964   3.647                       H
ATOM   1068  CG2 THR    67     -14.858   2.986   4.711                       C
ATOM   1069 HG21 THR    67     -15.512   3.764   5.094                       H
ATOM   1070 HG22 THR    67     -14.088   2.767   5.448                       H
ATOM   1071 HG23 THR    67     -14.380   3.335   3.797                       H
ATOM   1072  OG1 THR    67     -14.790   0.779   3.916                       O
ATOM   1073  HG1 THR    67     -13.880   1.044   4.150                       H
ATOM   1074  C   THR    67     -17.554   2.170   6.064                       C
ATOM   1075  O   THR    67     -18.590   2.206   5.398                       O
ATOM   1076  N   GLY    68     -17.386   2.926   7.153                       N
ATOM   1077  H   GLY    68     -16.493   2.857   7.631                       H
ATOM   1078  CA  GLY    68     -18.353   3.919   7.654                       C
ATOM   1079  HA2 GLY    68     -17.846   4.569   8.366                       H
ATOM   1080  HA3 GLY    68     -18.715   4.517   6.817                       H
ATOM   1081  C   GLY    68     -19.588   3.348   8.368                       C
ATOM   1082  O   GLY    68     -20.460   4.123   8.764                       O
ATOM   1083  N   THR    69     -19.692   2.023   8.533                       N
ATOM   1084  H   THR    69     -18.934   1.450   8.186                       H
ATOM   1085  CA  THR    69     -20.791   1.360   9.269                       C
ATOM   1086  HA  THR    69     -21.710   1.923   9.112                       H
ATOM   1087  CB  THR    69     -21.026  -0.061   8.737                       C
ATOM   1088  HB  THR    69     -21.912  -0.468   9.225                       H
ATOM   1089  CG2 THR    69     -21.253  -0.136   7.227                       C
ATOM   1090 HG21 THR    69     -21.322  -1.179   6.918                       H
ATOM   1091 HG22 THR    69     -22.192   0.358   6.983                       H
ATOM   1092 HG23 THR    69     -20.440   0.335   6.677                       H
ATOM   1093  OG1 THR    69     -19.934  -0.872   9.077                       O
ATOM   1094  HG1 THR    69     -19.177  -0.642   8.507                       H
ATOM   1095  C   THR    69     -20.522   1.378  10.779                       C
ATOM   1096  O   THR    69     -19.633   2.081  11.240                       O
ATOM   1097  N   SER    70     -21.251   0.601  11.576                       N
ATOM   1098  H   SER    70     -22.031   0.083  11.204                       H
ATOM   1099  CA  SER    70     -20.893   0.318  12.977                       C
ATOM   1100  HA  SER    70     -20.401   1.196  13.402                       H
ATOM   1101  CB  SER    70     -22.173   0.096  13.802                       C
ATOM   1102  HB2 SER    70     -21.918  -0.342  14.769                       H
ATOM   1103  HB3 SER    70     -22.622   1.074  13.988                       H
ATOM   1104  OG  SER    70     -23.150  -0.707  13.155                       O
ATOM   1105  HG  SER    70     -23.968  -0.652  13.697                       H
ATOM   1106  C   SER    70     -19.863  -0.829  13.139                       C
ATOM   1107  O   SER    70     -19.521  -1.198  14.269                       O
ATOM   1108  N   ALA    71     -19.330  -1.376  12.032                       N
ATOM   1109  H   ALA    71     -19.620  -1.017  11.130                       H
ATOM   1110  CA  ALA    71     -18.212  -2.324  12.049                       C
ATOM   1111  HA  ALA    71     -18.502  -3.144  12.701                       H
ATOM   1112  CB  ALA    71     -17.948  -2.882  10.641                       C
ATOM   1113  HB1 ALA    71     -17.056  -3.508  10.642                       H
ATOM   1114  HB2 ALA    71     -18.781  -3.493  10.314                       H
ATOM   1115  HB3 ALA    71     -17.779  -2.062   9.941                       H
ATOM   1116  C   ALA    71     -16.917  -1.695  12.596                       C
ATOM   1117  O   ALA    71     -16.665  -0.506  12.380                       O
ATOM   1118  N   PRO    72     -16.054  -2.502  13.239                       N
ATOM   1119  CD  PRO    72     -16.208  -3.929  13.489                       C
ATOM   1120  HD2 PRO    72     -16.423  -4.480  12.573                       H
ATOM   1121  HD3 PRO    72     -17.007  -4.069  14.208                       H
ATOM   1122  CG  PRO    72     -14.886  -4.410  14.083                       C
ATOM   1123  HG2 PRO    72     -14.224  -4.749  13.284                       H
ATOM   1124  HG3 PRO    72     -15.036  -5.205  14.812                       H
ATOM   1125  CB  PRO    72     -14.327  -3.138  14.715                       C
ATOM   1126  HB2 PRO    72     -13.248  -3.189  14.823                       H
ATOM   1127  HB3 PRO    72     -14.800  -2.967  15.684                       H
ATOM   1128  CA  PRO    72     -14.772  -2.049  13.737                       C
ATOM   1129  HA  PRO    72     -14.901  -1.106  14.263                       H
ATOM   1130  C   PRO    72     -13.793  -1.872  12.571                       C
ATOM   1131  O   PRO    72     -13.868  -2.608  11.586                       O
ATOM   1132  N   THR    73     -12.869  -0.909  12.697                       N
ATOM   1133  H   THR    73     -12.919  -0.338  13.534                       H
ATOM   1134  CA  THR    73     -11.728  -0.684  11.780                       C
ATOM   1135  HA  THR    73     -11.074   0.053  12.242                       H
ATOM   1136  CB  THR    73     -10.928  -2.002  11.635                       C
ATOM   1137  HB  THR    73     -11.371  -2.755  12.287                       H
ATOM   1138  CG2 THR    73     -10.854  -2.634  10.248                       C
ATOM   1139 HG21 THR    73     -11.861  -2.747   9.850                       H
ATOM   1140 HG22 THR    73     -10.271  -2.007   9.578                       H
ATOM   1141 HG23 THR    73     -10.388  -3.615  10.331                       H
ATOM   1142  OG1 THR    73      -9.624  -1.815  12.112                       O
ATOM   1143  HG1 THR    73      -9.189  -1.097  11.631                       H
ATOM   1144  C   THR    73     -12.136  -0.033  10.447                       C
ATOM   1145  O   THR    73     -11.278   0.269   9.617                       O
ATOM   1146  N   GLY    74     -13.434   0.225  10.242                       N
ATOM   1147  H   GLY    74     -14.061  -0.026  10.992                       H
ATOM   1148  CA  GLY    74     -14.049   0.652   8.977                       C
ATOM   1149  HA2 GLY    74     -13.680   0.002   8.182                       H
ATOM   1150  HA3 GLY    74     -15.130   0.534   9.057                       H
ATOM   1151  C   GLY    74     -13.761   2.092   8.541                       C
ATOM   1152  O   GLY    74     -14.644   2.733   7.977                       O
ATOM   1153  N   GLY    75     -12.555   2.613   8.772                       N
ATOM   1154  H   GLY    75     -11.904   2.038   9.297                       H
ATOM   1155  CA  GLY    75     -12.030   3.807   8.087                       C
ATOM   1156  HA2 GLY    75     -12.831   4.522   7.902                       H
ATOM   1157  HA3 GLY    75     -11.260   4.266   8.709                       H
ATOM   1158  C   GLY    75     -11.385   3.470   6.741                       C
ATOM   1159  O   GLY    75     -11.300   4.338   5.873                       O
ATOM   1160  N   ARG    76     -10.978   2.206   6.581                       N
ATOM   1161  H   ARG    76     -11.135   1.579   7.358                       H
ATOM   1162  CA  ARG    76     -10.202   1.664   5.465                       C
ATOM   1163  HA  ARG    76      -9.272   2.223   5.414                       H
ATOM   1164  CB  ARG    76      -9.861   0.198   5.782                       C
ATOM   1165  HB2 ARG    76     -10.748  -0.288   6.180                       H
ATOM   1166  HB3 ARG    76      -9.569  -0.329   4.871                       H
ATOM   1167  CG  ARG    76      -8.739   0.075   6.823                       C
ATOM   1168  HG2 ARG    76      -8.829   0.864   7.572                       H
ATOM   1169  HG3 ARG    76      -8.820  -0.883   7.329                       H
ATOM   1170  CD  ARG    76      -7.378   0.157   6.134                       C
ATOM   1171  HD2 ARG    76      -7.216  -0.744   5.540                       H
ATOM   1172  HD3 ARG    76      -7.382   1.025   5.473                       H
ATOM   1173  NE  ARG    76      -6.287   0.310   7.097                       N
ATOM   1174  HE  ARG    76      -6.437   0.017   8.052                       H
ATOM   1175  CZ  ARG    76      -5.111   0.849   6.815                       C
ATOM   1176  NH1 ARG    76      -4.718   1.094   5.582                       N
ATOM   1177 HH11 ARG    76      -5.308   0.853   4.800                       H
ATOM   1178 HH12 ARG    76      -3.820   1.545   5.403                       H
ATOM   1179  NH2 ARG    76      -4.319   1.161   7.802                       N
ATOM   1180 HH21 ARG    76      -4.532   0.945   8.762                       H
ATOM   1181 HH22 ARG    76      -3.407   1.553   7.584                       H
ATOM   1182  C   ARG    76     -10.882   1.793   4.095                       C
ATOM   1183  O   ARG    76     -12.081   1.535   3.943                       O
ATOM   1184  N   TYR    77     -10.074   2.136   3.093                       N
ATOM   1185  H   TYR    77      -9.111   2.361   3.341                       H
ATOM   1186  CA  TYR    77     -10.423   2.306   1.677                       C
ATOM   1187  HA  TYR    77     -11.139   1.529   1.406                       H
ATOM   1188  CB  TYR    77     -11.098   3.678   1.478                       C
ATOM   1189  HB2 TYR    77     -11.635   3.662   0.535                       H
ATOM   1190  HB3 TYR    77     -11.850   3.823   2.253                       H
ATOM   1191  CG  TYR    77     -10.165   4.877   1.459                       C
ATOM   1192  CD1 TYR    77      -9.648   5.410   2.658                       C
ATOM   1193  HD1 TYR    77      -9.898   4.956   3.607                       H
ATOM   1194  CE1 TYR    77      -8.759   6.502   2.626                       C
ATOM   1195  HE1 TYR    77      -8.334   6.877   3.547                       H
ATOM   1196  CZ  TYR    77      -8.384   7.067   1.385                       C
ATOM   1197  OH  TYR    77      -7.499   8.097   1.311                       O
ATOM   1198  HH  TYR    77      -7.077   8.297   2.160                       H
ATOM   1199  CE2 TYR    77      -8.912   6.543   0.189                       C
ATOM   1200  HE2 TYR    77      -8.602   6.976  -0.747                       H
ATOM   1201  CD2 TYR    77      -9.802   5.454   0.225                       C
ATOM   1202  HD2 TYR    77     -10.189   5.051  -0.698                       H
ATOM   1203  C   TYR    77      -9.180   2.123   0.772                       C
ATOM   1204  O   TYR    77      -8.070   1.939   1.267                       O
ATOM   1205  N   ASN    78      -9.338   2.176  -0.555                       N
ATOM   1206  H   ASN    78     -10.258   2.376  -0.928                       H
ATOM   1207  CA  ASN    78      -8.233   2.014  -1.514                       C
ATOM   1208  HA  ASN    78      -7.288   2.097  -0.982                       H
ATOM   1209  CB  ASN    78      -8.283   0.628  -2.187                       C
ATOM   1210  HB2 ASN    78      -9.290   0.426  -2.550                       H
ATOM   1211  HB3 ASN    78      -7.618   0.627  -3.051                       H
ATOM   1212  CG  ASN    78      -7.822  -0.498  -1.271                       C
ATOM   1213  OD1 ASN    78      -6.676  -0.920  -1.318                       O
ATOM   1214  ND2 ASN    78      -8.694  -1.034  -0.443                       N
ATOM   1215 HD21 ASN    78      -9.665  -0.746  -0.444                       H
ATOM   1216 HD22 ASN    78      -8.374  -1.739   0.198                       H
ATOM   1217  C   ASN    78      -8.226   3.098  -2.602                       C
ATOM   1218  O   ASN    78      -9.277   3.605  -2.995                       O
ATOM   1219  N   VAL    79      -7.040   3.375  -3.141                       N
ATOM   1220  H   VAL    79      -6.232   2.912  -2.715                       H
ATOM   1221  CA  VAL    79      -6.807   4.061  -4.421                       C
ATOM   1222  HA  VAL    79      -7.746   4.470  -4.789                       H
ATOM   1223  CB  VAL    79      -5.789   5.217  -4.265                       C
ATOM   1224  HB  VAL    79      -4.841   4.806  -3.916                       H
ATOM   1225  CG1 VAL    79      -5.540   5.929  -5.607                       C
ATOM   1226 HG11 VAL    79      -4.880   6.782  -5.457                       H
ATOM   1227 HG12 VAL    79      -5.060   5.254  -6.315                       H
ATOM   1228 HG13 VAL    79      -6.483   6.278  -6.028                       H
ATOM   1229  CG2 VAL    79      -6.271   6.257  -3.238                       C
ATOM   1230 HG21 VAL    79      -5.542   7.065  -3.157                       H
ATOM   1231 HG22 VAL    79      -7.228   6.673  -3.547                       H
ATOM   1232 HG23 VAL    79      -6.383   5.799  -2.255                       H
ATOM   1233  C   VAL    79      -6.273   3.025  -5.416                       C
ATOM   1234  O   VAL    79      -5.403   2.236  -5.053                       O
ATOM   1235  N   VAL    80      -6.785   3.007  -6.650                       N
ATOM   1236  H   VAL    80      -7.546   3.662  -6.859                       H
ATOM   1237  CA  VAL    80      -6.370   2.055  -7.702                       C
ATOM   1238  HA  VAL    80      -5.381   1.682  -7.445                       H
ATOM   1239  CB  VAL    80      -7.329   0.838  -7.797                       C
ATOM   1240  HB  VAL    80      -8.265   1.179  -8.238                       H
ATOM   1241  CG1 VAL    80      -6.755  -0.266  -8.701                       C
ATOM   1242 HG11 VAL    80      -6.590   0.123  -9.702                       H
ATOM   1243 HG12 VAL    80      -5.811  -0.632  -8.297                       H
ATOM   1244 HG13 VAL    80      -7.461  -1.095  -8.772                       H
ATOM   1245  CG2 VAL    80      -7.649   0.208  -6.428                       C
ATOM   1246 HG21 VAL    80      -8.237   0.896  -5.821                       H
ATOM   1247 HG22 VAL    80      -8.227  -0.706  -6.560                       H
ATOM   1248 HG23 VAL    80      -6.727  -0.035  -5.903                       H
ATOM   1249  C   VAL    80      -6.272   2.762  -9.063                       C
ATOM   1250  O   VAL    80      -7.154   3.554  -9.410                       O
ATOM   1251  N   THR    81      -5.201   2.481  -9.826                       N
ATOM   1252  H   THR    81      -4.520   1.819  -9.455                       H
ATOM   1253  CA  THR    81      -4.857   3.142 -11.105                       C
ATOM   1254  HA  THR    81      -5.704   3.037 -11.782                       H
ATOM   1255  CB  THR    81      -4.628   4.645 -10.869                       C
ATOM   1256  HB  THR    81      -5.450   5.046 -10.279                       H
ATOM   1257  CG2 THR    81      -3.333   4.942 -10.111                       C
ATOM   1258 HG21 THR    81      -3.335   4.405  -9.163                       H
ATOM   1259 HG22 THR    81      -2.467   4.634 -10.694                       H
ATOM   1260 HG23 THR    81      -3.263   6.009  -9.911                       H
ATOM   1261  OG1 THR    81      -4.618   5.331 -12.094                       O
ATOM   1262  HG1 THR    81      -5.483   5.226 -12.523                       H
ATOM   1263  C   THR    81      -3.655   2.469 -11.783                       C
ATOM   1264  O   THR    81      -3.021   1.586 -11.205                       O
ATOM   1265  N   LYS    82      -3.296   2.884 -13.002                       N
ATOM   1266  H   LYS    82      -3.820   3.642 -13.427                       H
ATOM   1267  CA  LYS    82      -2.030   2.478 -13.625                       C
ATOM   1268  HA  LYS    82      -1.895   1.415 -13.430                       H
ATOM   1269  CB  LYS    82      -2.106   2.670 -15.148                       C
ATOM   1270  HB2 LYS    82      -3.089   2.360 -15.505                       H
ATOM   1271  HB3 LYS    82      -1.967   3.723 -15.392                       H
ATOM   1272  CG  LYS    82      -1.035   1.825 -15.851                       C
ATOM   1273  HG2 LYS    82      -0.048   2.114 -15.490                       H
ATOM   1274  HG3 LYS    82      -1.200   0.773 -15.619                       H
ATOM   1275  CD  LYS    82      -1.088   2.007 -17.368                       C
ATOM   1276  HD2 LYS    82      -2.054   1.661 -17.743                       H
ATOM   1277  HD3 LYS    82      -0.965   3.065 -17.600                       H
ATOM   1278  CE  LYS    82       0.046   1.195 -18.002                       C
ATOM   1279  HE2 LYS    82       1.007   1.626 -17.713                       H
ATOM   1280  HE3 LYS    82       0.007   0.177 -17.605                       H
ATOM   1281  NZ  LYS    82      -0.052   1.122 -19.473                       N
ATOM   1282  HZ1 LYS    82       0.731   0.611 -19.875                       H
ATOM   1283  HZ2 LYS    82      -0.889   0.615 -19.736                       H
ATOM   1284  HZ3 LYS    82      -0.114   2.036 -19.911                       H
ATOM   1285  C   LYS    82      -0.834   3.225 -12.996                       C
ATOM   1286  O   LYS    82      -0.853   4.442 -12.835                       O
ATOM   1287  N   SER    83       0.227   2.505 -12.645                       N
ATOM   1288  H   SER    83       0.230   1.521 -12.890                       H
ATOM   1289  CA  SER    83       1.403   3.030 -11.948                       C
ATOM   1290  HA  SER    83       1.077   3.715 -11.167                       H
ATOM   1291  CB  SER    83       2.119   1.859 -11.264                       C
ATOM   1292  HB2 SER    83       1.479   1.445 -10.485                       H
ATOM   1293  HB3 SER    83       2.289   1.088 -12.013                       H
ATOM   1294  OG  SER    83       3.366   2.250 -10.708                       O
ATOM   1295  HG  SER    83       3.196   2.877  -9.977                       H
ATOM   1296  C   SER    83       2.398   3.734 -12.894                       C
ATOM   1297  O   SER    83       2.873   3.101 -13.842                       O
ATOM   1298  N   PRO    84       2.795   4.993 -12.612                       N
ATOM   1299  CD  PRO    84       2.089   5.947 -11.771                       C
ATOM   1300  HD2 PRO    84       2.434   5.862 -10.741                       H
ATOM   1301  HD3 PRO    84       1.010   5.812 -11.822                       H
ATOM   1302  CG  PRO    84       2.462   7.316 -12.323                       C
ATOM   1303  HG2 PRO    84       2.369   8.098 -11.569                       H
ATOM   1304  HG3 PRO    84       1.845   7.540 -13.195                       H
ATOM   1305  CB  PRO    84       3.910   7.102 -12.754                       C
ATOM   1306  HB2 PRO    84       4.556   7.201 -11.880                       H
ATOM   1307  HB3 PRO    84       4.213   7.804 -13.530                       H
ATOM   1308  CA  PRO    84       3.924   5.657 -13.268                       C
ATOM   1309  HA  PRO    84       3.757   5.655 -14.345                       H
ATOM   1310  C   PRO    84       5.283   5.011 -12.978                       C
ATOM   1311  O   PRO    84       6.198   5.139 -13.788                       O
ATOM   1312  N   LEU    85       5.445   4.334 -11.832                       N
ATOM   1313  H   LEU    85       4.671   4.261 -11.188                       H
ATOM   1314  CA  LEU    85       6.703   3.678 -11.478                       C
ATOM   1315  HA  LEU    85       7.518   4.360 -11.717                       H
ATOM   1316  CB  LEU    85       6.721   3.376  -9.969                       C
ATOM   1317  HB2 LEU    85       6.440   4.270  -9.419                       H
ATOM   1318  HB3 LEU    85       5.969   2.616  -9.757                       H
ATOM   1319  CG  LEU    85       8.086   2.889  -9.440                       C
ATOM   1320  HG  LEU    85       8.415   2.025 -10.019                       H
ATOM   1321  CD1 LEU    85       9.179   3.965  -9.496                       C
ATOM   1322 HD11 LEU    85       8.868   4.844  -8.931                       H
ATOM   1323 HD12 LEU    85      10.098   3.572  -9.059                       H
ATOM   1324 HD13 LEU    85       9.387   4.246 -10.527                       H
ATOM   1325  CD2 LEU    85       7.902   2.445  -7.990                       C
ATOM   1326 HD21 LEU    85       7.210   1.606  -7.970                       H
ATOM   1327 HD22 LEU    85       8.859   2.126  -7.579                       H
ATOM   1328 HD23 LEU    85       7.508   3.261  -7.384                       H
ATOM   1329  C   LEU    85       6.920   2.402 -12.293                       C
ATOM   1330  O   LEU    85       7.999   2.243 -12.870                       O
ATOM   1331  N   THR    86       5.924   1.506 -12.320                       N
ATOM   1332  H   THR    86       5.063   1.727 -11.830                       H
ATOM   1333  CA  THR    86       6.055   0.153 -12.882                       C
ATOM   1334  HA  THR    86       7.105  -0.134 -12.885                       H
ATOM   1335  CB  THR    86       5.321  -0.876 -12.008                       C
ATOM   1336  HB  THR    86       5.564  -1.874 -12.372                       H
ATOM   1337  CG2 THR    86       5.712  -0.781 -10.531                       C
ATOM   1338 HG21 THR    86       6.794  -0.706 -10.436                       H
ATOM   1339 HG22 THR    86       5.253   0.092 -10.065                       H
ATOM   1340 HG23 THR    86       5.378  -1.678 -10.012                       H
ATOM   1341  OG1 THR    86       3.932  -0.690 -12.089                       O
ATOM   1342  HG1 THR    86       3.525  -1.143 -11.338                       H
ATOM   1343  C   THR    86       5.600   0.072 -14.333                       C
ATOM   1344  O   THR    86       6.237  -0.615 -15.126                       O
ATOM   1345  N   GLY    87       4.548   0.806 -14.710                       N
ATOM   1346  H   GLY    87       4.117   1.412 -14.022                       H
ATOM   1347  CA  GLY    87       3.839   0.639 -15.985                       C
ATOM   1348  HA2 GLY    87       3.377   1.588 -16.254                       H
ATOM   1349  HA3 GLY    87       4.534   0.325 -16.763                       H
ATOM   1350  C   GLY    87       2.721  -0.409 -15.921                       C
ATOM   1351  O   GLY    87       2.031  -0.609 -16.915                       O
ATOM   1352  N   PHE    88       2.517  -1.051 -14.768                       N
ATOM   1353  H   PHE    88       3.126  -0.817 -13.995                       H
ATOM   1354  CA  PHE    88       1.443  -2.010 -14.492                       C
ATOM   1355  HA  PHE    88       0.982  -2.331 -15.427                       H
ATOM   1356  CB  PHE    88       2.096  -3.237 -13.825                       C
ATOM   1357  HB2 PHE    88       2.588  -2.921 -12.905                       H
ATOM   1358  HB3 PHE    88       1.338  -3.957 -13.537                       H
ATOM   1359  CG  PHE    88       3.091  -3.962 -14.717                       C
ATOM   1360  CD1 PHE    88       2.678  -4.486 -15.958                       C
ATOM   1361  HD1 PHE    88       1.652  -4.386 -16.276                       H
ATOM   1362  CE1 PHE    88       3.607  -5.114 -16.803                       C
ATOM   1363  HE1 PHE    88       3.291  -5.476 -17.770                       H
ATOM   1364  CZ  PHE    88       4.946  -5.254 -16.402                       C
ATOM   1365  HZ  PHE    88       5.659  -5.747 -17.051                       H
ATOM   1366  CE2 PHE    88       5.360  -4.743 -15.160                       C
ATOM   1367  HE2 PHE    88       6.395  -4.832 -14.861                       H
ATOM   1368  CD2 PHE    88       4.435  -4.091 -14.324                       C
ATOM   1369  HD2 PHE    88       4.759  -3.678 -13.383                       H
ATOM   1370  C   PHE    88       0.332  -1.354 -13.646                       C
ATOM   1371  O   PHE    88       0.269  -0.128 -13.543                       O
ATOM   1372  N   ILE    89      -0.567  -2.129 -13.034                       N
ATOM   1373  H   ILE    89      -0.509  -3.137 -13.161                       H
ATOM   1374  CA  ILE    89      -1.476  -1.620 -11.989                       C
ATOM   1375  HA  ILE    89      -1.985  -0.742 -12.380                       H
ATOM   1376  CB  ILE    89      -2.545  -2.700 -11.651                       C
ATOM   1377  HB  ILE    89      -2.846  -3.178 -12.583                       H
ATOM   1378  CG2 ILE    89      -1.986  -3.809 -10.746                       C
ATOM   1379 HG21 ILE    89      -2.704  -4.627 -10.685                       H
ATOM   1380 HG22 ILE    89      -1.061  -4.188 -11.171                       H
ATOM   1381 HG23 ILE    89      -1.791  -3.430  -9.743                       H
ATOM   1382  CG1 ILE    89      -3.832  -2.152 -10.996                       C
ATOM   1383 HG12 ILE    89      -4.437  -2.990 -10.644                       H
ATOM   1384 HG13 ILE    89      -3.589  -1.539 -10.130                       H
ATOM   1385  CD1 ILE    89      -4.703  -1.343 -11.959                       C
ATOM   1386 HD11 ILE    89      -5.052  -1.986 -12.766                       H
ATOM   1387 HD12 ILE    89      -5.567  -0.969 -11.418                       H
ATOM   1388 HD13 ILE    89      -4.154  -0.501 -12.376                       H
ATOM   1389  C   ILE    89      -0.678  -1.164 -10.749                       C
ATOM   1390  O   ILE    89       0.433  -1.638 -10.502                       O
ATOM   1391  N   THR    90      -1.271  -0.300  -9.926                       N
ATOM   1392  H   THR    90      -2.116   0.170 -10.240                       H
ATOM   1393  CA  THR    90      -1.059  -0.318  -8.476                       C
ATOM   1394  HA  THR    90      -0.650  -1.290  -8.203                       H
ATOM   1395  CB  THR    90      -0.039   0.728  -8.004                       C
ATOM   1396  HB  THR    90       0.902   0.557  -8.531                       H
ATOM   1397  CG2 THR    90      -0.472   2.179  -8.223                       C
ATOM   1398 HG21 THR    90       0.340   2.849  -7.937                       H
ATOM   1399 HG22 THR    90      -0.716   2.343  -9.272                       H
ATOM   1400 HG23 THR    90      -1.349   2.403  -7.616                       H
ATOM   1401  OG1 THR    90       0.178   0.514  -6.629                       O
ATOM   1402  HG1 THR    90       0.646   1.276  -6.247                       H
ATOM   1403  C   THR    90      -2.415  -0.179  -7.800                       C
ATOM   1404  O   THR    90      -3.258   0.606  -8.233                       O
ATOM   1405  N   MET    91      -2.618  -0.971  -6.752                       N
ATOM   1406  H   MET    91      -1.862  -1.581  -6.481                       H
ATOM   1407  CA  MET    91      -3.618  -0.733  -5.717                       C
ATOM   1408  HA  MET    91      -4.268   0.085  -6.028                       H
ATOM   1409  CB  MET    91      -4.492  -1.985  -5.489                       C
ATOM   1410  HB2 MET    91      -5.376  -1.677  -4.929                       H
ATOM   1411  HB3 MET    91      -4.839  -2.355  -6.455                       H
ATOM   1412  CG  MET    91      -3.848  -3.142  -4.702                       C
ATOM   1413  HG2 MET    91      -3.711  -2.819  -3.669                       H
ATOM   1414  HG3 MET    91      -4.565  -3.961  -4.685                       H
ATOM   1415  SD  MET    91      -2.268  -3.819  -5.279                       S
ATOM   1416  CE  MET    91      -2.767  -4.452  -6.894                       C
ATOM   1417  HE1 MET    91      -3.223  -3.662  -7.491                       H
ATOM   1418  HE2 MET    91      -1.900  -4.847  -7.419                       H
ATOM   1419  HE3 MET    91      -3.494  -5.251  -6.750                       H
ATOM   1420  C   MET    91      -2.872  -0.303  -4.456                       C
ATOM   1421  O   MET    91      -1.796  -0.828  -4.171                       O
ATOM   1422  N   ALA    92      -3.420   0.651  -3.712                       N
ATOM   1423  H   ALA    92      -4.280   1.071  -4.041                       H
ATOM   1424  CA  ALA    92      -2.838   1.236  -2.505                       C
ATOM   1425  HA  ALA    92      -2.109   0.562  -2.052                       H
ATOM   1426  CB  ALA    92      -2.126   2.537  -2.900                       C
ATOM   1427  HB1 ALA    92      -2.821   3.216  -3.395                       H
ATOM   1428  HB2 ALA    92      -1.728   3.016  -2.006                       H
ATOM   1429  HB3 ALA    92      -1.294   2.316  -3.569                       H
ATOM   1430  C   ALA    92      -3.957   1.475  -1.486                       C
ATOM   1431  O   ALA    92      -4.994   2.042  -1.842                       O
ATOM   1432  N   ASN    93      -3.769   1.011  -0.251                       N
ATOM   1433  H   ASN    93      -2.827   0.722   0.016                       H
ATOM   1434  CA  ASN    93      -4.782   1.085   0.807                       C
ATOM   1435  HA  ASN    93      -5.755   1.262   0.353                       H
ATOM   1436  CB  ASN    93      -4.863  -0.274   1.531                       C
ATOM   1437  HB2 ASN    93      -4.899  -1.061   0.779                       H
ATOM   1438  HB3 ASN    93      -3.976  -0.427   2.142                       H
ATOM   1439  CG  ASN    93      -6.094  -0.421   2.420                       C
ATOM   1440  OD1 ASN    93      -6.334   0.356   3.328                       O
ATOM   1441  ND2 ASN    93      -6.909  -1.435   2.219                       N
ATOM   1442 HD21 ASN    93      -6.630  -2.191   1.600                       H
ATOM   1443 HD22 ASN    93      -7.681  -1.539   2.852                       H
ATOM   1444  C   ASN    93      -4.477   2.264   1.748                       C
ATOM   1445  O   ASN    93      -3.313   2.611   1.954                       O
ATOM   1446  N   SER    94      -5.505   2.887   2.315                       N
ATOM   1447  H   SER    94      -6.441   2.514   2.168                       H
ATOM   1448  CA  SER    94      -5.364   3.879   3.382                       C
ATOM   1449  HA  SER    94      -4.418   3.748   3.899                       H
ATOM   1450  CB  SER    94      -5.366   5.295   2.809                       C
ATOM   1451  HB2 SER    94      -4.660   5.357   1.983                       H
ATOM   1452  HB3 SER    94      -6.361   5.538   2.446                       H
ATOM   1453  OG  SER    94      -4.975   6.193   3.827                       O
ATOM   1454  HG  SER    94      -5.290   7.099   3.633                       H
ATOM   1455  C   SER    94      -6.479   3.725   4.421                       C
ATOM   1456  O   SER    94      -7.615   3.373   4.086                       O
ATOM   1457  N   GLY    95      -6.145   3.981   5.686                       N
ATOM   1458  H   GLY    95      -5.165   4.202   5.877                       H
ATOM   1459  CA  GLY    95      -7.070   4.041   6.810                       C
ATOM   1460  HA2 GLY    95      -7.974   3.475   6.601                       H
ATOM   1461  HA3 GLY    95      -6.571   3.625   7.686                       H
ATOM   1462  C   GLY    95      -7.471   5.481   7.118                       C
ATOM   1463  O   GLY    95      -7.861   6.260   6.244                       O
ATOM   1464  N   GLY    96      -7.425   5.821   8.404                       N
ATOM   1465  H   GLY    96      -7.106   5.120   9.067                       H
ATOM   1466  CA  GLY    96      -7.821   7.126   8.927                       C
ATOM   1467  HA2 GLY    96      -7.455   7.242   9.945                       H
ATOM   1468  HA3 GLY    96      -7.408   7.915   8.296                       H
ATOM   1469  C   GLY    96      -9.339   7.250   8.948                       C
ATOM   1470  O   GLY    96     -10.022   6.441   9.581                       O
ATOM   1471  N   TYR    97      -9.864   8.292   8.301                       N
ATOM   1472  H   TYR    97      -9.239   8.933   7.818                       H
ATOM   1473  CA  TYR    97     -11.285   8.648   8.363                       C
ATOM   1474  HA  TYR    97     -11.854   7.793   8.732                       H
ATOM   1475  CB  TYR    97     -11.447   9.785   9.384                       C
ATOM   1476  HB2 TYR    97     -10.773  10.600   9.123                       H
ATOM   1477  HB3 TYR    97     -12.470  10.158   9.328                       H
ATOM   1478  CG  TYR    97     -11.180   9.349  10.815                       C
ATOM   1479  CD1 TYR    97      -9.866   9.310  11.325                       C
ATOM   1480  HD1 TYR    97      -9.044   9.661  10.716                       H
ATOM   1481  CE1 TYR    97      -9.610   8.752  12.594                       C
ATOM   1482  HE1 TYR    97      -8.596   8.679  12.961                       H
ATOM   1483  CZ  TYR    97     -10.681   8.265  13.377                       C
ATOM   1484  OH  TYR    97     -10.444   7.668  14.578                       O
ATOM   1485  HH  TYR    97      -9.502   7.470  14.694                       H
ATOM   1486  CE2 TYR    97     -12.000   8.360  12.886                       C
ATOM   1487  HE2 TYR    97     -12.818   7.977  13.473                       H
ATOM   1488  CD2 TYR    97     -12.248   8.894  11.611                       C
ATOM   1489  HD2 TYR    97     -13.260   8.922  11.231                       H
ATOM   1490  C   TYR    97     -11.910   8.999   6.999                       C
ATOM   1491  O   TYR    97     -13.131   8.906   6.873                       O
ATOM   1492  N   PHE    98     -11.117   9.329   5.971                       N
ATOM   1493  H   PHE    98     -10.136   9.500   6.174                       H
ATOM   1494  CA  PHE    98     -11.582   9.668   4.619                       C
ATOM   1495  HA  PHE    98     -12.133  10.605   4.666                       H
ATOM   1496  CB  PHE    98     -10.363   9.883   3.705                       C
ATOM   1497  HB2 PHE    98      -9.737  10.670   4.133                       H
ATOM   1498  HB3 PHE    98      -9.764   8.973   3.680                       H
ATOM   1499  CG  PHE    98     -10.726  10.270   2.282                       C
ATOM   1500  CD1 PHE    98     -10.817  11.625   1.917                       C
ATOM   1501  HD1 PHE    98     -10.601  12.394   2.641                       H
ATOM   1502  CE1 PHE    98     -11.209  11.983   0.615                       C
ATOM   1503  HE1 PHE    98     -11.298  13.025   0.347                       H
ATOM   1504  CZ  PHE    98     -11.509  10.988  -0.332                       C
ATOM   1505  HZ  PHE    98     -11.819  11.264  -1.329                       H
ATOM   1506  CE2 PHE    98     -11.411   9.633   0.025                       C
ATOM   1507  HE2 PHE    98     -11.648   8.864  -0.694                       H
ATOM   1508  CD2 PHE    98     -11.020   9.275   1.327                       C
ATOM   1509  HD2 PHE    98     -10.961   8.231   1.596                       H
ATOM   1510  C   PHE    98     -12.547   8.627   4.036                       C
ATOM   1511  O   PHE    98     -13.616   8.997   3.554                       O
ATOM   1512  N   GLY    99     -12.226   7.329   4.142                       N
ATOM   1513  H   GLY    99     -11.330   7.082   4.541                       H
ATOM   1514  CA  GLY    99     -13.080   6.254   3.623                       C
ATOM   1515  HA2 GLY    99     -13.254   6.414   2.559                       H
ATOM   1516  HA3 GLY    99     -12.582   5.299   3.776                       H
ATOM   1517  C   GLY    99     -14.442   6.197   4.316                       C
ATOM   1518  O   GLY    99     -15.464   6.041   3.650                       O
ATOM   1519  N   ALA   100     -14.469   6.361   5.643                       N
ATOM   1520  H   ALA   100     -13.592   6.511   6.116                       H
ATOM   1521  CA  ALA   100     -15.709   6.432   6.422                       C
ATOM   1522  HA  ALA   100     -16.341   5.580   6.170                       H
ATOM   1523  CB  ALA   100     -15.365   6.360   7.916                       C
ATOM   1524  HB1 ALA   100     -14.702   7.178   8.199                       H
ATOM   1525  HB2 ALA   100     -16.281   6.435   8.504                       H
ATOM   1526  HB3 ALA   100     -14.889   5.408   8.144                       H
ATOM   1527  C   ALA   100     -16.522   7.692   6.084                       C
ATOM   1528  O   ALA   100     -17.732   7.604   5.918                       O
ATOM   1529  N   GLU   101     -15.859   8.838   5.933                       N
ATOM   1530  H   GLU   101     -14.858   8.827   6.093                       H
ATOM   1531  CA  GLU   101     -16.485  10.130   5.646                       C
ATOM   1532  HA  GLU   101     -17.293  10.280   6.357                       H
ATOM   1533  CB  GLU   101     -15.434  11.221   5.879                       C
ATOM   1534  HB2 GLU   101     -14.882  10.993   6.789                       H
ATOM   1535  HB3 GLU   101     -14.720  11.192   5.056                       H
ATOM   1536  CG  GLU   101     -16.011  12.637   5.999                       C
ATOM   1537  HG2 GLU   101     -15.200  13.340   5.843                       H
ATOM   1538  HG3 GLU   101     -16.749  12.805   5.216                       H
ATOM   1539  CD  GLU   101     -16.621  12.943   7.369                       C
ATOM   1540  OE1 GLU   101     -16.034  12.588   8.421                       O
ATOM   1541  OE2 GLU   101     -17.676  13.605   7.417                       O
ATOM   1542  C   GLU   101     -17.089  10.196   4.231                       C
ATOM   1543  O   GLU   101     -18.176  10.743   4.056                       O
ATOM   1544  N   LEU   102     -16.453   9.573   3.230                       N
ATOM   1545  H   LEU   102     -15.533   9.185   3.408                       H
ATOM   1546  CA  LEU   102     -17.034   9.379   1.895                       C
ATOM   1547  HA  LEU   102     -17.322  10.349   1.499                       H
ATOM   1548  CB  LEU   102     -15.956   8.742   0.992                       C
ATOM   1549  HB2 LEU   102     -15.092   9.410   0.963                       H
ATOM   1550  HB3 LEU   102     -15.633   7.805   1.447                       H
ATOM   1551  CG  LEU   102     -16.402   8.448  -0.456                       C
ATOM   1552  HG  LEU   102     -17.223   7.736  -0.434                       H
ATOM   1553  CD1 LEU   102     -16.872   9.713  -1.191                       C
ATOM   1554 HD11 LEU   102     -16.104  10.483  -1.133                       H
ATOM   1555 HD12 LEU   102     -17.073   9.482  -2.238                       H
ATOM   1556 HD13 LEU   102     -17.790  10.090  -0.741                       H
ATOM   1557  CD2 LEU   102     -15.244   7.798  -1.229                       C
ATOM   1558 HD21 LEU   102     -14.924   6.889  -0.720                       H
ATOM   1559 HD22 LEU   102     -15.575   7.534  -2.234                       H
ATOM   1560 HD23 LEU   102     -14.402   8.488  -1.297                       H
ATOM   1561  C   LEU   102     -18.322   8.548   1.964                       C
ATOM   1562  O   LEU   102     -19.344   8.917   1.381                       O
ATOM   1563  N   LYS   103     -18.311   7.474   2.757                       N
ATOM   1564  H   LYS   103     -17.447   7.219   3.218                       H
ATOM   1565  CA  LYS   103     -19.518   6.699   3.036                       C
ATOM   1566  HA  LYS   103     -20.007   6.492   2.083                       H
ATOM   1567  CB  LYS   103     -19.132   5.353   3.679                       C
ATOM   1568  HB2 LYS   103     -18.526   5.545   4.563                       H
ATOM   1569  HB3 LYS   103     -20.036   4.846   4.002                       H
ATOM   1570  CG  LYS   103     -18.349   4.409   2.746                       C
ATOM   1571  HG2 LYS   103     -17.542   4.964   2.267                       H
ATOM   1572  HG3 LYS   103     -17.883   3.639   3.355                       H
ATOM   1573  CD  LYS   103     -19.182   3.723   1.648                       C
ATOM   1574  HD2 LYS   103     -19.620   4.485   1.010                       H
ATOM   1575  HD3 LYS   103     -18.515   3.127   1.024                       H
ATOM   1576  CE  LYS   103     -20.320   2.819   2.140                       C
ATOM   1577  HE2 LYS   103     -21.030   3.407   2.725                       H
ATOM   1578  HE3 LYS   103     -20.851   2.443   1.259                       H
ATOM   1579  NZ  LYS   103     -19.835   1.670   2.939                       N
ATOM   1580  HZ1 LYS   103     -19.141   1.134   2.430                       H
ATOM   1581  HZ2 LYS   103     -19.416   1.971   3.814                       H
ATOM   1582  HZ3 LYS   103     -20.610   1.051   3.161                       H
ATOM   1583  C   LYS   103     -20.551   7.497   3.865                       C
ATOM   1584  O   LYS   103     -21.742   7.259   3.670                       O
ATOM   1585  N   PHE   104     -20.160   8.471   4.703                       N
ATOM   1586  H   PHE   104     -19.168   8.591   4.875                       H
ATOM   1587  CA  PHE   104     -21.103   9.392   5.362                       C
ATOM   1588  HA  PHE   104     -21.926   8.806   5.768                       H
ATOM   1589  CB  PHE   104     -20.458  10.187   6.511                       C
ATOM   1590  HB2 PHE   104     -19.732  10.878   6.083                       H
ATOM   1591  HB3 PHE   104     -21.241  10.795   6.965                       H
ATOM   1592  CG  PHE   104     -19.778   9.446   7.646                       C
ATOM   1593  CD1 PHE   104     -20.073   8.102   7.955                       C
ATOM   1594  HD1 PHE   104     -20.810   7.554   7.387                       H
ATOM   1595  CE1 PHE   104     -19.377   7.457   8.992                       C
ATOM   1596  HE1 PHE   104     -19.580   6.421   9.216                       H
ATOM   1597  CZ  PHE   104     -18.399   8.150   9.725                       C
ATOM   1598  HZ  PHE   104     -17.844   7.646  10.494                       H
ATOM   1599  CE2 PHE   104     -18.133   9.498   9.448                       C
ATOM   1600  HE2 PHE   104     -17.375  10.030  10.005                       H
ATOM   1601  CD2 PHE   104     -18.832  10.145   8.417                       C
ATOM   1602  HD2 PHE   104     -18.616  11.180   8.194                       H
ATOM   1603  C   PHE   104     -21.713  10.399   4.379                       C
ATOM   1604  O   PHE   104     -22.869  10.774   4.541                       O
ATOM   1605  N   ALA   105     -20.962  10.845   3.367                       N
ATOM   1606  H   ALA   105     -19.971  10.611   3.356                       H
ATOM   1607  CA  ALA   105     -21.477  11.735   2.324                       C
ATOM   1608  HA  ALA   105     -22.013  12.552   2.810                       H
ATOM   1609  CB  ALA   105     -20.286  12.326   1.561                       C
ATOM   1610  HB1 ALA   105     -19.614  12.830   2.259                       H
ATOM   1611  HB2 ALA   105     -19.736  11.540   1.045                       H
ATOM   1612  HB3 ALA   105     -20.644  13.055   0.835                       H
ATOM   1613  C   ALA   105     -22.490  11.028   1.397                       C
ATOM   1614  O   ALA   105     -23.321  11.683   0.766                       O
ATOM   1615  N   GLY   106     -22.481   9.688   1.369                       N
ATOM   1616  H   GLY   106     -21.752   9.229   1.898                       H
ATOM   1617  CA  GLY   106     -23.491   8.852   0.709                       C
ATOM   1618  HA2 GLY   106     -23.771   8.059   1.398                       H
ATOM   1619  HA3 GLY   106     -24.374   9.442   0.470                       H
ATOM   1620  C   GLY   106     -23.014   8.175  -0.573                       C
ATOM   1621  O   GLY   106     -23.849   7.861  -1.423                       O
ATOM   1622  N   TYR   107     -21.703   7.978  -0.739                       N
ATOM   1623  H   TYR   107     -21.070   8.268  -0.002                       H
ATOM   1624  CA  TYR   107     -21.090   7.402  -1.943                       C
ATOM   1625  HA  TYR   107     -21.859   6.908  -2.540                       H
ATOM   1626  CB  TYR   107     -20.447   8.512  -2.796                       C
ATOM   1627  HB2 TYR   107     -19.484   8.769  -2.355                       H
ATOM   1628  HB3 TYR   107     -20.247   8.117  -3.793                       H
ATOM   1629  CG  TYR   107     -21.258   9.789  -2.921                       C
ATOM   1630  CD1 TYR   107     -22.222   9.938  -3.937                       C
ATOM   1631  HD1 TYR   107     -22.382   9.146  -4.653                       H
ATOM   1632  CE1 TYR   107     -22.980  11.124  -4.022                       C
ATOM   1633  HE1 TYR   107     -23.719  11.246  -4.799                       H
ATOM   1634  CZ  TYR   107     -22.782  12.160  -3.079                       C
ATOM   1635  OH  TYR   107     -23.531  13.293  -3.132                       O
ATOM   1636  HH  TYR   107     -23.326  13.882  -2.387                       H
ATOM   1637  CE2 TYR   107     -21.814  12.006  -2.063                       C
ATOM   1638  HE2 TYR   107     -21.663  12.793  -1.338                       H
ATOM   1639  CD2 TYR   107     -21.053  10.826  -1.990                       C
ATOM   1640  HD2 TYR   107     -20.320  10.710  -1.205                       H
ATOM   1641  C   TYR   107     -20.030   6.350  -1.581                       C
ATOM   1642  O   TYR   107     -19.410   6.418  -0.523                       O
ATOM   1643  N   ASP   108     -19.804   5.390  -2.477                       N
ATOM   1644  H   ASP   108     -20.401   5.347  -3.296                       H
ATOM   1645  CA  ASP   108     -18.875   4.273  -2.278                       C
ATOM   1646  HA  ASP   108     -18.699   4.126  -1.213                       H
ATOM   1647  CB  ASP   108     -19.521   2.992  -2.830                       C
ATOM   1648  HB2 ASP   108     -19.577   3.063  -3.919                       H
ATOM   1649  HB3 ASP   108     -18.887   2.139  -2.583                       H
ATOM   1650  CG  ASP   108     -20.924   2.738  -2.269                       C
ATOM   1651  OD1 ASP   108     -21.110   2.831  -1.035                       O
ATOM   1652  OD2 ASP   108     -21.833   2.441  -3.083                       O
ATOM   1653  C   ASP   108     -17.512   4.505  -2.949                       C
ATOM   1654  O   ASP   108     -16.527   3.879  -2.565                       O
ATOM   1655  N   ALA   109     -17.430   5.405  -3.937                       N
ATOM   1656  H   ALA   109     -18.260   5.926  -4.170                       H
ATOM   1657  CA  ALA   109     -16.228   5.629  -4.742                       C
ATOM   1658  HA  ALA   109     -15.375   5.651  -4.064                       H
ATOM   1659  CB  ALA   109     -16.048   4.444  -5.711                       C
ATOM   1660  HB1 ALA   109     -15.136   4.568  -6.294                       H
ATOM   1661  HB2 ALA   109     -15.978   3.511  -5.153                       H
ATOM   1662  HB3 ALA   109     -16.896   4.376  -6.389                       H
ATOM   1663  C   ALA   109     -16.220   6.978  -5.481                       C
ATOM   1664  O   ALA   109     -17.255   7.631  -5.639                       O
ATOM   1665  N   ILE   110     -15.039   7.371  -5.962                       N
ATOM   1666  H   ILE   110     -14.245   6.760  -5.766                       H
ATOM   1667  CA  ILE   110     -14.773   8.547  -6.795                       C
ATOM   1668  HA  ILE   110     -15.718   8.921  -7.173                       H
ATOM   1669  CB  ILE   110     -14.110   9.690  -5.986                       C
ATOM   1670  HB  ILE   110     -13.106   9.371  -5.698                       H
ATOM   1671  CG2 ILE   110     -13.986  10.934  -6.893                       C
ATOM   1672 HG21 ILE   110     -13.456  11.735  -6.380                       H
ATOM   1673 HG22 ILE   110     -13.414  10.703  -7.792                       H
ATOM   1674 HG23 ILE   110     -14.975  11.290  -7.181                       H
ATOM   1675  CG1 ILE   110     -14.892  10.025  -4.692                       C
ATOM   1676 HG12 ILE   110     -15.897  10.364  -4.947                       H
ATOM   1677 HG13 ILE   110     -14.982   9.129  -4.080                       H
ATOM   1678  CD1 ILE   110     -14.216  11.084  -3.818                       C
ATOM   1679 HD11 ILE   110     -14.226  12.054  -4.313                       H
ATOM   1680 HD12 ILE   110     -14.757  11.179  -2.878                       H
ATOM   1681 HD13 ILE   110     -13.189  10.786  -3.603                       H
ATOM   1682  C   ILE   110     -13.874   8.129  -7.972                       C
ATOM   1683  O   ILE   110     -12.762   7.644  -7.760                       O
ATOM   1684  N   VAL   111     -14.332   8.349  -9.203                       N
ATOM   1685  H   VAL   111     -15.294   8.685  -9.278                       H
ATOM   1686  CA  VAL   111     -13.553   8.195 -10.444                       C
ATOM   1687  HA  VAL   111     -12.685   7.563 -10.245                       H
ATOM   1688  CB  VAL   111     -14.386   7.515 -11.560                       C
ATOM   1689  HB  VAL   111     -15.268   8.124 -11.761                       H
ATOM   1690  CG1 VAL   111     -13.580   7.381 -12.866                       C
ATOM   1691 HG11 VAL   111     -14.164   6.848 -13.614                       H
ATOM   1692 HG12 VAL   111     -13.338   8.365 -13.262                       H
ATOM   1693 HG13 VAL   111     -12.654   6.835 -12.687                       H
ATOM   1694  CG2 VAL   111     -14.865   6.119 -11.130                       C
ATOM   1695 HG21 VAL   111     -15.443   5.659 -11.933                       H
ATOM   1696 HG22 VAL   111     -14.010   5.487 -10.900                       H
ATOM   1697 HG23 VAL   111     -15.500   6.189 -10.248                       H
ATOM   1698  C   VAL   111     -13.066   9.571 -10.910                       C
ATOM   1699  O   VAL   111     -13.875  10.459 -11.181                       O
ATOM   1700  N   VAL   112     -11.749   9.739 -11.031                       N
ATOM   1701  H   VAL   112     -11.140   8.975 -10.725                       H
ATOM   1702  CA  VAL   112     -11.098  10.927 -11.603                       C
ATOM   1703  HA  VAL   112     -11.833  11.725 -11.696                       H
ATOM   1704  CB  VAL   112      -9.974  11.450 -10.678                       C
ATOM   1705  HB  VAL   112      -9.285  10.636 -10.469                       H
ATOM   1706  CG1 VAL   112      -9.175  12.595 -11.324                       C
ATOM   1707 HG11 VAL   112      -9.842  13.422 -11.567                       H
ATOM   1708 HG12 VAL   112      -8.403  12.941 -10.636                       H
ATOM   1709 HG13 VAL   112      -8.679  12.255 -12.232                       H
ATOM   1710  CG2 VAL   112     -10.546  11.936  -9.334                       C
ATOM   1711 HG21 VAL   112     -11.259  12.745  -9.499                       H
ATOM   1712 HG22 VAL   112     -11.046  11.117  -8.817                       H
ATOM   1713 HG23 VAL   112      -9.738  12.296  -8.696                       H
ATOM   1714  C   VAL   112     -10.563  10.592 -13.003                       C
ATOM   1715  O   VAL   112      -9.758   9.675 -13.174                       O
ATOM   1716  N   GLU   113     -11.012  11.360 -13.996                       N
ATOM   1717  H   GLU   113     -11.669  12.096 -13.755                       H
ATOM   1718  CA  GLU   113     -10.633  11.264 -15.413                       C
ATOM   1719  HA  GLU   113      -9.909  10.461 -15.553                       H
ATOM   1720  CB  GLU   113     -11.871  10.969 -16.283                       C
ATOM   1721  HB2 GLU   113     -12.479  11.865 -16.328                       H
ATOM   1722  HB3 GLU   113     -11.535  10.728 -17.293                       H
ATOM   1723  CG  GLU   113     -12.763   9.834 -15.773                       C
ATOM   1724  HG2 GLU   113     -12.146   8.948 -15.612                       H
ATOM   1725  HG3 GLU   113     -13.207  10.126 -14.821                       H
ATOM   1726  CD  GLU   113     -13.902   9.488 -16.733                       C
ATOM   1727  OE1 GLU   113     -14.470  10.387 -17.397                       O
ATOM   1728  OE2 GLU   113     -14.260   8.290 -16.762                       O
ATOM   1729  C   GLU   113     -10.009  12.588 -15.887                       C
ATOM   1730  O   GLU   113     -10.198  13.626 -15.252                       O
ATOM   1731  N   GLY   114      -9.304  12.582 -17.022                       N
ATOM   1732  H   GLY   114      -9.147  11.705 -17.504                       H
ATOM   1733  CA  GLY   114      -8.828  13.804 -17.684                       C
ATOM   1734  HA2 GLY   114      -8.513  13.573 -18.700                       H
ATOM   1735  HA3 GLY   114      -9.652  14.515 -17.739                       H
ATOM   1736  C   GLY   114      -7.664  14.494 -16.967                       C
ATOM   1737  O   GLY   114      -6.937  13.869 -16.195                       O
ATOM   1738  N   LYS   115      -7.486  15.788 -17.244                       N
ATOM   1739  H   LYS   115      -8.084  16.186 -17.965                       H
ATOM   1740  CA  LYS   115      -6.516  16.707 -16.629                       C
ATOM   1741  HA  LYS   115      -6.325  16.390 -15.603                       H
ATOM   1742  CB  LYS   115      -5.192  16.652 -17.426                       C
ATOM   1743  HB2 LYS   115      -4.701  15.699 -17.220                       H
ATOM   1744  HB3 LYS   115      -5.410  16.703 -18.495                       H
ATOM   1745  CG  LYS   115      -4.249  17.814 -17.071                       C
ATOM   1746  HG2 LYS   115      -4.653  18.741 -17.482                       H
ATOM   1747  HG3 LYS   115      -4.201  17.911 -15.988                       H
ATOM   1748  CD  LYS   115      -2.822  17.641 -17.599                       C
ATOM   1749  HD2 LYS   115      -2.420  16.698 -17.229                       H
ATOM   1750  HD3 LYS   115      -2.820  17.628 -18.691                       H
ATOM   1751  CE  LYS   115      -1.994  18.829 -17.085                       C
ATOM   1752  HE2 LYS   115      -1.966  19.609 -17.852                       H
ATOM   1753  HE3 LYS   115      -2.493  19.238 -16.206                       H
ATOM   1754  NZ  LYS   115      -0.622  18.433 -16.700                       N
ATOM   1755  HZ1 LYS   115      -0.652  17.677 -16.022                       H
ATOM   1756  HZ2 LYS   115      -0.094  18.124 -17.512                       H
ATOM   1757  HZ3 LYS   115      -0.115  19.203 -16.274                       H
ATOM   1758  C   LYS   115      -7.092  18.138 -16.579                       C
ATOM   1759  O   LYS   115      -7.591  18.626 -17.588                       O
ATOM   1760  N   ALA   116      -7.004  18.813 -15.428                       N
ATOM   1761  H   ALA   116      -6.510  18.392 -14.650                       H
ATOM   1762  CA  ALA   116      -7.497  20.185 -15.260                       C
ATOM   1763  HA  ALA   116      -8.462  20.275 -15.764                       H
ATOM   1764  CB  ALA   116      -7.712  20.469 -13.770                       C
ATOM   1765  HB1 ALA   116      -8.094  21.483 -13.636                       H
ATOM   1766  HB2 ALA   116      -8.435  19.772 -13.352                       H
ATOM   1767  HB3 ALA   116      -6.772  20.380 -13.228                       H
ATOM   1768  C   ALA   116      -6.558  21.212 -15.907                       C
ATOM   1769  O   ALA   116      -5.364  20.953 -16.070                       O
ATOM   1770  N   GLU   117      -7.085  22.389 -16.248                       N
ATOM   1771  H   GLU   117      -8.035  22.599 -15.967                       H
ATOM   1772  CA  GLU   117      -6.335  23.421 -16.964                       C
ATOM   1773  HA  GLU   117      -5.833  22.942 -17.806                       H
ATOM   1774  CB  GLU   117      -7.307  24.489 -17.500                       C
ATOM   1775  HB2 GLU   117      -8.164  23.994 -17.961                       H
ATOM   1776  HB3 GLU   117      -7.669  25.103 -16.677                       H
ATOM   1777  CG  GLU   117      -6.668  25.409 -18.542                       C
ATOM   1778  HG2 GLU   117      -7.387  26.182 -18.815                       H
ATOM   1779  HG3 GLU   117      -5.786  25.895 -18.124                       H
ATOM   1780  CD  GLU   117      -6.290  24.620 -19.789                       C
ATOM   1781  OE1 GLU   117      -7.199  24.262 -20.570                       O
ATOM   1782  OE2 GLU   117      -5.089  24.307 -19.967                       O
ATOM   1783  C   GLU   117      -5.269  24.047 -16.058                       C
ATOM   1784  O   GLU   117      -4.104  24.142 -16.442                       O
ATOM   1785  N   LYS   118      -5.657  24.430 -14.839                       N
ATOM   1786  H   LYS   118      -6.627  24.269 -14.599                       H
ATOM   1787  CA  LYS   118      -4.774  24.858 -13.744                       C
ATOM   1788  HA  LYS   118      -3.741  24.811 -14.078                       H
ATOM   1789  CB  LYS   118      -5.114  26.320 -13.355                       C
ATOM   1790  HB2 LYS   118      -6.130  26.572 -13.657                       H
ATOM   1791  HB3 LYS   118      -5.078  26.432 -12.270                       H
ATOM   1792  CG  LYS   118      -4.126  27.335 -13.956                       C
ATOM   1793  HG2 LYS   118      -4.260  28.290 -13.447                       H
ATOM   1794  HG3 LYS   118      -3.109  27.000 -13.750                       H
ATOM   1795  CD  LYS   118      -4.324  27.563 -15.466                       C
ATOM   1796  HD2 LYS   118      -4.970  26.801 -15.896                       H
ATOM   1797  HD3 LYS   118      -4.836  28.518 -15.601                       H
ATOM   1798  CE  LYS   118      -3.007  27.602 -16.252                       C
ATOM   1799  HE2 LYS   118      -3.242  27.915 -17.274                       H
ATOM   1800  HE3 LYS   118      -2.341  28.353 -15.820                       H
ATOM   1801  NZ  LYS   118      -2.329  26.283 -16.301                       N
ATOM   1802  HZ1 LYS   118      -1.872  26.038 -15.429                       H
ATOM   1803  HZ2 LYS   118      -2.981  25.538 -16.521                       H
ATOM   1804  HZ3 LYS   118      -1.607  26.269 -17.013                       H
ATOM   1805  C   LYS   118      -4.883  23.888 -12.544                       C
ATOM   1806  O   LYS   118      -5.716  22.978 -12.581                       O
ATOM   1807  N   PRO   119      -4.054  24.041 -11.490                       N
ATOM   1808  CD  PRO   119      -2.846  24.855 -11.427                       C
ATOM   1809  HD2 PRO   119      -3.106  25.889 -11.217                       H
ATOM   1810  HD3 PRO   119      -2.270  24.802 -12.346                       H
ATOM   1811  CG  PRO   119      -2.027  24.287 -10.270                       C
ATOM   1812  HG2 PRO   119      -1.380  25.039  -9.819                       H
ATOM   1813  HG3 PRO   119      -1.447  23.426 -10.609                       H
ATOM   1814  CB  PRO   119      -3.123  23.831  -9.315                       C
ATOM   1815  HB2 PRO   119      -3.490  24.693  -8.771                       H
ATOM   1816  HB3 PRO   119      -2.781  23.066  -8.625                       H
ATOM   1817  CA  PRO   119      -4.210  23.300 -10.246                       C
ATOM   1818  HA  PRO   119      -4.007  22.253 -10.443                       H
ATOM   1819  C   PRO   119      -5.612  23.467  -9.647                       C
ATOM   1820  O   PRO   119      -6.067  24.590  -9.435                       O
ATOM   1821  N   VAL   120      -6.273  22.347  -9.340                       N
ATOM   1822  H   VAL   120      -5.839  21.454  -9.581                       H
ATOM   1823  CA  VAL   120      -7.598  22.301  -8.688                       C
ATOM   1824  HA  VAL   120      -7.778  23.262  -8.216                       H
ATOM   1825  CB  VAL   120      -8.750  22.059  -9.695                       C
ATOM   1826  HB  VAL   120      -9.681  21.997  -9.135                       H
ATOM   1827  CG1 VAL   120      -8.908  23.234 -10.672                       C
ATOM   1828 HG11 VAL   120      -8.038  23.317 -11.320                       H
ATOM   1829 HG12 VAL   120      -9.795  23.085 -11.289                       H
ATOM   1830 HG13 VAL   120      -9.027  24.160 -10.108                       H
ATOM   1831  CG2 VAL   120      -8.596  20.732 -10.457                       C
ATOM   1832 HG21 VAL   120      -8.630  19.893  -9.762                       H
ATOM   1833 HG22 VAL   120      -9.415  20.620 -11.168                       H
ATOM   1834 HG23 VAL   120      -7.648  20.710 -10.991                       H
ATOM   1835  C   VAL   120      -7.659  21.237  -7.584                       C
ATOM   1836  O   VAL   120      -6.784  20.375  -7.491                       O
ATOM   1837  N   TYR   121      -8.706  21.278  -6.758                       N
ATOM   1838  H   TYR   121      -9.355  22.059  -6.857                       H
ATOM   1839  CA  TYR   121      -9.085  20.212  -5.827                       C
ATOM   1840  HA  TYR   121      -8.725  19.270  -6.234                       H
ATOM   1841  CB  TYR   121      -8.393  20.394  -4.470                       C
ATOM   1842  HB2 TYR   121      -8.475  19.458  -3.928                       H
ATOM   1843  HB3 TYR   121      -7.330  20.561  -4.636                       H
ATOM   1844  CG  TYR   121      -8.917  21.478  -3.550                       C
ATOM   1845  CD1 TYR   121      -9.869  21.156  -2.561                       C
ATOM   1846  HD1 TYR   121     -10.294  20.163  -2.512                       H
ATOM   1847  CE1 TYR   121     -10.244  22.117  -1.604                       C
ATOM   1848  HE1 TYR   121     -10.957  21.868  -0.831                       H
ATOM   1849  CZ  TYR   121      -9.650  23.398  -1.625                       C
ATOM   1850  OH  TYR   121      -9.945  24.301  -0.656                       O
ATOM   1851  HH  TYR   121      -9.413  25.116  -0.768                       H
ATOM   1852  CE2 TYR   121      -8.726  23.731  -2.639                       C
ATOM   1853  HE2 TYR   121      -8.283  24.717  -2.664                       H
ATOM   1854  CD2 TYR   121      -8.370  22.772  -3.603                       C
ATOM   1855  HD2 TYR   121      -7.656  23.029  -4.368                       H
ATOM   1856  C   TYR   121     -10.611  20.066  -5.701                       C
ATOM   1857  O   TYR   121     -11.367  20.986  -6.004                       O
ATOM   1858  N   ILE   122     -11.074  18.887  -5.284                       N
ATOM   1859  H   ILE   122     -10.398  18.195  -4.974                       H
ATOM   1860  CA  ILE   122     -12.508  18.567  -5.152                       C
ATOM   1861  HA  ILE   122     -13.116  19.282  -5.713                       H
ATOM   1862  CB  ILE   122     -12.777  17.150  -5.722                       C
ATOM   1863  HB  ILE   122     -12.100  16.457  -5.223                       H
ATOM   1864  CG2 ILE   122     -14.220  16.688  -5.441                       C
ATOM   1865 HG21 ILE   122     -14.405  15.709  -5.884                       H
ATOM   1866 HG22 ILE   122     -14.382  16.594  -4.368                       H
ATOM   1867 HG23 ILE   122     -14.933  17.405  -5.852                       H
ATOM   1868  CG1 ILE   122     -12.496  17.100  -7.247                       C
ATOM   1869 HG12 ILE   122     -13.323  17.566  -7.784                       H
ATOM   1870 HG13 ILE   122     -11.596  17.665  -7.482                       H
ATOM   1871  CD1 ILE   122     -12.281  15.679  -7.788                       C
ATOM   1872 HD11 ILE   122     -13.172  15.069  -7.645                       H
ATOM   1873 HD12 ILE   122     -12.061  15.730  -8.854                       H
ATOM   1874 HD13 ILE   122     -11.439  15.211  -7.277                       H
ATOM   1875  C   ILE   122     -12.921  18.688  -3.681                       C
ATOM   1876  O   ILE   122     -12.184  18.233  -2.810                       O
ATOM   1877  N   TYR   123     -14.096  19.255  -3.409                       N
ATOM   1878  H   TYR   123     -14.628  19.649  -4.180                       H
ATOM   1879  CA  TYR   123     -14.755  19.246  -2.097                       C
ATOM   1880  HA  TYR   123     -14.184  18.619  -1.420                       H
ATOM   1881  CB  TYR   123     -14.753  20.671  -1.516                       C
ATOM   1882  HB2 TYR   123     -13.722  20.949  -1.296                       H
ATOM   1883  HB3 TYR   123     -15.107  21.350  -2.292                       H
ATOM   1884  CG  TYR   123     -15.581  20.909  -0.258                       C
ATOM   1885  CD1 TYR   123     -15.612  19.972   0.798                       C
ATOM   1886  HD1 TYR   123     -15.057  19.049   0.729                       H
ATOM   1887  CE1 TYR   123     -16.379  20.224   1.952                       C
ATOM   1888  HE1 TYR   123     -16.425  19.490   2.745                       H
ATOM   1889  CZ  TYR   123     -17.092  21.435   2.080                       C
ATOM   1890  OH  TYR   123     -17.799  21.711   3.211                       O
ATOM   1891  HH  TYR   123     -17.747  21.001   3.881                       H
ATOM   1892  CE2 TYR   123     -17.063  22.375   1.026                       C
ATOM   1893  HE2 TYR   123     -17.607  23.302   1.120                       H
ATOM   1894  CD2 TYR   123     -16.314  22.106  -0.136                       C
ATOM   1895  HD2 TYR   123     -16.294  22.834  -0.934                       H
ATOM   1896  C   TYR   123     -16.175  18.660  -2.212                       C
ATOM   1897  O   TYR   123     -16.959  19.066  -3.072                       O
ATOM   1898  N   ILE   124     -16.508  17.686  -1.360                       N
ATOM   1899  H   ILE   124     -15.795  17.368  -0.708                       H
ATOM   1900  CA  ILE   124     -17.815  17.009  -1.291                       C
ATOM   1901  HA  ILE   124     -18.514  17.449  -2.005                       H
ATOM   1902  CB  ILE   124     -17.632  15.509  -1.631                       C
ATOM   1903  HB  ILE   124     -16.872  15.115  -0.956                       H
ATOM   1904  CG2 ILE   124     -18.936  14.712  -1.416                       C
ATOM   1905 HG21 ILE   124     -18.797  13.669  -1.696                       H
ATOM   1906 HG22 ILE   124     -19.226  14.734  -0.366                       H
ATOM   1907 HG23 ILE   124     -19.740  15.137  -2.018                       H
ATOM   1908  CG1 ILE   124     -17.140  15.300  -3.084                       C
ATOM   1909 HG12 ILE   124     -17.988  15.321  -3.768                       H
ATOM   1910 HG13 ILE   124     -16.466  16.101  -3.379                       H
ATOM   1911  CD1 ILE   124     -16.372  13.983  -3.264                       C
ATOM   1912 HD11 ILE   124     -16.989  13.134  -2.974                       H
ATOM   1913 HD12 ILE   124     -16.084  13.874  -4.310                       H
ATOM   1914 HD13 ILE   124     -15.473  13.997  -2.648                       H
ATOM   1915  C   ILE   124     -18.403  17.202   0.113                       C
ATOM   1916  O   ILE   124     -17.701  17.040   1.106                       O
ATOM   1917  N   LYS   125     -19.695  17.516   0.200                       N
ATOM   1918  H   LYS   125     -20.210  17.643  -0.666                       H
ATOM   1919  CA  LYS   125     -20.402  17.789   1.454                       C
ATOM   1920  HA  LYS   125     -19.876  17.317   2.276                       H
ATOM   1921  CB  LYS   125     -20.366  19.308   1.691                       C
ATOM   1922  HB2 LYS   125     -19.335  19.658   1.623                       H
ATOM   1923  HB3 LYS   125     -20.941  19.799   0.910                       H
ATOM   1924  CG  LYS   125     -20.922  19.696   3.067                       C
ATOM   1925  HG2 LYS   125     -21.855  19.170   3.264                       H
ATOM   1926  HG3 LYS   125     -20.199  19.404   3.827                       H
ATOM   1927  CD  LYS   125     -21.198  21.203   3.138                       C
ATOM   1928  HD2 LYS   125     -20.354  21.772   2.747                       H
ATOM   1929  HD3 LYS   125     -22.072  21.424   2.525                       H
ATOM   1930  CE  LYS   125     -21.485  21.615   4.583                       C
ATOM   1931  HE2 LYS   125     -22.025  22.563   4.582                       H
ATOM   1932  HE3 LYS   125     -22.129  20.862   5.046                       H
ATOM   1933  NZ  LYS   125     -20.247  21.763   5.379                       N
ATOM   1934  HZ1 LYS   125     -19.748  22.615   5.145                       H
ATOM   1935  HZ2 LYS   125     -20.473  21.762   6.370                       H
ATOM   1936  HZ3 LYS   125     -19.600  20.989   5.227                       H
ATOM   1937  C   LYS   125     -21.839  17.234   1.400                       C
ATOM   1938  O   LYS   125     -22.742  17.939   0.944                       O
ATOM   1939  N   ASP   126     -22.068  15.991   1.840                       N
ATOM   1940  H   ASP   126     -21.273  15.520   2.271                       H
ATOM   1941  CA  ASP   126     -23.299  15.198   1.620                       C
ATOM   1942  HA  ASP   126     -23.034  14.148   1.733                       H
ATOM   1943  CB  ASP   126     -24.394  15.494   2.672                       C
ATOM   1944  HB2 ASP   126     -24.558  16.565   2.717                       H
ATOM   1945  HB3 ASP   126     -25.327  15.043   2.332                       H
ATOM   1946  CG  ASP   126     -24.123  14.953   4.079                       C
ATOM   1947  OD1 ASP   126     -23.946  13.725   4.217                       O
ATOM   1948  OD2 ASP   126     -24.171  15.747   5.049                       O
ATOM   1949  C   ASP   126     -23.841  15.329   0.175                       C
ATOM   1950  O   ASP   126     -23.411  14.596  -0.712                       O
ATOM   1951  N   GLU   127     -24.791  16.240  -0.070                       N
ATOM   1952  H   GLU   127     -25.076  16.838   0.695                       H
ATOM   1953  CA  GLU   127     -25.444  16.449  -1.370                       C
ATOM   1954  HA  GLU   127     -25.464  15.500  -1.906                       H
ATOM   1955  CB  GLU   127     -26.900  16.915  -1.156                       C
ATOM   1956  HB2 GLU   127     -26.885  17.984  -0.934                       H
ATOM   1957  HB3 GLU   127     -27.445  16.785  -2.092                       H
ATOM   1958  CG  GLU   127     -27.697  16.235  -0.025                       C
ATOM   1959  HG2 GLU   127     -27.243  16.479   0.936                       H
ATOM   1960  HG3 GLU   127     -28.699  16.661  -0.027                       H
ATOM   1961  CD  GLU   127     -27.834  14.716  -0.132                       C
ATOM   1962  OE1 GLU   127     -27.351  14.082  -1.098                       O
ATOM   1963  OE2 GLU   127     -28.444  14.094   0.766                       O
ATOM   1964  C   GLU   127     -24.721  17.468  -2.278                       C
ATOM   1965  O   GLU   127     -25.052  17.580  -3.456                       O
ATOM   1966  N   HID   128     -23.763  18.233  -1.752                       N
ATOM   1967  H   HID   128     -23.449  18.013  -0.815                       H
ATOM   1968  CA  HID   128     -23.068  19.324  -2.447                       C
ATOM   1969  HA  HID   128     -23.650  19.633  -3.318                       H
ATOM   1970  CB  HID   128     -22.983  20.512  -1.467                       C
ATOM   1971  HB2 HID   128     -23.986  20.924  -1.343                       H
ATOM   1972  HB3 HID   128     -22.673  20.132  -0.496                       H
ATOM   1973  CG  HID   128     -22.046  21.645  -1.827                       C
ATOM   1974  ND1 HID   128     -22.105  22.452  -2.941                       N
ATOM   1975  HD1 HID   128     -22.697  22.312  -3.756                       H
ATOM   1976  CE1 HID   128     -21.189  23.425  -2.803                       C
ATOM   1977  HE1 HID   128     -21.007  24.202  -3.537                       H
ATOM   1978  NE2 HID   128     -20.535  23.305  -1.634                       N
ATOM   1979  CD2 HID   128     -21.053  22.153  -1.030                       C
ATOM   1980  HD2 HID   128     -20.765  21.772  -0.061                       H
ATOM   1981  C   HID   128     -21.678  18.887  -2.945                       C
ATOM   1982  O   HID   128     -20.954  18.172  -2.252                       O
ATOM   1983  N   ILE   129     -21.282  19.346  -4.136                       N
ATOM   1984  H   ILE   129     -21.918  19.951  -4.649                       H
ATOM   1985  CA  ILE   129     -19.951  19.118  -4.726                       C
ATOM   1986  HA  ILE   129     -19.271  18.793  -3.939                       H
ATOM   1987  CB  ILE   129     -19.996  18.005  -5.812                       C
ATOM   1988  HB  ILE   129     -20.608  18.360  -6.644                       H
ATOM   1989  CG2 ILE   129     -18.574  17.729  -6.345                       C
ATOM   1990 HG21 ILE   129     -18.596  16.978  -7.132                       H
ATOM   1991 HG22 ILE   129     -18.146  18.628  -6.784                       H
ATOM   1992 HG23 ILE   129     -17.929  17.382  -5.535                       H
ATOM   1993  CG1 ILE   129     -20.637  16.699  -5.271                       C
ATOM   1994 HG12 ILE   129     -20.073  16.351  -4.405                       H
ATOM   1995 HG13 ILE   129     -21.655  16.909  -4.945                       H
ATOM   1996  CD1 ILE   129     -20.738  15.550  -6.286                       C
ATOM   1997 HD11 ILE   129     -19.750  15.160  -6.527                       H
ATOM   1998 HD12 ILE   129     -21.328  14.741  -5.853                       H
ATOM   1999 HD13 ILE   129     -21.229  15.898  -7.195                       H
ATOM   2000  C   ILE   129     -19.411  20.444  -5.285                       C
ATOM   2001  O   ILE   129     -20.157  21.212  -5.903                       O
ATOM   2002  N   GLU   130     -18.122  20.709  -5.087                       N
ATOM   2003  H   GLU   130     -17.573  20.046  -4.547                       H
ATOM   2004  CA  GLU   130     -17.407  21.896  -5.557                       C
ATOM   2005  HA  GLU   130     -17.989  22.389  -6.336                       H
ATOM   2006  CB  GLU   130     -17.241  22.870  -4.371                       C
ATOM   2007  HB2 GLU   130     -18.225  23.087  -3.950                       H
ATOM   2008  HB3 GLU   130     -16.633  22.397  -3.602                       H
ATOM   2009  CG  GLU   130     -16.590  24.194  -4.791                       C
ATOM   2010  HG2 GLU   130     -15.608  23.999  -5.216                       H
ATOM   2011  HG3 GLU   130     -17.212  24.645  -5.564                       H
ATOM   2012  CD  GLU   130     -16.407  25.205  -3.659                       C
ATOM   2013  OE1 GLU   130     -16.434  24.853  -2.460                       O
ATOM   2014  OE2 GLU   130     -16.193  26.395  -3.980                       O
ATOM   2015  C   GLU   130     -16.041  21.491  -6.143                       C
ATOM   2016  O   GLU   130     -15.359  20.619  -5.606                       O
ATOM   2017  N   ILE   131     -15.606  22.159  -7.217                       N
ATOM   2018  H   ILE   131     -16.206  22.865  -7.621                       H
ATOM   2019  CA  ILE   131     -14.198  22.164  -7.648                       C
ATOM   2020  HA  ILE   131     -13.642  21.406  -7.094                       H
ATOM   2021  CB  ILE   131     -14.048  21.838  -9.154                       C
ATOM   2022  HB  ILE   131     -14.612  22.572  -9.733                       H
ATOM   2023  CG2 ILE   131     -12.564  21.925  -9.570                       C
ATOM   2024 HG21 ILE   131     -12.458  21.756 -10.641                       H
ATOM   2025 HG22 ILE   131     -12.163  22.916  -9.364                       H
ATOM   2026 HG23 ILE   131     -11.980  21.180  -9.026                       H
ATOM   2027  CG1 ILE   131     -14.612  20.427  -9.450                       C
ATOM   2028 HG12 ILE   131     -14.072  19.691  -8.854                       H
ATOM   2029 HG13 ILE   131     -15.658  20.394  -9.149                       H
ATOM   2030  CD1 ILE   131     -14.548  20.002 -10.925                       C
ATOM   2031 HD11 ILE   131     -13.516  19.847 -11.235                       H
ATOM   2032 HD12 ILE   131     -15.089  19.065 -11.053                       H
ATOM   2033 HD13 ILE   131     -15.009  20.765 -11.553                       H
ATOM   2034  C   ILE   131     -13.608  23.529  -7.280                       C
ATOM   2035  O   ILE   131     -14.070  24.565  -7.763                       O
ATOM   2036  N   ARG   132     -12.601  23.522  -6.407                       N
ATOM   2037  H   ARG   132     -12.247  22.621  -6.108                       H
ATOM   2038  CA  ARG   132     -11.903  24.704  -5.900                       C
ATOM   2039  HA  ARG   132     -12.490  25.598  -6.115                       H
ATOM   2040  CB  ARG   132     -11.735  24.600  -4.376                       C
ATOM   2041  HB2 ARG   132     -11.173  23.698  -4.131                       H
ATOM   2042  HB3 ARG   132     -11.177  25.469  -4.023                       H
ATOM   2043  CG  ARG   132     -13.101  24.551  -3.674                       C
ATOM   2044  HG2 ARG   132     -13.732  25.336  -4.088                       H
ATOM   2045  HG3 ARG   132     -13.568  23.585  -3.869                       H
ATOM   2046  CD  ARG   132     -13.017  24.743  -2.158                       C
ATOM   2047  HD2 ARG   132     -13.981  24.478  -1.719                       H
ATOM   2048  HD3 ARG   132     -12.281  24.056  -1.748                       H
ATOM   2049  NE  ARG   132     -12.666  26.129  -1.805                       N
ATOM   2050  HE  ARG   132     -11.684  26.399  -1.833                       H
ATOM   2051  CZ  ARG   132     -13.500  27.076  -1.399                       C
ATOM   2052  NH1 ARG   132     -14.804  26.916  -1.316                       N
ATOM   2053 HH11 ARG   132     -15.262  26.104  -1.733                       H
ATOM   2054 HH12 ARG   132     -15.364  27.686  -0.990                       H
ATOM   2055  NH2 ARG   132     -13.004  28.240  -1.063                       N
ATOM   2056 HH21 ARG   132     -11.999  28.391  -1.183                       H
ATOM   2057 HH22 ARG   132     -13.605  28.958  -0.677                       H
ATOM   2058  C   ARG   132     -10.542  24.856  -6.577                       C
ATOM   2059  O   ARG   132      -9.949  23.880  -7.032                       O
ATOM   2060  N   ASP   133     -10.022  26.080  -6.613                       N
ATOM   2061  H   ASP   133     -10.551  26.836  -6.211                       H
ATOM   2062  CA  ASP   133      -8.653  26.349  -7.047                       C
ATOM   2063  HA  ASP   133      -8.495  25.909  -8.033                       H
ATOM   2064  CB  ASP   133      -8.450  27.865  -7.153                       C
ATOM   2065  HB2 ASP   133      -9.088  28.241  -7.953                       H
ATOM   2066  HB3 ASP   133      -8.750  28.334  -6.213                       H
ATOM   2067  CG  ASP   133      -6.998  28.229  -7.459                       C
ATOM   2068  OD1 ASP   133      -6.518  27.836  -8.546                       O
ATOM   2069  OD2 ASP   133      -6.329  28.880  -6.620                       O
ATOM   2070  C   ASP   133      -7.636  25.751  -6.070                       C
ATOM   2071  O   ASP   133      -7.634  26.087  -4.887                       O
ATOM   2072  N   ALA   134      -6.715  24.932  -6.579                       N
ATOM   2073  H   ALA   134      -6.783  24.662  -7.558                       H
ATOM   2074  CA  ALA   134      -5.530  24.530  -5.832                       C
ATOM   2075  HA  ALA   134      -5.739  24.627  -4.769                       H
ATOM   2076  CB  ALA   134      -5.203  23.061  -6.087                       C
ATOM   2077  HB1 ALA   134      -4.913  22.903  -7.120                       H
ATOM   2078  HB2 ALA   134      -4.365  22.783  -5.451                       H
ATOM   2079  HB3 ALA   134      -6.058  22.440  -5.835                       H
ATOM   2080  C   ALA   134      -4.315  25.412  -6.127                       C
ATOM   2081  O   ALA   134      -3.288  25.213  -5.496                       O
ATOM   2082  N   SER   135      -4.373  26.384  -7.040                       N
ATOM   2083  H   SER   135      -5.223  26.523  -7.577                       H
ATOM   2084  CA  SER   135      -3.184  27.182  -7.385                       C
ATOM   2085  HA  SER   135      -2.378  26.505  -7.670                       H
ATOM   2086  CB  SER   135      -3.431  28.111  -8.578                       C
ATOM   2087  HB2 SER   135      -3.988  28.985  -8.248                       H
ATOM   2088  HB3 SER   135      -2.465  28.435  -8.964                       H
ATOM   2089  OG  SER   135      -4.157  27.484  -9.616                       O
ATOM   2090  HG  SER   135      -5.108  27.549  -9.366                       H
ATOM   2091  C   SER   135      -2.679  27.979  -6.179                       C
ATOM   2092  O   SER   135      -1.482  27.982  -5.913                       O
ATOM   2093  N   HIP   136      -3.578  28.529  -5.356                       N
ATOM   2094  H   HIP   136      -4.549  28.571  -5.649                       H
ATOM   2095  CA  HIP   136      -3.201  29.128  -4.079                       C
ATOM   2096  HA  HIP   136      -2.330  29.743  -4.292                       H
ATOM   2097  CB  HIP   136      -4.303  30.112  -3.636                       C
ATOM   2098  HB2 HIP   136      -3.861  30.754  -2.873                       H
ATOM   2099  HB3 HIP   136      -4.548  30.757  -4.479                       H
ATOM   2100  CG  HIP   136      -5.590  29.561  -3.073                       C
ATOM   2101  ND1 HIP   136      -6.381  30.207  -2.140                       N
ATOM   2102  HD1 HIP   136      -6.172  31.097  -1.692                       H
ATOM   2103  CE1 HIP   136      -7.484  29.467  -1.931                       C
ATOM   2104  HE1 HIP   136      -8.301  29.709  -1.261                       H
ATOM   2105  NE2 HIP   136      -7.413  28.359  -2.691                       N
ATOM   2106  HE2 HIP   136      -8.076  27.573  -2.621                       H
ATOM   2107  CD2 HIP   136      -6.241  28.412  -3.427                       C
ATOM   2108  HD2 HIP   136      -5.932  27.687  -4.166                       H
ATOM   2109  C   HIP   136      -2.750  28.103  -2.978                       C
ATOM   2110  O   HIP   136      -2.514  28.482  -1.825                       O
ATOM   2111  N   ILE   137      -2.626  26.808  -3.308                       N
ATOM   2112  H   ILE   137      -2.819  26.556  -4.274                       H
ATOM   2113  CA  ILE   137      -2.162  25.693  -2.453                       C
ATOM   2114  HA  ILE   137      -1.844  26.077  -1.485                       H
ATOM   2115  CB  ILE   137      -3.307  24.654  -2.244                       C
ATOM   2116  HB  ILE   137      -3.287  23.975  -3.099                       H
ATOM   2117  CG2 ILE   137      -3.069  23.802  -0.979                       C
ATOM   2118 HG21 ILE   137      -3.917  23.136  -0.821                       H
ATOM   2119 HG22 ILE   137      -2.177  23.190  -1.084                       H
ATOM   2120 HG23 ILE   137      -2.953  24.440  -0.104                       H
ATOM   2121  CG1 ILE   137      -4.751  25.214  -2.197                       C
ATOM   2122 HG12 ILE   137      -4.948  25.801  -3.091                       H
ATOM   2123 HG13 ILE   137      -5.452  24.378  -2.214                       H
ATOM   2124  CD1 ILE   137      -5.072  26.073  -0.974                       C
ATOM   2125 HD11 ILE   137      -4.331  26.859  -0.859                       H
ATOM   2126 HD12 ILE   137      -6.051  26.527  -1.099                       H
ATOM   2127 HD13 ILE   137      -5.100  25.447  -0.084                       H
ATOM   2128  C   ILE   137      -0.944  24.968  -3.076                       C
ATOM   2129  O   ILE   137      -0.311  24.151  -2.411                       O
ATOM   2130  N   TRP   138      -0.632  25.206  -4.355                       N
ATOM   2131  H   TRP   138      -1.130  25.926  -4.855                       H
ATOM   2132  CA  TRP   138       0.240  24.331  -5.141                       C
ATOM   2133  HA  TRP   138      -0.040  23.303  -4.913                       H
ATOM   2134  CB  TRP   138      -0.025  24.546  -6.638                       C
ATOM   2135  HB2 TRP   138      -1.102  24.555  -6.798                       H
ATOM   2136  HB3 TRP   138       0.359  25.524  -6.932                       H
ATOM   2137  CG  TRP   138       0.540  23.495  -7.548                       C
ATOM   2138  CD1 TRP   138       1.684  23.602  -8.258                       C
ATOM   2139  HD1 TRP   138       2.338  24.461  -8.234                       H
ATOM   2140  NE1 TRP   138       1.879  22.461  -9.012                       N
ATOM   2141  HE1 TRP   138       2.698  22.299  -9.585                       H
ATOM   2142  CE2 TRP   138       0.841  21.568  -8.856                       C
ATOM   2143  CZ2 TRP   138       0.555  20.319  -9.429                       C
ATOM   2144  HZ2 TRP   138       1.221  19.888 -10.164                       H
ATOM   2145  CH2 TRP   138      -0.604  19.635  -9.030                       C
ATOM   2146  HH2 TRP   138      -0.837  18.675  -9.464                       H
ATOM   2147  CZ3 TRP   138      -1.445  20.190  -8.051                       C
ATOM   2148  HZ3 TRP   138      -2.322  19.648  -7.731                       H
ATOM   2149  CE3 TRP   138      -1.141  21.441  -7.477                       C
ATOM   2150  HE3 TRP   138      -1.783  21.859  -6.718                       H
ATOM   2151  CD2 TRP   138      -0.006  22.177  -7.883                       C
ATOM   2152  C   TRP   138       1.717  24.511  -4.764                       C
ATOM   2153  O   TRP   138       2.280  25.605  -4.873                       O
ATOM   2154  N   GLY   139       2.350  23.425  -4.321                       N
ATOM   2155  H   GLY   139       1.840  22.543  -4.369                       H
ATOM   2156  CA  GLY   139       3.694  23.392  -3.742                       C
ATOM   2157  HA2 GLY   139       4.149  22.440  -4.013                       H
ATOM   2158  HA3 GLY   139       4.289  24.217  -4.133                       H
ATOM   2159  C   GLY   139       3.723  23.475  -2.213                       C
ATOM   2160  O   GLY   139       4.811  23.370  -1.648                       O
ATOM   2161  N   LYS   140       2.584  23.642  -1.524                       N
ATOM   2162  H   LYS   140       1.713  23.746  -2.033                       H
ATOM   2163  CA  LYS   140       2.523  23.508  -0.058                       C
ATOM   2164  HA  LYS   140       3.347  24.069   0.389                       H
ATOM   2165  CB  LYS   140       1.205  24.070   0.499                       C
ATOM   2166  HB2 LYS   140       0.360  23.558   0.034                       H
ATOM   2167  HB3 LYS   140       1.178  23.849   1.564                       H
ATOM   2168  CG  LYS   140       1.053  25.587   0.331                       C
ATOM   2169  HG2 LYS   140       1.964  26.084   0.666                       H
ATOM   2170  HG3 LYS   140       0.884  25.829  -0.719                       H
ATOM   2171  CD  LYS   140      -0.126  26.079   1.181                       C
ATOM   2172  HD2 LYS   140      -1.020  25.502   0.942                       H
ATOM   2173  HD3 LYS   140       0.119  25.933   2.235                       H
ATOM   2174  CE  LYS   140      -0.390  27.563   0.921                       C
ATOM   2175  HE2 LYS   140       0.555  28.111   0.991                       H
ATOM   2176  HE3 LYS   140      -0.766  27.689  -0.099                       H
ATOM   2177  NZ  LYS   140      -1.357  28.127   1.890                       N
ATOM   2178  HZ1 LYS   140      -1.579  29.084   1.637                       H
ATOM   2179  HZ2 LYS   140      -2.200  27.569   1.963                       H
ATOM   2180  HZ3 LYS   140      -0.953  28.187   2.821                       H
ATOM   2181  C   LYS   140       2.680  22.044   0.384                       C
ATOM   2182  O   LYS   140       2.209  21.124  -0.291                       O
ATOM   2183  N   LYS   141       3.277  21.817   1.553                       N
ATOM   2184  H   LYS   141       3.543  22.626   2.115                       H
ATOM   2185  CA  LYS   141       3.372  20.492   2.180                       C
ATOM   2186  HA  LYS   141       3.823  19.795   1.474                       H
ATOM   2187  CB  LYS   141       4.278  20.606   3.415                       C
ATOM   2188  HB2 LYS   141       3.854  21.377   4.059                       H
ATOM   2189  HB3 LYS   141       4.249  19.670   3.971                       H
ATOM   2190  CG  LYS   141       5.754  20.920   3.080                       C
ATOM   2191  HG2 LYS   141       6.359  20.037   3.283                       H
ATOM   2192  HG3 LYS   141       5.861  21.145   2.019                       H
ATOM   2193  CD  LYS   141       6.323  22.104   3.877                       C
ATOM   2194  HD2 LYS   141       7.388  22.206   3.665                       H
ATOM   2195  HD3 LYS   141       5.832  23.013   3.531                       H
ATOM   2196  CE  LYS   141       6.118  21.947   5.390                       C
ATOM   2197  HE2 LYS   141       5.141  21.499   5.582                       H
ATOM   2198  HE3 LYS   141       6.867  21.263   5.800                       H
ATOM   2199  NZ  LYS   141       6.171  23.249   6.089                       N
ATOM   2200  HZ1 LYS   141       5.546  23.923   5.648                       H
ATOM   2201  HZ2 LYS   141       5.858  23.117   7.047                       H
ATOM   2202  HZ3 LYS   141       7.117  23.617   6.104                       H
ATOM   2203  C   LYS   141       1.982  19.931   2.558                       C
ATOM   2204  O   LYS   141       0.989  20.663   2.580                       O
ATOM   2205  N   VAL   142       1.897  18.641   2.871                       N
ATOM   2206  H   VAL   142       2.752  18.089   2.782                       H
ATOM   2207  CA  VAL   142       0.629  17.946   3.170                       C
ATOM   2208  HA  VAL   142      -0.021  18.076   2.304                       H
ATOM   2209  CB  VAL   142       0.880  16.433   3.347                       C
ATOM   2210  HB  VAL   142       1.752  16.334   3.992                       H
ATOM   2211  CG1 VAL   142      -0.279  15.665   4.004                       C
ATOM   2212 HG11 VAL   142       0.010  14.624   4.129                       H
ATOM   2213 HG12 VAL   142      -0.492  16.058   4.997                       H
ATOM   2214 HG13 VAL   142      -1.174  15.729   3.387                       H
ATOM   2215  CG2 VAL   142       1.197  15.811   1.973                       C
ATOM   2216 HG21 VAL   142       0.335  15.908   1.311                       H
ATOM   2217 HG22 VAL   142       2.052  16.306   1.517                       H
ATOM   2218 HG23 VAL   142       1.436  14.755   2.082                       H
ATOM   2219  C   VAL   142      -0.108  18.538   4.384                       C
ATOM   2220  O   VAL   142      -1.306  18.796   4.284                       O
ATOM   2221  N   SER   143       0.573  18.825   5.500                       N
ATOM   2222  H   SER   143       1.566  18.602   5.577                       H
ATOM   2223  CA  SER   143      -0.089  19.425   6.677                       C
ATOM   2224  HA  SER   143      -0.922  18.792   6.986                       H
ATOM   2225  CB  SER   143       0.900  19.525   7.848                       C
ATOM   2226  HB2 SER   143       0.398  19.993   8.696                       H
ATOM   2227  HB3 SER   143       1.216  18.524   8.142                       H
ATOM   2228  OG  SER   143       2.042  20.294   7.502                       O
ATOM   2229  HG  SER   143       2.711  19.683   7.111                       H
ATOM   2230  C   SER   143      -0.669  20.814   6.358                       C
ATOM   2231  O   SER   143      -1.822  21.110   6.665                       O
ATOM   2232  N   GLU   144       0.110  21.637   5.655                       N
ATOM   2233  H   GLU   144       1.062  21.330   5.509                       H
ATOM   2234  CA  GLU   144      -0.270  22.965   5.172                       C
ATOM   2235  HA  GLU   144      -0.580  23.579   6.017                       H
ATOM   2236  CB  GLU   144       0.944  23.614   4.498                       C
ATOM   2237  HB2 GLU   144       1.188  23.022   3.619                       H
ATOM   2238  HB3 GLU   144       0.673  24.619   4.174                       H
ATOM   2239  CG  GLU   144       2.191  23.702   5.385                       C
ATOM   2240  HG2 GLU   144       1.974  24.339   6.243                       H
ATOM   2241  HG3 GLU   144       2.473  22.713   5.745                       H
ATOM   2242  CD  GLU   144       3.375  24.269   4.610                       C
ATOM   2243  OE1 GLU   144       3.534  23.948   3.416                       O
ATOM   2244  OE2 GLU   144       4.168  25.021   5.227                       O
ATOM   2245  C   GLU   144      -1.419  22.912   4.150                       C
ATOM   2246  O   GLU   144      -2.212  23.853   4.066                       O
ATOM   2247  N   THR   145      -1.511  21.819   3.378                       N
ATOM   2248  H   THR   145      -0.796  21.110   3.498                       H
ATOM   2249  CA  THR   145      -2.575  21.556   2.402                       C
ATOM   2250  HA  THR   145      -2.738  22.450   1.803                       H
ATOM   2251  CB  THR   145      -2.169  20.420   1.452                       C
ATOM   2252  HB  THR   145      -1.915  19.522   2.015                       H
ATOM   2253  CG2 THR   145      -3.255  20.058   0.440                       C
ATOM   2254 HG21 THR   145      -2.850  19.355  -0.287                       H
ATOM   2255 HG22 THR   145      -4.088  19.579   0.953                       H
ATOM   2256 HG23 THR   145      -3.609  20.951  -0.071                       H
ATOM   2257  OG1 THR   145      -1.037  20.857   0.736                       O
ATOM   2258  HG1 THR   145      -0.287  20.837   1.354                       H
ATOM   2259  C   THR   145      -3.876  21.275   3.136                       C
ATOM   2260  O   THR   145      -4.838  22.010   2.920                       O
ATOM   2261  N   GLU   146      -3.888  20.304   4.057                       N
ATOM   2262  H   GLU   146      -3.049  19.751   4.189                       H
ATOM   2263  CA  GLU   146      -5.028  20.051   4.949                       C
ATOM   2264  HA  GLU   146      -5.872  19.708   4.353                       H
ATOM   2265  CB  GLU   146      -4.687  18.974   5.998                       C
ATOM   2266  HB2 GLU   146      -3.714  19.178   6.446                       H
ATOM   2267  HB3 GLU   146      -5.428  19.069   6.786                       H
ATOM   2268  CG  GLU   146      -4.720  17.520   5.502                       C
ATOM   2269  HG2 GLU   146      -5.500  17.413   4.748                       H
ATOM   2270  HG3 GLU   146      -3.764  17.267   5.042                       H
ATOM   2271  CD  GLU   146      -5.025  16.563   6.664                       C
ATOM   2272  OE1 GLU   146      -6.218  16.479   7.044                       O
ATOM   2273  OE2 GLU   146      -4.084  15.984   7.243                       O
ATOM   2274  C   GLU   146      -5.465  21.337   5.676                       C
ATOM   2275  O   GLU   146      -6.645  21.694   5.661                       O
ATOM   2276  N   ALA   147      -4.516  22.067   6.273                       N
ATOM   2277  H   ALA   147      -3.564  21.705   6.287                       H
ATOM   2278  CA  ALA   147      -4.791  23.296   7.012                       C
ATOM   2279  HA  ALA   147      -5.545  23.076   7.771                       H
ATOM   2280  CB  ALA   147      -3.502  23.735   7.720                       C
ATOM   2281  HB1 ALA   147      -3.144  22.931   8.366                       H
ATOM   2282  HB2 ALA   147      -2.732  23.970   6.985                       H
ATOM   2283  HB3 ALA   147      -3.700  24.614   8.333                       H
ATOM   2284  C   ALA   147      -5.365  24.416   6.129                       C
ATOM   2285  O   ALA   147      -6.272  25.117   6.577                       O
ATOM   2286  N   THR   148      -4.876  24.599   4.892                       N
ATOM   2287  H   THR   148      -4.132  23.986   4.573                       H
ATOM   2288  CA  THR   148      -5.404  25.637   3.982                       C
ATOM   2289  HA  THR   148      -5.535  26.553   4.554                       H
ATOM   2290  CB  THR   148      -4.465  25.959   2.812                       C
ATOM   2291  HB  THR   148      -4.467  25.135   2.095                       H
ATOM   2292  CG2 THR   148      -4.896  27.260   2.128                       C
ATOM   2293 HG21 THR   148      -4.955  28.068   2.859                       H
ATOM   2294 HG22 THR   148      -4.181  27.532   1.357                       H
ATOM   2295 HG23 THR   148      -5.875  27.134   1.665                       H
ATOM   2296  OG1 THR   148      -3.146  26.186   3.258                       O
ATOM   2297  HG1 THR   148      -2.809  25.334   3.608                       H
ATOM   2298  C   THR   148      -6.793  25.255   3.477                       C
ATOM   2299  O   THR   148      -7.665  26.114   3.401                       O
ATOM   2300  N   ILE   149      -7.036  23.972   3.201                       N
ATOM   2301  H   ILE   149      -6.273  23.304   3.285                       H
ATOM   2302  CA  ILE   149      -8.363  23.468   2.807                       C
ATOM   2303  HA  ILE   149      -8.719  24.035   1.944                       H
ATOM   2304  CB  ILE   149      -8.246  21.984   2.391                       C
ATOM   2305  HB  ILE   149      -7.682  21.456   3.159                       H
ATOM   2306  CG2 ILE   149      -9.630  21.320   2.264                       C
ATOM   2307 HG21 ILE   149      -9.517  20.280   1.970                       H
ATOM   2308 HG22 ILE   149     -10.152  21.328   3.221                       H
ATOM   2309 HG23 ILE   149     -10.233  21.843   1.521                       H
ATOM   2310  CG1 ILE   149      -7.475  21.881   1.051                       C
ATOM   2311 HG12 ILE   149      -8.092  22.278   0.249                       H
ATOM   2312 HG13 ILE   149      -6.576  22.492   1.092                       H
ATOM   2313  CD1 ILE   149      -7.044  20.458   0.677                       C
ATOM   2314 HD11 ILE   149      -7.912  19.835   0.466                       H
ATOM   2315 HD12 ILE   149      -6.419  20.499  -0.214                       H
ATOM   2316 HD13 ILE   149      -6.468  20.022   1.494                       H
ATOM   2317  C   ILE   149      -9.392  23.720   3.920                       C
ATOM   2318  O   ILE   149     -10.425  24.334   3.644                       O
ATOM   2319  N   ARG   150      -9.094  23.348   5.176                       N
ATOM   2320  H   ARG   150      -8.226  22.845   5.337                       H
ATOM   2321  CA  ARG   150      -9.966  23.636   6.331                       C
ATOM   2322  HA  ARG   150     -10.931  23.163   6.152                       H
ATOM   2323  CB  ARG   150      -9.384  23.018   7.622                       C
ATOM   2324  HB2 ARG   150      -8.333  23.291   7.726                       H
ATOM   2325  HB3 ARG   150      -9.936  23.411   8.477                       H
ATOM   2326  CG  ARG   150      -9.536  21.486   7.613                       C
ATOM   2327  HG2 ARG   150     -10.595  21.251   7.522                       H
ATOM   2328  HG3 ARG   150      -9.020  21.082   6.743                       H
ATOM   2329  CD  ARG   150      -8.998  20.774   8.864                       C
ATOM   2330  HD2 ARG   150      -7.929  20.974   8.956                       H
ATOM   2331  HD3 ARG   150      -9.494  21.168   9.749                       H
ATOM   2332  NE  ARG   150      -9.264  19.323   8.772                       N
ATOM   2333  HE  ARG   150     -10.236  19.045   8.772                       H
ATOM   2334  CZ  ARG   150      -8.367  18.387   8.478                       C
ATOM   2335  NH1 ARG   150      -7.082  18.536   8.671                       N
ATOM   2336 HH11 ARG   150      -6.717  19.267   9.263                       H
ATOM   2337 HH12 ARG   150      -6.477  17.794   8.311                       H
ATOM   2338  NH2 ARG   150      -8.723  17.239   7.959                       N
ATOM   2339 HH21 ARG   150      -9.688  17.028   7.761                       H
ATOM   2340 HH22 ARG   150      -7.965  16.632   7.628                       H
ATOM   2341  C   ARG   150     -10.240  25.145   6.483                       C
ATOM   2342  O   ARG   150     -11.387  25.547   6.692                       O
ATOM   2343  N   LYS   151      -9.226  25.996   6.269                       N
ATOM   2344  H   LYS   151      -8.303  25.606   6.123                       H
ATOM   2345  CA  LYS   151      -9.370  27.465   6.238                       C
ATOM   2346  HA  LYS   151      -9.876  27.785   7.150                       H
ATOM   2347  CB  LYS   151      -7.975  28.121   6.195                       C
ATOM   2348  HB2 LYS   151      -7.402  27.680   5.383                       H
ATOM   2349  HB3 LYS   151      -8.084  29.188   5.988                       H
ATOM   2350  CG  LYS   151      -7.205  27.970   7.515                       C
ATOM   2351  HG2 LYS   151      -7.635  28.642   8.255                       H
ATOM   2352  HG3 LYS   151      -7.303  26.953   7.889                       H
ATOM   2353  CD  LYS   151      -5.720  28.315   7.350                       C
ATOM   2354  HD2 LYS   151      -5.304  27.797   6.485                       H
ATOM   2355  HD3 LYS   151      -5.620  29.393   7.209                       H
ATOM   2356  CE  LYS   151      -4.976  27.861   8.608                       C
ATOM   2357  HE2 LYS   151      -5.557  28.169   9.483                       H
ATOM   2358  HE3 LYS   151      -4.925  26.769   8.613                       H
ATOM   2359  NZ  LYS   151      -3.618  28.443   8.709                       N
ATOM   2360  HZ1 LYS   151      -3.173  28.107   9.558                       H
ATOM   2361  HZ2 LYS   151      -3.018  28.214   7.922                       H
ATOM   2362  HZ3 LYS   151      -3.681  29.454   8.765                       H
ATOM   2363  C   LYS   151     -10.237  27.990   5.078                       C
ATOM   2364  O   LYS   151     -10.831  29.060   5.220                       O
ATOM   2365  N   GLU   152     -10.325  27.270   3.954                       N
ATOM   2366  H   GLU   152      -9.734  26.448   3.874                       H
ATOM   2367  CA  GLU   152     -11.221  27.588   2.837                       C
ATOM   2368  HA  GLU   152     -11.281  28.672   2.716                       H
ATOM   2369  CB  GLU   152     -10.705  26.981   1.525                       C
ATOM   2370  HB2 GLU   152     -10.330  25.972   1.689                       H
ATOM   2371  HB3 GLU   152     -11.547  26.909   0.839                       H
ATOM   2372  CG  GLU   152      -9.622  27.818   0.849                       C
ATOM   2373  HG2 GLU   152      -9.907  28.871   0.862                       H
ATOM   2374  HG3 GLU   152      -8.673  27.701   1.373                       H
ATOM   2375  CD  GLU   152      -9.493  27.361  -0.596                       C
ATOM   2376  OE1 GLU   152     -10.300  27.804  -1.436                       O
ATOM   2377  OE2 GLU   152      -8.599  26.552  -0.909                       O
ATOM   2378  C   GLU   152     -12.647  27.079   3.072                       C
ATOM   2379  O   GLU   152     -13.583  27.879   3.095                       O
ATOM   2380  N   VAL   153     -12.835  25.766   3.241                       N
ATOM   2381  H   VAL   153     -12.004  25.165   3.288                       H
ATOM   2382  CA  VAL   153     -14.173  25.126   3.205                       C
ATOM   2383  HA  VAL   153     -14.662  25.488   2.299                       H
ATOM   2384  CB  VAL   153     -14.091  23.586   3.092                       C
ATOM   2385  HB  VAL   153     -15.103  23.207   2.974                       H
ATOM   2386  CG1 VAL   153     -13.300  23.154   1.844                       C
ATOM   2387 HG11 VAL   153     -12.258  23.461   1.918                       H
ATOM   2388 HG12 VAL   153     -13.339  22.068   1.739                       H
ATOM   2389 HG13 VAL   153     -13.740  23.605   0.953                       H
ATOM   2390  CG2 VAL   153     -13.509  22.939   4.359                       C
ATOM   2391 HG21 VAL   153     -13.409  21.868   4.211                       H
ATOM   2392 HG22 VAL   153     -12.534  23.355   4.589                       H
ATOM   2393 HG23 VAL   153     -14.172  23.109   5.205                       H
ATOM   2394  C   VAL   153     -15.077  25.519   4.388                       C
ATOM   2395  O   VAL   153     -16.257  25.161   4.426                       O
ATOM   2396  N   GLY   154     -14.523  26.254   5.362                       N
ATOM   2397  H   GLY   154     -13.551  26.512   5.254                       H
ATOM   2398  CA  GLY   154     -15.248  26.800   6.505                       C
ATOM   2399  HA2 GLY   154     -14.623  27.543   6.999                       H
ATOM   2400  HA3 GLY   154     -16.180  27.254   6.165                       H
ATOM   2401  C   GLY   154     -15.590  25.733   7.528                       C
ATOM   2402  O   GLY   154     -16.587  25.859   8.228                       O
ATOM   2403  N   SER   155     -14.800  24.665   7.602                       N
ATOM   2404  H   SER   155     -13.971  24.641   7.020                       H
ATOM   2405  CA  SER   155     -15.075  23.489   8.422                       C
ATOM   2406  HA  SER   155     -15.545  23.793   9.354                       H
ATOM   2407  CB  SER   155     -16.046  22.547   7.693                       C
ATOM   2408  HB2 SER   155     -16.965  23.083   7.453                       H
ATOM   2409  HB3 SER   155     -15.593  22.193   6.765                       H
ATOM   2410  OG  SER   155     -16.355  21.437   8.514                       O
ATOM   2411  HG  SER   155     -16.988  20.853   8.018                       H
ATOM   2412  C   SER   155     -13.780  22.750   8.757                       C
ATOM   2413  O   SER   155     -13.024  22.376   7.865                       O
ATOM   2414  N   GLU   156     -13.549  22.481  10.041                       N
ATOM   2415  H   GLU   156     -14.172  22.858  10.741                       H
ATOM   2416  CA  GLU   156     -12.517  21.537  10.479                       C
ATOM   2417  HA  GLU   156     -11.607  21.709   9.903                       H
ATOM   2418  CB  GLU   156     -12.218  21.780  11.968                       C
ATOM   2419  HB2 GLU   156     -13.161  21.911  12.500                       H
ATOM   2420  HB3 GLU   156     -11.726  20.906  12.395                       H
ATOM   2421  CG  GLU   156     -11.334  23.016  12.203                       C
ATOM   2422  HG2 GLU   156     -11.675  23.847  11.584                       H
ATOM   2423  HG3 GLU   156     -11.432  23.314  13.249                       H
ATOM   2424  CD  GLU   156      -9.859  22.722  11.932                       C
ATOM   2425  OE1 GLU   156      -9.302  21.834  12.616                       O
ATOM   2426  OE2 GLU   156      -9.236  23.388  11.080                       O
ATOM   2427  C   GLU   156     -12.940  20.072  10.248                       C
ATOM   2428  O   GLU   156     -12.109  19.168  10.327                       O
ATOM   2429  N   LYS   157     -14.225  19.804   9.975                       N
ATOM   2430  H   LYS   157     -14.868  20.579   9.851                       H
ATOM   2431  CA  LYS   157     -14.796  18.450   9.983                       C
ATOM   2432  HA  LYS   157     -14.410  17.929  10.857                       H
ATOM   2433  CB  LYS   157     -16.324  18.565  10.133                       C
ATOM   2434  HB2 LYS   157     -16.549  19.433  10.752                       H
ATOM   2435  HB3 LYS   157     -16.763  18.747   9.158                       H
ATOM   2436  CG  LYS   157     -17.002  17.348  10.785                       C
ATOM   2437  HG2 LYS   157     -16.270  16.769  11.350                       H
ATOM   2438  HG3 LYS   157     -17.746  17.714  11.494                       H
ATOM   2439  CD  LYS   157     -17.721  16.433   9.783                       C
ATOM   2440  HD2 LYS   157     -18.473  17.005   9.236                       H
ATOM   2441  HD3 LYS   157     -17.002  16.014   9.078                       H
ATOM   2442  CE  LYS   157     -18.399  15.303  10.561                       C
ATOM   2443  HE2 LYS   157     -17.649  14.841  11.207                       H
ATOM   2444  HE3 LYS   157     -19.182  15.717  11.203                       H
ATOM   2445  NZ  LYS   157     -18.956  14.268   9.666                       N
ATOM   2446  HZ1 LYS   157     -19.258  13.458  10.181                       H
ATOM   2447  HZ2 LYS   157     -19.727  14.605   9.098                       H
ATOM   2448  HZ3 LYS   157     -18.253  13.960   8.992                       H
ATOM   2449  C   LYS   157     -14.404  17.606   8.763                       C
ATOM   2450  O   LYS   157     -14.443  16.377   8.858                       O
ATOM   2451  N   VAL   158     -14.011  18.240   7.654                       N
ATOM   2452  H   VAL   158     -13.972  19.249   7.702                       H
ATOM   2453  CA  VAL   158     -13.583  17.555   6.419                       C
ATOM   2454  HA  VAL   158     -14.450  17.012   6.045                       H
ATOM   2455  CB  VAL   158     -13.084  18.499   5.293                       C
ATOM   2456  HB  VAL   158     -12.469  17.914   4.607                       H
ATOM   2457  CG1 VAL   158     -14.247  19.047   4.465                       C
ATOM   2458 HG11 VAL   158     -13.871  19.724   3.699                       H
ATOM   2459 HG12 VAL   158     -14.736  18.220   3.955                       H
ATOM   2460 HG13 VAL   158     -14.958  19.574   5.103                       H
ATOM   2461  CG2 VAL   158     -12.217  19.652   5.815                       C
ATOM   2462 HG21 VAL   158     -11.407  19.265   6.433                       H
ATOM   2463 HG22 VAL   158     -11.783  20.197   4.976                       H
ATOM   2464 HG23 VAL   158     -12.825  20.333   6.405                       H
ATOM   2465  C   VAL   158     -12.469  16.546   6.685                       C
ATOM   2466  O   VAL   158     -11.496  16.838   7.378                       O
ATOM   2467  N   LYS   159     -12.600  15.373   6.070                       N
ATOM   2468  H   LYS   159     -13.446  15.220   5.529                       H
ATOM   2469  CA  LYS   159     -11.502  14.429   5.856                       C
ATOM   2470  HA  LYS   159     -10.695  14.628   6.561                       H
ATOM   2471  CB  LYS   159     -12.001  12.995   6.087                       C
ATOM   2472  HB2 LYS   159     -12.728  12.745   5.314                       H
ATOM   2473  HB3 LYS   159     -11.164  12.306   5.994                       H
ATOM   2474  CG  LYS   159     -12.660  12.794   7.462                       C
ATOM   2475  HG2 LYS   159     -13.631  13.276   7.422                       H
ATOM   2476  HG3 LYS   159     -12.824  11.729   7.611                       H
ATOM   2477  CD  LYS   159     -11.893  13.359   8.673                       C
ATOM   2478  HD2 LYS   159     -10.924  12.866   8.752                       H
ATOM   2479  HD3 LYS   159     -11.715  14.425   8.545                       H
ATOM   2480  CE  LYS   159     -12.679  13.175   9.979                       C
ATOM   2481  HE2 LYS   159     -12.786  12.108  10.185                       H
ATOM   2482  HE3 LYS   159     -12.109  13.628  10.795                       H
ATOM   2483  NZ  LYS   159     -14.021  13.804   9.902                       N
ATOM   2484  HZ1 LYS   159     -13.964  14.788   9.660                       H
ATOM   2485  HZ2 LYS   159     -14.589  13.359   9.180                       H
ATOM   2486  HZ3 LYS   159     -14.551  13.693  10.758                       H
ATOM   2487  C   LYS   159     -10.921  14.646   4.454                       C
ATOM   2488  O   LYS   159     -11.651  15.018   3.528                       O
ATOM   2489  N   ILE   160      -9.604  14.524   4.302                       N
ATOM   2490  H   ILE   160      -9.068  14.104   5.069                       H
ATOM   2491  CA  ILE   160      -8.878  15.114   3.162                       C
ATOM   2492  HA  ILE   160      -9.559  15.298   2.334                       H
ATOM   2493  CB  ILE   160      -8.228  16.468   3.563                       C
ATOM   2494  HB  ILE   160      -7.474  16.265   4.327                       H
ATOM   2495  CG2 ILE   160      -7.527  17.089   2.334                       C
ATOM   2496 HG21 ILE   160      -6.966  17.974   2.624                       H
ATOM   2497 HG22 ILE   160      -6.810  16.393   1.904                       H
ATOM   2498 HG23 ILE   160      -8.264  17.355   1.575                       H
ATOM   2499  CG1 ILE   160      -9.245  17.472   4.163                       C
ATOM   2500 HG12 ILE   160      -9.994  17.727   3.412                       H
ATOM   2501 HG13 ILE   160      -9.754  17.016   5.009                       H
ATOM   2502  CD1 ILE   160      -8.607  18.759   4.694                       C
ATOM   2503 HD11 ILE   160      -8.168  19.332   3.882                       H
ATOM   2504 HD12 ILE   160      -9.372  19.371   5.168                       H
ATOM   2505 HD13 ILE   160      -7.839  18.520   5.429                       H
ATOM   2506  C   ILE   160      -7.810  14.145   2.664                       C
ATOM   2507  O   ILE   160      -6.847  13.904   3.378                       O
ATOM   2508  N   ALA   161      -7.946  13.658   1.430                       N
ATOM   2509  H   ALA   161      -8.744  13.966   0.881                       H
ATOM   2510  CA  ALA   161      -6.890  12.943   0.717                       C
ATOM   2511  HA  ALA   161      -6.194  12.513   1.431                       H
ATOM   2512  CB  ALA   161      -7.529  11.806  -0.093                       C
ATOM   2513  HB1 ALA   161      -6.753  11.245  -0.616                       H
ATOM   2514  HB2 ALA   161      -8.054  11.125   0.580                       H
ATOM   2515  HB3 ALA   161      -8.234  12.210  -0.818                       H
ATOM   2516  C   ALA   161      -6.112  13.930  -0.162                       C
ATOM   2517  O   ALA   161      -6.718  14.678  -0.928                       O
ATOM   2518  N   SER   162      -4.783  13.973  -0.071                       N
ATOM   2519  H   SER   162      -4.310  13.329   0.565                       H
ATOM   2520  CA  SER   162      -3.986  15.043  -0.694                       C
ATOM   2521  HA  SER   162      -4.426  15.278  -1.662                       H
ATOM   2522  CB  SER   162      -4.072  16.315   0.167                       C
ATOM   2523  HB2 SER   162      -3.559  17.128  -0.345                       H
ATOM   2524  HB3 SER   162      -5.118  16.597   0.285                       H
ATOM   2525  OG  SER   162      -3.497  16.144   1.449                       O
ATOM   2526  HG  SER   162      -3.864  15.351   1.866                       H
ATOM   2527  C   SER   162      -2.522  14.682  -0.991                       C
ATOM   2528  O   SER   162      -1.989  13.690  -0.495                       O
ATOM   2529  N   ILE   163      -1.866  15.499  -1.824                       N
ATOM   2530  H   ILE   163      -2.354  16.307  -2.195                       H
ATOM   2531  CA  ILE   163      -0.448  15.349  -2.192                       C
ATOM   2532  HA  ILE   163      -0.037  14.488  -1.660                       H
ATOM   2533  CB  ILE   163      -0.284  15.088  -3.711                       C
ATOM   2534  HB  ILE   163       0.784  14.981  -3.912                       H
ATOM   2535  CG2 ILE   163      -0.953  13.755  -4.072                       C
ATOM   2536 HG21 ILE   163      -0.706  13.479  -5.094                       H
ATOM   2537 HG22 ILE   163      -0.600  12.971  -3.407                       H
ATOM   2538 HG23 ILE   163      -2.034  13.839  -3.974                       H
ATOM   2539  CG1 ILE   163      -0.817  16.243  -4.592                       C
ATOM   2540 HG12 ILE   163      -1.882  16.365  -4.420                       H
ATOM   2541 HG13 ILE   163      -0.316  17.169  -4.312                       H
ATOM   2542  CD1 ILE   163      -0.609  16.051  -6.096                       C
ATOM   2543 HD11 ILE   163      -1.262  15.262  -6.467                       H
ATOM   2544 HD12 ILE   163      -0.856  16.976  -6.616                       H
ATOM   2545 HD13 ILE   163       0.426  15.793  -6.300                       H
ATOM   2546  C   ILE   163       0.378  16.565  -1.769                       C
ATOM   2547  O   ILE   163      -0.113  17.696  -1.772                       O
ATOM   2548  N   GLY   164       1.662  16.339  -1.484                       N
ATOM   2549  H   GLY   164       1.986  15.385  -1.486                       H
ATOM   2550  CA  GLY   164       2.681  17.388  -1.402                       C
ATOM   2551  HA2 GLY   164       2.222  18.360  -1.216                       H
ATOM   2552  HA3 GLY   164       3.362  17.153  -0.585                       H
ATOM   2553  C   GLY   164       3.508  17.490  -2.697                       C
ATOM   2554  O   GLY   164       3.181  16.819  -3.689                       O
ATOM   2555  N   PRO   165       4.597  18.287  -2.676                       N
ATOM   2556  CD  PRO   165       4.952  19.188  -1.585                       C
ATOM   2557  HD2 PRO   165       5.361  18.620  -0.754                       H
ATOM   2558  HD3 PRO   165       4.088  19.763  -1.255                       H
ATOM   2559  CG  PRO   165       6.016  20.136  -2.135                       C
ATOM   2560  HG2 PRO   165       6.737  20.429  -1.371                       H
ATOM   2561  HG3 PRO   165       5.533  21.011  -2.567                       H
ATOM   2562  CB  PRO   165       6.659  19.318  -3.248                       C
ATOM   2563  HB2 PRO   165       7.381  18.620  -2.824                       H
ATOM   2564  HB3 PRO   165       7.129  19.954  -3.998                       H
ATOM   2565  CA  PRO   165       5.458  18.564  -3.821                       C
ATOM   2566  HA  PRO   165       4.917  19.244  -4.477                       H
ATOM   2567  C   PRO   165       5.901  17.355  -4.644                       C
ATOM   2568  O   PRO   165       6.001  17.484  -5.858                       O
ATOM   2569  N   ALA   166       6.129  16.177  -4.050                       N
ATOM   2570  H   ALA   166       5.950  16.066  -3.054                       H
ATOM   2571  CA  ALA   166       6.562  15.001  -4.805                       C
ATOM   2572  HA  ALA   166       7.443  15.270  -5.389                       H
ATOM   2573  CB  ALA   166       6.934  13.905  -3.809                       C
ATOM   2574  HB1 ALA   166       7.265  13.025  -4.357                       H
ATOM   2575  HB2 ALA   166       7.731  14.244  -3.150                       H
ATOM   2576  HB3 ALA   166       6.066  13.634  -3.209                       H
ATOM   2577  C   ALA   166       5.499  14.507  -5.800                       C
ATOM   2578  O   ALA   166       5.835  14.117  -6.922                       O
ATOM   2579  N   GLY   167       4.218  14.573  -5.425                       N
ATOM   2580  H   GLY   167       4.013  14.950  -4.507                       H
ATOM   2581  CA  GLY   167       3.105  14.264  -6.327                       C
ATOM   2582  HA2 GLY   167       3.300  13.333  -6.856                       H
ATOM   2583  HA3 GLY   167       2.181  14.180  -5.757                       H
ATOM   2584  C   GLY   167       2.931  15.358  -7.374                       C
ATOM   2585  O   GLY   167       2.801  15.054  -8.556                       O
ATOM   2586  N   GLU   168       3.006  16.620  -6.944                       N
ATOM   2587  H   GLU   168       3.149  16.767  -5.951                       H
ATOM   2588  CA  GLU   168       2.839  17.815  -7.785                       C
ATOM   2589  HA  GLU   168       1.881  17.755  -8.303                       H
ATOM   2590  CB  GLU   168       2.829  19.061  -6.883                       C
ATOM   2591  HB2 GLU   168       3.763  19.100  -6.325                       H
ATOM   2592  HB3 GLU   168       2.770  19.957  -7.502                       H
ATOM   2593  CG  GLU   168       1.646  19.051  -5.908                       C
ATOM   2594  HG2 GLU   168       0.717  19.141  -6.470                       H
ATOM   2595  HG3 GLU   168       1.615  18.109  -5.365                       H
ATOM   2596  CD  GLU   168       1.734  20.170  -4.882                       C
ATOM   2597  OE1 GLU   168       2.522  20.066  -3.921                       O
ATOM   2598  OE2 GLU   168       0.913  21.103  -4.919                       O
ATOM   2599  C   GLU   168       3.940  17.947  -8.850                       C
ATOM   2600  O   GLU   168       3.681  18.421  -9.952                       O
ATOM   2601  N   ASN   169       5.159  17.489  -8.546                       N
ATOM   2602  H   ASN   169       5.313  17.191  -7.590                       H
ATOM   2603  CA  ASN   169       6.312  17.427  -9.451                       C
ATOM   2604  HA  ASN   169       6.122  18.069 -10.312                       H
ATOM   2605  CB  ASN   169       7.552  17.973  -8.722                       C
ATOM   2606  HB2 ASN   169       7.787  17.318  -7.883                       H
ATOM   2607  HB3 ASN   169       8.406  17.967  -9.399                       H
ATOM   2608  CG  ASN   169       7.358  19.404  -8.226                       C
ATOM   2609  OD1 ASN   169       6.950  20.298  -8.963                       O
ATOM   2610  ND2 ASN   169       7.662  19.676  -6.975                       N
ATOM   2611 HD21 ASN   169       7.917  18.904  -6.362                       H
ATOM   2612 HD22 ASN   169       7.473  20.598  -6.624                       H
ATOM   2613  C   ASN   169       6.554  16.003 -10.002                       C
ATOM   2614  O   ASN   169       7.628  15.711 -10.530                       O
ATOM   2615  N   LEU   170       5.572  15.099  -9.873                       N
ATOM   2616  H   LEU   170       4.733  15.408  -9.394                       H
ATOM   2617  CA  LEU   170       5.484  13.825 -10.605                       C
ATOM   2618  HA  LEU   170       4.582  13.319 -10.263                       H
ATOM   2619  CB  LEU   170       5.326  14.086 -12.126                       C
ATOM   2620  HB2 LEU   170       6.124  14.745 -12.471                       H
ATOM   2621  HB3 LEU   170       5.454  13.137 -12.648                       H
ATOM   2622  CG  LEU   170       3.965  14.641 -12.594                       C
ATOM   2623  HG  LEU   170       3.194  13.919 -12.327                       H
ATOM   2624  CD1 LEU   170       3.576  15.995 -11.988                       C
ATOM   2625 HD11 LEU   170       4.420  16.682 -12.036                       H
ATOM   2626 HD12 LEU   170       2.734  16.429 -12.525                       H
ATOM   2627 HD13 LEU   170       3.271  15.863 -10.954                       H
ATOM   2628  CD2 LEU   170       4.006  14.776 -14.123                       C
ATOM   2629 HD21 LEU   170       4.208  13.808 -14.577                       H
ATOM   2630 HD22 LEU   170       3.051  15.140 -14.499                       H
ATOM   2631 HD23 LEU   170       4.790  15.476 -14.414                       H
ATOM   2632  C   LEU   170       6.644  12.858 -10.281                       C
ATOM   2633  O   LEU   170       7.132  12.148 -11.160                       O
ATOM   2634  N   VAL   171       7.108  12.813  -9.031                       N
ATOM   2635  H   VAL   171       6.659  13.409  -8.334                       H
ATOM   2636  CA  VAL   171       8.055  11.783  -8.560                       C
ATOM   2637  HA  VAL   171       8.961  11.846  -9.165                       H
ATOM   2638  CB  VAL   171       8.438  11.984  -7.076                       C
ATOM   2639  HB  VAL   171       7.524  11.999  -6.482                       H
ATOM   2640  CG1 VAL   171       9.320  10.842  -6.544                       C
ATOM   2641 HG11 VAL   171      10.200  10.727  -7.172                       H
ATOM   2642 HG12 VAL   171       9.637  11.059  -5.526                       H
ATOM   2643 HG13 VAL   171       8.765   9.906  -6.526                       H
ATOM   2644  CG2 VAL   171       9.160  13.325  -6.872                       C
ATOM   2645 HG21 VAL   171       9.388  13.458  -5.816                       H
ATOM   2646 HG22 VAL   171      10.087  13.342  -7.441                       H
ATOM   2647 HG23 VAL   171       8.534  14.155  -7.199                       H
ATOM   2648  C   VAL   171       7.413  10.407  -8.756                       C
ATOM   2649  O   VAL   171       6.274  10.193  -8.342                       O
ATOM   2650  N   LYS   172       8.124   9.465  -9.386                       N
ATOM   2651  H   LYS   172       9.088   9.666  -9.644                       H
ATOM   2652  CA  LYS   172       7.541   8.182  -9.804                       C
ATOM   2653  HA  LYS   172       6.698   8.395 -10.460                       H
ATOM   2654  CB  LYS   172       8.585   7.364 -10.590                       C
ATOM   2655  HB2 LYS   172       9.482   7.251  -9.977                       H
ATOM   2656  HB3 LYS   172       8.177   6.370 -10.760                       H
ATOM   2657  CG  LYS   172       8.996   7.930 -11.963                       C
ATOM   2658  HG2 LYS   172       9.453   8.912 -11.835                       H
ATOM   2659  HG3 LYS   172       9.753   7.261 -12.375                       H
ATOM   2660  CD  LYS   172       7.830   8.046 -12.963                       C
ATOM   2661  HD2 LYS   172       6.967   7.508 -12.574                       H
ATOM   2662  HD3 LYS   172       7.549   9.095 -13.073                       H
ATOM   2663  CE  LYS   172       8.150   7.442 -14.339                       C
ATOM   2664  HE2 LYS   172       8.435   6.396 -14.207                       H
ATOM   2665  HE3 LYS   172       7.237   7.453 -14.941                       H
ATOM   2666  NZ  LYS   172       9.215   8.164 -15.072                       N
ATOM   2667  HZ1 LYS   172       9.388   7.733 -15.975                       H
ATOM   2668  HZ2 LYS   172       8.981   9.137 -15.235                       H
ATOM   2669  HZ3 LYS   172      10.113   8.171 -14.589                       H
ATOM   2670  C   LYS   172       6.952   7.362  -8.638                       C
ATOM   2671  O   LYS   172       6.018   6.598  -8.860                       O
ATOM   2672  N   PHE   173       7.435   7.562  -7.406                       N
ATOM   2673  H   PHE   173       8.212   8.201  -7.319                       H
ATOM   2674  CA  PHE   173       6.972   6.913  -6.172                       C
ATOM   2675  HA  PHE   173       6.220   6.167  -6.431                       H
ATOM   2676  CB  PHE   173       8.152   6.147  -5.550                       C
ATOM   2677  HB2 PHE   173       7.848   5.778  -4.572                       H
ATOM   2678  HB3 PHE   173       8.347   5.267  -6.164                       H
ATOM   2679  CG  PHE   173       9.457   6.915  -5.410                       C
ATOM   2680  CD1 PHE   173      10.418   6.853  -6.439                       C
ATOM   2681  HD1 PHE   173      10.232   6.264  -7.325                       H
ATOM   2682  CE1 PHE   173      11.636   7.541  -6.312                       C
ATOM   2683  HE1 PHE   173      12.374   7.479  -7.094                       H
ATOM   2684  CZ  PHE   173      11.908   8.287  -5.155                       C
ATOM   2685  HZ  PHE   173      12.854   8.800  -5.053                       H
ATOM   2686  CE2 PHE   173      10.957   8.345  -4.123                       C
ATOM   2687  HE2 PHE   173      11.173   8.905  -3.226                       H
ATOM   2688  CD2 PHE   173       9.733   7.660  -4.247                       C
ATOM   2689  HD2 PHE   173       9.015   7.698  -3.439                       H
ATOM   2690  C   PHE   173       6.260   7.874  -5.187                       C
ATOM   2691  O   PHE   173       6.339   7.708  -3.970                       O
ATOM   2692  N   ALA   174       5.551   8.887  -5.697                       N
ATOM   2693  H   ALA   174       5.578   9.048  -6.694                       H
ATOM   2694  CA  ALA   174       4.713   9.771  -4.881                       C
ATOM   2695  HA  ALA   174       5.299  10.080  -4.014                       H
ATOM   2696  CB  ALA   174       4.392  11.026  -5.694                       C
ATOM   2697  HB1 ALA   174       5.315  11.541  -5.959                       H
ATOM   2698  HB2 ALA   174       3.857  10.755  -6.601                       H
ATOM   2699  HB3 ALA   174       3.776  11.694  -5.091                       H
ATOM   2700  C   ALA   174       3.424   9.099  -4.350                       C
ATOM   2701  O   ALA   174       2.744   8.371  -5.080                       O
ATOM   2702  N   ALA   175       3.071   9.420  -3.106                       N
ATOM   2703  H   ALA   175       3.631  10.127  -2.645                       H
ATOM   2704  CA  ALA   175       1.922   8.931  -2.340                       C
ATOM   2705  HA  ALA   175       1.523   8.021  -2.795                       H
ATOM   2706  CB  ALA   175       2.438   8.588  -0.933                       C
ATOM   2707  HB1 ALA   175       2.847   9.475  -0.448                       H
ATOM   2708  HB2 ALA   175       1.626   8.205  -0.314                       H
ATOM   2709  HB3 ALA   175       3.218   7.827  -0.995                       H
ATOM   2710  C   ALA   175       0.785   9.973  -2.251                       C
ATOM   2711  O   ALA   175       0.976  11.143  -2.586                       O
ATOM   2712  N   ILE   176      -0.386   9.556  -1.760                       N
ATOM   2713  H   ILE   176      -0.454   8.572  -1.494                       H
ATOM   2714  CA  ILE   176      -1.509  10.422  -1.355                       C
ATOM   2715  HA  ILE   176      -1.253  11.472  -1.501                       H
ATOM   2716  CB  ILE   176      -2.786  10.092  -2.174                       C
ATOM   2717  HB  ILE   176      -3.041   9.047  -1.988                       H
ATOM   2718  CG2 ILE   176      -3.969  10.969  -1.716                       C
ATOM   2719 HG21 ILE   176      -4.880  10.681  -2.236                       H
ATOM   2720 HG22 ILE   176      -4.154  10.845  -0.648                       H
ATOM   2721 HG23 ILE   176      -3.757  12.018  -1.923                       H
ATOM   2722  CG1 ILE   176      -2.568  10.277  -3.693                       C
ATOM   2723 HG12 ILE   176      -2.479  11.338  -3.924                       H
ATOM   2724 HG13 ILE   176      -1.639   9.797  -3.988                       H
ATOM   2725  CD1 ILE   176      -3.678   9.667  -4.558                       C
ATOM   2726 HD11 ILE   176      -4.620  10.193  -4.407                       H
ATOM   2727 HD12 ILE   176      -3.405   9.747  -5.609                       H
ATOM   2728 HD13 ILE   176      -3.804   8.614  -4.305                       H
ATOM   2729  C   ILE   176      -1.757  10.189   0.142                       C
ATOM   2730  O   ILE   176      -2.043   9.063   0.539                       O
ATOM   2731  N   MET   177      -1.678  11.233   0.964                       N
ATOM   2732  H   MET   177      -1.567  12.154   0.554                       H
ATOM   2733  CA  MET   177      -1.863  11.157   2.423                       C
ATOM   2734  HA  MET   177      -1.674  10.139   2.770                       H
ATOM   2735  CB  MET   177      -0.879  12.112   3.120                       C
ATOM   2736  HB2 MET   177      -1.230  13.129   2.947                       H
ATOM   2737  HB3 MET   177      -0.909  11.929   4.195                       H
ATOM   2738  CG  MET   177       0.580  12.040   2.634                       C
ATOM   2739  HG2 MET   177       0.610  12.338   1.587                       H
ATOM   2740  HG3 MET   177       1.159  12.777   3.191                       H
ATOM   2741  SD  MET   177       1.440  10.456   2.782                       S
ATOM   2742  CE  MET   177       1.564  10.350   4.585                       C
ATOM   2743  HE1 MET   177       2.186   9.493   4.855                       H
ATOM   2744  HE2 MET   177       2.019  11.257   4.977                       H
ATOM   2745  HE3 MET   177       0.572  10.223   5.013                       H
ATOM   2746  C   MET   177      -3.294  11.557   2.810                       C
ATOM   2747  O   MET   177      -3.889  12.382   2.108                       O
ATOM   2748  N   ASN   178      -3.812  11.079   3.949                       N
ATOM   2749  H   ASN   178      -3.290  10.392   4.485                       H
ATOM   2750  CA  ASN   178      -5.053  11.600   4.536                       C
ATOM   2751  HA  ASN   178      -5.093  12.642   4.231                       H
ATOM   2752  CB  ASN   178      -6.305  10.910   3.956                       C
ATOM   2753  HB2 ASN   178      -7.192  11.439   4.306                       H
ATOM   2754  HB3 ASN   178      -6.282  10.988   2.872                       H
ATOM   2755  CG  ASN   178      -6.458   9.437   4.299                       C
ATOM   2756  OD1 ASN   178      -6.031   8.579   3.541                       O
ATOM   2757  ND2 ASN   178      -7.144   9.084   5.370                       N
ATOM   2758 HD21 ASN   178      -7.573   9.789   5.961                       H
ATOM   2759 HD22 ASN   178      -7.228   8.097   5.585                       H
ATOM   2760  C   ASN   178      -5.111  11.640   6.071                       C
ATOM   2761  O   ASN   178      -4.680  10.721   6.772                       O
ATOM   2762  N   ASP   179      -5.741  12.713   6.566                       N
ATOM   2763  H   ASP   179      -6.021  13.419   5.896                       H
ATOM   2764  CA  ASP   179      -6.209  12.914   7.944                       C
ATOM   2765  HA  ASP   179      -6.577  13.940   8.005                       H
ATOM   2766  CB  ASP   179      -7.390  11.973   8.253                       C
ATOM   2767  HB2 ASP   179      -7.007  10.960   8.399                       H
ATOM   2768  HB3 ASP   179      -7.860  12.288   9.186                       H
ATOM   2769  CG  ASP   179      -8.459  11.933   7.161                       C
ATOM   2770  OD1 ASP   179      -8.858  13.007   6.651                       O
ATOM   2771  OD2 ASP   179      -8.903  10.799   6.860                       O
ATOM   2772  C   ASP   179      -5.078  12.784   8.980                       C
ATOM   2773  O   ASP   179      -5.236  12.120  10.011                       O
ATOM   2774  N   GLY   180      -3.911  13.367   8.693                       N
ATOM   2775  H   GLY   180      -3.889  14.004   7.895                       H
ATOM   2776  CA  GLY   180      -2.628  12.973   9.285                       C
ATOM   2777  HA2 GLY   180      -2.002  13.856   9.398                       H
ATOM   2778  HA3 GLY   180      -2.777  12.505  10.258                       H
ATOM   2779  C   GLY   180      -1.879  12.003   8.367                       C
ATOM   2780  O   GLY   180      -1.837  12.204   7.157                       O
ATOM   2781  N   HIP   181      -1.162  11.037   8.936                       N
ATOM   2782  H   HIP   181      -1.250  10.882   9.938                       H
ATOM   2783  CA  HIP   181      -0.260  10.164   8.188                       C
ATOM   2784  HA  HIP   181      -0.208  10.507   7.156                       H
ATOM   2785  CB  HIP   181       1.172  10.283   8.738                       C
ATOM   2786  HB2 HIP   181       1.203   9.826   9.725                       H
ATOM   2787  HB3 HIP   181       1.824   9.681   8.100                       H
ATOM   2788  CG  HIP   181       1.756  11.674   8.805                       C
ATOM   2789  ND1 HIP   181       2.936  12.002   9.439                       N
ATOM   2790  HD1 HIP   181       3.609  11.319   9.797                       H
ATOM   2791  CE1 HIP   181       3.207  13.298   9.194                       C
ATOM   2792  HE1 HIP   181       4.150  13.783   9.411                       H
ATOM   2793  NE2 HIP   181       2.219  13.813   8.437                       N
ATOM   2794  HE2 HIP   181       2.243  14.722   7.956                       H
ATOM   2795  CD2 HIP   181       1.317  12.802   8.164                       C
ATOM   2796  HD2 HIP   181       0.483  12.873   7.478                       H
ATOM   2797  C   HIP   181      -0.800   8.716   8.128                       C
ATOM   2798  O   HIP   181      -0.120   7.766   8.514                       O
ATOM   2799  N   ARG   182      -2.038   8.571   7.643                       N
ATOM   2800  H   ARG   182      -2.549   9.406   7.380                       H
ATOM   2801  CA  ARG   182      -2.573   7.321   7.097                       C
ATOM   2802  HA  ARG   182      -1.871   6.509   7.261                       H
ATOM   2803  CB  ARG   182      -3.919   7.011   7.791                       C
ATOM   2804  HB2 ARG   182      -4.538   7.908   7.735                       H
ATOM   2805  HB3 ARG   182      -4.460   6.238   7.251                       H
ATOM   2806  CG  ARG   182      -3.789   6.608   9.285                       C
ATOM   2807  HG2 ARG   182      -3.094   7.285   9.782                       H
ATOM   2808  HG3 ARG   182      -4.763   6.762   9.749                       H
ATOM   2809  CD  ARG   182      -3.371   5.154   9.603                       C
ATOM   2810  HD2 ARG   182      -3.312   5.025  10.684                       H
ATOM   2811  HD3 ARG   182      -4.144   4.481   9.226                       H
ATOM   2812  NE  ARG   182      -2.102   4.782   8.971                       N
ATOM   2813  HE  ARG   182      -2.170   4.739   7.957                       H
ATOM   2814  CZ  ARG   182      -0.928   4.418   9.471                       C
ATOM   2815  NH1 ARG   182      -0.720   4.234  10.762                       N
ATOM   2816 HH11 ARG   182      -1.507   4.212  11.377                       H
ATOM   2817 HH12 ARG   182       0.202   3.969  11.120                       H
ATOM   2818  NH2 ARG   182       0.056   4.220   8.625                       N
ATOM   2819 HH21 ARG   182      -0.138   4.307   7.624                       H
ATOM   2820 HH22 ARG   182       0.949   3.883   8.937                       H
ATOM   2821  C   ARG   182      -2.670   7.531   5.577                       C
ATOM   2822  O   ARG   182      -3.145   8.587   5.153                       O
ATOM   2823  N   ALA   183      -2.066   6.662   4.766                       N
ATOM   2824  H   ALA   183      -1.684   5.811   5.178                       H
ATOM   2825  CA  ALA   183      -1.694   6.982   3.383                       C
ATOM   2826  HA  ALA   183      -2.282   7.835   3.038                       H
ATOM   2827  CB  ALA   183      -0.214   7.380   3.385                       C
ATOM   2828  HB1 ALA   183       0.401   6.523   3.667                       H
ATOM   2829  HB2 ALA   183       0.083   7.719   2.391                       H
ATOM   2830  HB3 ALA   183      -0.052   8.181   4.101                       H
ATOM   2831  C   ALA   183      -1.922   5.850   2.375                       C
ATOM   2832  O   ALA   183      -1.780   4.667   2.693                       O
ATOM   2833  N   ALA   184      -2.197   6.237   1.126                       N
ATOM   2834  H   ALA   184      -2.244   7.239   0.953                       H
ATOM   2835  CA  ALA   184      -2.108   5.380  -0.054                       C
ATOM   2836  HA  ALA   184      -2.116   4.328   0.242                       H
ATOM   2837  CB  ALA   184      -3.332   5.648  -0.943                       C
ATOM   2838  HB1 ALA   184      -4.242   5.376  -0.408                       H
ATOM   2839  HB2 ALA   184      -3.373   6.704  -1.211                       H
ATOM   2840  HB3 ALA   184      -3.263   5.053  -1.853                       H
ATOM   2841  C   ALA   184      -0.773   5.672  -0.762                       C
ATOM   2842  O   ALA   184      -0.600   6.733  -1.371                       O
ATOM   2843  N   GLY   185       0.185   4.755  -0.637                       N
ATOM   2844  H   GLY   185      -0.037   3.907  -0.115                       H
ATOM   2845  CA  GLY   185       1.594   4.988  -0.956                       C
ATOM   2846  HA2 GLY   185       1.828   6.042  -0.857                       H
ATOM   2847  HA3 GLY   185       2.194   4.428  -0.237                       H
ATOM   2848  C   GLY   185       2.024   4.535  -2.347                       C
ATOM   2849  O   GLY   185       2.343   5.348  -3.221                       O
ATOM   2850  N   ARG   186       2.165   3.222  -2.515                       N
ATOM   2851  H   ARG   186       1.741   2.617  -1.811                       H
ATOM   2852  CA  ARG   186       3.198   2.662  -3.387                       C
ATOM   2853  HA  ARG   186       4.097   3.259  -3.220                       H
ATOM   2854  CB  ARG   186       3.555   1.228  -2.985                       C
ATOM   2855  HB2 ARG   186       2.735   0.559  -3.241                       H
ATOM   2856  HB3 ARG   186       4.423   0.928  -3.572                       H
ATOM   2857  CG  ARG   186       3.876   1.091  -1.487                       C
ATOM   2858  HG2 ARG   186       4.332   2.004  -1.105                       H
ATOM   2859  HG3 ARG   186       2.947   0.922  -0.948                       H
ATOM   2860  CD  ARG   186       4.818  -0.084  -1.230                       C
ATOM   2861  HD2 ARG   186       4.784  -0.346  -0.173                       H
ATOM   2862  HD3 ARG   186       4.471  -0.937  -1.811                       H
ATOM   2863  NE  ARG   186       6.193   0.264  -1.616                       N
ATOM   2864  HE  ARG   186       6.439   1.255  -1.572                       H
ATOM   2865  CZ  ARG   186       7.133  -0.578  -2.017                       C
ATOM   2866  NH1 ARG   186       6.974  -1.888  -2.013                       N
ATOM   2867 HH11 ARG   186       6.119  -2.312  -1.658                       H
ATOM   2868 HH12 ARG   186       7.700  -2.486  -2.398                       H
ATOM   2869  NH2 ARG   186       8.268  -0.094  -2.463                       N
ATOM   2870 HH21 ARG   186       8.391   0.907  -2.573                       H
ATOM   2871 HH22 ARG   186       8.997  -0.749  -2.728                       H
ATOM   2872  C   ARG   186       2.876   2.736  -4.880                       C
ATOM   2873  O   ARG   186       1.757   2.505  -5.347                       O
ATOM   2874  N   GLY   187       3.925   3.008  -5.660                       N
ATOM   2875  H   GLY   187       4.810   3.153  -5.195                       H
ATOM   2876  CA  GLY   187       3.894   2.969  -7.126                       C
ATOM   2877  HA2 GLY   187       4.910   2.804  -7.488                       H
ATOM   2878  HA3 GLY   187       3.257   2.146  -7.451                       H
ATOM   2879  C   GLY   187       3.380   4.246  -7.794                       C
ATOM   2880  O   GLY   187       3.057   4.188  -8.980                       O
ATOM   2881  N   GLY   188       3.313   5.383  -7.089                       N
ATOM   2882  H   GLY   188       3.553   5.356  -6.106                       H
ATOM   2883  CA  GLY   188       3.160   6.699  -7.731                       C
ATOM   2884  HA2 GLY   188       3.729   7.430  -7.160                       H
ATOM   2885  HA3 GLY   188       3.558   6.661  -8.745                       H
ATOM   2886  C   GLY   188       1.736   7.233  -7.840                       C
ATOM   2887  O   GLY   188       1.473   8.049  -8.726                       O
ATOM   2888  N   VAL   189       0.817   6.816  -6.967                       N
ATOM   2889  H   VAL   189       1.123   6.226  -6.200                       H
ATOM   2890  CA  VAL   189      -0.584   7.286  -7.005                       C
ATOM   2891  HA  VAL   189      -0.969   7.036  -7.994                       H
ATOM   2892  CB  VAL   189      -1.486   6.571  -5.970                       C
ATOM   2893  HB  VAL   189      -2.471   7.038  -6.007                       H
ATOM   2894  CG1 VAL   189      -1.655   5.089  -6.341                       C
ATOM   2895 HG11 VAL   189      -2.024   5.006  -7.361                       H
ATOM   2896 HG12 VAL   189      -0.700   4.568  -6.262                       H
ATOM   2897 HG13 VAL   189      -2.373   4.618  -5.670                       H
ATOM   2898  CG2 VAL   189      -0.959   6.660  -4.532                       C
ATOM   2899 HG21 VAL   189      -0.000   6.148  -4.445                       H
ATOM   2900 HG22 VAL   189      -0.834   7.697  -4.234                       H
ATOM   2901 HG23 VAL   189      -1.674   6.188  -3.859                       H
ATOM   2902  C   VAL   189      -0.687   8.814  -6.860                       C
ATOM   2903  O   VAL   189      -1.493   9.441  -7.550                       O
ATOM   2904  N   GLY   190       0.212   9.441  -6.085                       N
ATOM   2905  H   GLY   190       0.878   8.882  -5.559                       H
ATOM   2906  CA  GLY   190       0.283  10.899  -5.943                       C
ATOM   2907  HA2 GLY   190      -0.712  11.281  -5.715                       H
ATOM   2908  HA3 GLY   190       0.963  11.147  -5.128                       H
ATOM   2909  C   GLY   190       0.774  11.606  -7.204                       C
ATOM   2910  O   GLY   190       0.380  12.740  -7.461                       O
ATOM   2911  N   ALA   191       1.568  10.933  -8.043                       N
ATOM   2912  H   ALA   191       1.832   9.990  -7.791                       H
ATOM   2913  CA  ALA   191       1.980  11.453  -9.349                       C
ATOM   2914  HA  ALA   191       2.191  12.521  -9.253                       H
ATOM   2915  CB  ALA   191       3.271  10.757  -9.791                       C
ATOM   2916  HB1 ALA   191       4.058  10.992  -9.078                       H
ATOM   2917  HB2 ALA   191       3.136   9.678  -9.842                       H
ATOM   2918  HB3 ALA   191       3.569  11.123 -10.775                       H
ATOM   2919  C   ALA   191       0.867  11.325 -10.400                       C
ATOM   2920  O   ALA   191       0.737  12.215 -11.237                       O
ATOM   2921  N   VAL   192       0.019  10.292 -10.337                       N
ATOM   2922  H   VAL   192       0.215   9.548  -9.672                       H
ATOM   2923  CA  VAL   192      -1.203  10.239 -11.168                       C
ATOM   2924  HA  VAL   192      -0.895  10.394 -12.203                       H
ATOM   2925  CB  VAL   192      -1.927   8.872 -11.104                       C
ATOM   2926  HB  VAL   192      -2.275   8.705 -10.085                       H
ATOM   2927  CG1 VAL   192      -3.137   8.832 -12.054                       C
ATOM   2928 HG11 VAL   192      -2.816   9.021 -13.080                       H
ATOM   2929 HG12 VAL   192      -3.616   7.855 -12.003                       H
ATOM   2930 HG13 VAL   192      -3.872   9.582 -11.769                       H
ATOM   2931  CG2 VAL   192      -0.975   7.730 -11.487                       C
ATOM   2932 HG21 VAL   192      -0.556   7.909 -12.478                       H
ATOM   2933 HG22 VAL   192      -0.168   7.654 -10.760                       H
ATOM   2934 HG23 VAL   192      -1.513   6.784 -11.496                       H
ATOM   2935  C   VAL   192      -2.171  11.372 -10.784                       C
ATOM   2936  O   VAL   192      -2.770  11.988 -11.660                       O
ATOM   2937  N   MET   193      -2.281  11.701  -9.490                       N
ATOM   2938  H   MET   193      -1.814  11.122  -8.801                       H
ATOM   2939  CA  MET   193      -3.076  12.840  -9.010                       C
ATOM   2940  HA  MET   193      -4.080  12.756  -9.430                       H
ATOM   2941  CB  MET   193      -3.179  12.744  -7.475                       C
ATOM   2942  HB2 MET   193      -3.237  11.693  -7.183                       H
ATOM   2943  HB3 MET   193      -2.290  13.170  -7.009                       H
ATOM   2944  CG  MET   193      -4.428  13.433  -6.926                       C
ATOM   2945  HG2 MET   193      -4.409  14.486  -7.202                       H
ATOM   2946  HG3 MET   193      -5.300  12.964  -7.377                       H
ATOM   2947  SD  MET   193      -4.579  13.306  -5.126                       S
ATOM   2948  CE  MET   193      -6.296  13.824  -4.910                       C
ATOM   2949  HE1 MET   193      -6.954  13.153  -5.463                       H
ATOM   2950  HE2 MET   193      -6.552  13.776  -3.850                       H
ATOM   2951  HE3 MET   193      -6.422  14.842  -5.271                       H
ATOM   2952  C   MET   193      -2.495  14.184  -9.495                       C
ATOM   2953  O   MET   193      -3.197  14.977 -10.128                       O
ATOM   2954  N   GLY   194      -1.191  14.403  -9.282                       N
ATOM   2955  H   GLY   194      -0.679  13.719  -8.739                       H
ATOM   2956  CA  GLY   194      -0.517  15.669  -9.588                       C
ATOM   2957  HA2 GLY   194      -1.125  16.485  -9.199                       H
ATOM   2958  HA3 GLY   194       0.456  15.684  -9.102                       H
ATOM   2959  C   GLY   194      -0.299  15.924 -11.078                       C
ATOM   2960  O   GLY   194      -0.442  17.059 -11.521                       O
ATOM   2961  N   SER   195      -0.033  14.893 -11.885                       N
ATOM   2962  H   SER   195       0.087  13.974 -11.473                       H
ATOM   2963  CA  SER   195       0.084  15.033 -13.351                       C
ATOM   2964  HA  SER   195       0.829  15.799 -13.570                       H
ATOM   2965  CB  SER   195       0.543  13.720 -14.004                       C
ATOM   2966  HB2 SER   195       0.585  13.852 -15.086                       H
ATOM   2967  HB3 SER   195       1.542  13.479 -13.655                       H
ATOM   2968  OG  SER   195      -0.315  12.635 -13.708                       O
ATOM   2969  HG  SER   195      -0.075  12.296 -12.828                       H
ATOM   2970  C   SER   195      -1.213  15.498 -14.026                       C
ATOM   2971  O   SER   195      -1.160  16.129 -15.085                       O
ATOM   2972  N   LYS   196      -2.366  15.237 -13.403                       N
ATOM   2973  H   LYS   196      -2.323  14.682 -12.556                       H
ATOM   2974  CA  LYS   196      -3.687  15.713 -13.824                       C
ATOM   2975  HA  LYS   196      -3.707  15.782 -14.911                       H
ATOM   2976  CB  LYS   196      -4.735  14.682 -13.377                       C
ATOM   2977  HB2 LYS   196      -4.670  14.542 -12.297                       H
ATOM   2978  HB3 LYS   196      -5.729  15.067 -13.611                       H
ATOM   2979  CG  LYS   196      -4.571  13.330 -14.083                       C
ATOM   2980  HG2 LYS   196      -4.649  13.479 -15.159                       H
ATOM   2981  HG3 LYS   196      -3.593  12.901 -13.872                       H
ATOM   2982  CD  LYS   196      -5.667  12.378 -13.585                       C
ATOM   2983  HD2 LYS   196      -5.521  12.204 -12.517                       H
ATOM   2984  HD3 LYS   196      -6.647  12.838 -13.725                       H
ATOM   2985  CE  LYS   196      -5.641  11.029 -14.303                       C
ATOM   2986  HE2 LYS   196      -4.669  10.551 -14.152                       H
ATOM   2987  HE3 LYS   196      -6.401  10.386 -13.853                       H
ATOM   2988  NZ  LYS   196      -5.917  11.155 -15.754                       N
ATOM   2989  HZ1 LYS   196      -6.621  11.861 -15.942                       H
ATOM   2990  HZ2 LYS   196      -5.070  11.409 -16.256                       H
ATOM   2991  HZ3 LYS   196      -6.213  10.258 -16.126                       H
ATOM   2992  C   LYS   196      -4.039  17.112 -13.278                       C
ATOM   2993  O   LYS   196      -5.144  17.596 -13.534                       O
ATOM   2994  N   ASN   197      -3.132  17.739 -12.520                       N
ATOM   2995  H   ASN   197      -2.239  17.277 -12.397                       H
ATOM   2996  CA  ASN   197      -3.271  19.042 -11.853                       C
ATOM   2997  HA  ASN   197      -2.293  19.268 -11.425                       H
ATOM   2998  CB  ASN   197      -3.586  20.178 -12.861                       C
ATOM   2999  HB2 ASN   197      -4.548  20.005 -13.336                       H
ATOM   3000  HB3 ASN   197      -3.669  21.111 -12.310                       H
ATOM   3001  CG  ASN   197      -2.538  20.410 -13.952                       C
ATOM   3002  OD1 ASN   197      -1.482  19.799 -14.014                       O
ATOM   3003  ND2 ASN   197      -2.803  21.315 -14.877                       N
ATOM   3004 HD21 ASN   197      -3.754  21.656 -14.981                       H
ATOM   3005 HD22 ASN   197      -2.148  21.444 -15.627                       H
ATOM   3006  C   ASN   197      -4.248  18.990 -10.645                       C
ATOM   3007  O   ASN   197      -4.823  20.014 -10.262                       O
ATOM   3008  N   LEU   198      -4.462  17.810 -10.036                       N
ATOM   3009  H   LEU   198      -3.934  16.998 -10.339                       H
ATOM   3010  CA  LEU   198      -5.325  17.634  -8.859                       C
ATOM   3011  HA  LEU   198      -5.997  18.487  -8.796                       H
ATOM   3012  CB  LEU   198      -6.183  16.364  -9.048                       C
ATOM   3013  HB2 LEU   198      -6.640  16.389 -10.038                       H
ATOM   3014  HB3 LEU   198      -5.524  15.497  -9.014                       H
ATOM   3015  CG  LEU   198      -7.301  16.181  -7.997                       C
ATOM   3016  HG  LEU   198      -6.873  16.287  -7.000                       H
ATOM   3017  CD1 LEU   198      -8.429  17.209  -8.162                       C
ATOM   3018 HD11 LEU   198      -8.897  17.103  -9.142                       H
ATOM   3019 HD12 LEU   198      -9.181  17.057  -7.387                       H
ATOM   3020 HD13 LEU   198      -8.037  18.217  -8.071                       H
ATOM   3021  CD2 LEU   198      -7.923  14.783  -8.106                       C
ATOM   3022 HD21 LEU   198      -7.154  14.019  -8.021                       H
ATOM   3023 HD22 LEU   198      -8.649  14.637  -7.305                       H
ATOM   3024 HD23 LEU   198      -8.428  14.674  -9.066                       H
ATOM   3025  C   LEU   198      -4.475  17.593  -7.575                       C
ATOM   3026  O   LEU   198      -3.570  16.775  -7.451                       O
ATOM   3027  N   LYS   199      -4.766  18.468  -6.608                       N
ATOM   3028  H   LYS   199      -5.482  19.159  -6.804                       H
ATOM   3029  CA  LYS   199      -4.024  18.585  -5.337                       C
ATOM   3030  HA  LYS   199      -2.996  18.244  -5.480                       H
ATOM   3031  CB  LYS   199      -4.011  20.079  -4.969                       C
ATOM   3032  HB2 LYS   199      -3.529  20.619  -5.784                       H
ATOM   3033  HB3 LYS   199      -5.042  20.423  -4.913                       H
ATOM   3034  CG  LYS   199      -3.323  20.490  -3.653                       C
ATOM   3035  HG2 LYS   199      -3.401  21.575  -3.568                       H
ATOM   3036  HG3 LYS   199      -3.852  20.056  -2.804                       H
ATOM   3037  CD  LYS   199      -1.842  20.104  -3.576                       C
ATOM   3038  HD2 LYS   199      -1.759  19.035  -3.379                       H
ATOM   3039  HD3 LYS   199      -1.368  20.322  -4.533                       H
ATOM   3040  CE  LYS   199      -1.140  20.897  -2.462                       C
ATOM   3041  HE2 LYS   199      -1.120  21.955  -2.732                       H
ATOM   3042  HE3 LYS   199      -1.705  20.786  -1.535                       H
ATOM   3043  NZ  LYS   199       0.244  20.429  -2.236                       N
ATOM   3044  HZ1 LYS   199       0.253  19.432  -2.045                       H
ATOM   3045  HZ2 LYS   199       0.824  20.594  -3.060                       H
ATOM   3046  HZ3 LYS   199       0.686  20.899  -1.454                       H
ATOM   3047  C   LYS   199      -4.626  17.749  -4.193                       C
ATOM   3048  O   LYS   199      -3.900  17.302  -3.302                       O
ATOM   3049  N   ALA   200      -5.950  17.567  -4.193                       N
ATOM   3050  H   ALA   200      -6.486  17.939  -4.961                       H
ATOM   3051  CA  ALA   200      -6.685  16.962  -3.086                       C
ATOM   3052  HA  ALA   200      -6.172  16.041  -2.814                       H
ATOM   3053  CB  ALA   200      -6.657  17.915  -1.873                       C
ATOM   3054  HB1 ALA   200      -7.183  18.841  -2.105                       H
ATOM   3055  HB2 ALA   200      -7.146  17.446  -1.017                       H
ATOM   3056  HB3 ALA   200      -5.635  18.155  -1.586                       H
ATOM   3057  C   ALA   200      -8.130  16.578  -3.442                       C
ATOM   3058  O   ALA   200      -8.705  17.047  -4.430                       O
ATOM   3059  N   ILE   201      -8.722  15.764  -2.571                       N
ATOM   3060  H   ILE   201      -8.142  15.394  -1.817                       H
ATOM   3061  CA  ILE   201     -10.165  15.590  -2.407                       C
ATOM   3062  HA  ILE   201     -10.700  16.344  -2.982                       H
ATOM   3063  CB  ILE   201     -10.628  14.188  -2.873                       C
ATOM   3064  HB  ILE   201     -10.162  13.438  -2.231                       H
ATOM   3065  CG2 ILE   201     -12.158  14.084  -2.715                       C
ATOM   3066 HG21 ILE   201     -12.491  13.078  -2.951                       H
ATOM   3067 HG22 ILE   201     -12.458  14.282  -1.686                       H
ATOM   3068 HG23 ILE   201     -12.659  14.794  -3.373                       H
ATOM   3069  CG1 ILE   201     -10.198  13.905  -4.335                       C
ATOM   3070 HG12 ILE   201     -10.633  14.654  -4.994                       H
ATOM   3071 HG13 ILE   201      -9.115  13.983  -4.410                       H
ATOM   3072  CD1 ILE   201     -10.575  12.512  -4.855                       C
ATOM   3073 HD11 ILE   201     -11.654  12.425  -4.961                       H
ATOM   3074 HD12 ILE   201     -10.118  12.359  -5.834                       H
ATOM   3075 HD13 ILE   201     -10.209  11.746  -4.169                       H
ATOM   3076  C   ILE   201     -10.469  15.805  -0.920                       C
ATOM   3077  O   ILE   201      -9.931  15.097  -0.069                       O
ATOM   3078  N   ALA   202     -11.330  16.766  -0.604                       N
ATOM   3079  H   ALA   202     -11.730  17.314  -1.361                       H
ATOM   3080  CA  ALA   202     -11.934  16.940   0.709                       C
ATOM   3081  HA  ALA   202     -11.345  16.413   1.458                       H
ATOM   3082  CB  ALA   202     -11.936  18.435   1.047                       C
ATOM   3083  HB1 ALA   202     -12.528  18.986   0.317                       H
ATOM   3084  HB2 ALA   202     -12.354  18.591   2.041                       H
ATOM   3085  HB3 ALA   202     -10.914  18.808   1.025                       H
ATOM   3086  C   ALA   202     -13.351  16.353   0.689                       C
ATOM   3087  O   ALA   202     -14.089  16.551  -0.275                       O
ATOM   3088  N   VAL   203     -13.745  15.658   1.751                       N
ATOM   3089  H   VAL   203     -13.076  15.492   2.504                       H
ATOM   3090  CA  VAL   203     -15.079  15.061   1.876                       C
ATOM   3091  HA  VAL   203     -15.740  15.590   1.192                       H
ATOM   3092  CB  VAL   203     -15.079  13.580   1.433                       C
ATOM   3093  HB  VAL   203     -14.641  13.543   0.433                       H
ATOM   3094  CG1 VAL   203     -14.235  12.672   2.341                       C
ATOM   3095 HG11 VAL   203     -14.208  11.661   1.933                       H
ATOM   3096 HG12 VAL   203     -13.218  13.052   2.412                       H
ATOM   3097 HG13 VAL   203     -14.667  12.639   3.339                       H
ATOM   3098  CG2 VAL   203     -16.505  13.024   1.319                       C
ATOM   3099 HG21 VAL   203     -16.907  12.794   2.306                       H
ATOM   3100 HG22 VAL   203     -17.158  13.746   0.833                       H
ATOM   3101 HG23 VAL   203     -16.482  12.121   0.712                       H
ATOM   3102  C   VAL   203     -15.632  15.263   3.285                       C
ATOM   3103  O   VAL   203     -14.881  15.234   4.258                       O
ATOM   3104  N   GLU   204     -16.939  15.494   3.375                       N
ATOM   3105  H   GLU   204     -17.447  15.642   2.505                       H
ATOM   3106  CA  GLU   204     -17.684  15.779   4.596                       C
ATOM   3107  HA  GLU   204     -17.181  15.326   5.450                       H
ATOM   3108  CB  GLU   204     -17.716  17.307   4.776                       C
ATOM   3109  HB2 GLU   204     -16.699  17.675   4.684                       H
ATOM   3110  HB3 GLU   204     -18.306  17.747   3.971                       H
ATOM   3111  CG  GLU   204     -18.248  17.802   6.125                       C
ATOM   3112  HG2 GLU   204     -19.297  17.524   6.229                       H
ATOM   3113  HG3 GLU   204     -17.676  17.324   6.922                       H
ATOM   3114  CD  GLU   204     -18.116  19.324   6.262                       C
ATOM   3115  OE1 GLU   204     -18.136  20.044   5.242                       O
ATOM   3116  OE2 GLU   204     -18.035  19.828   7.406                       O
ATOM   3117  C   GLU   204     -19.095  15.191   4.460                       C
ATOM   3118  O   GLU   204     -19.739  15.336   3.418                       O
ATOM   3119  N   GLY   205     -19.591  14.515   5.496                       N
ATOM   3120  H   GLY   205     -18.986  14.320   6.292                       H
ATOM   3121  CA  GLY   205     -20.911  13.888   5.453                       C
ATOM   3122  HA2 GLY   205     -21.567  14.457   4.797                       H
ATOM   3123  HA3 GLY   205     -20.802  12.902   5.014                       H
ATOM   3124  C   GLY   205     -21.598  13.724   6.799                       C
ATOM   3125  O   GLY   205     -21.045  14.027   7.858                       O
ATOM   3126  N   SER   206     -22.823  13.214   6.761                       N
ATOM   3127  H   SER   206     -23.258  13.123   5.839                       H
ATOM   3128  CA  SER   206     -23.641  13.006   7.962                       C
ATOM   3129  HA  SER   206     -22.980  12.824   8.809                       H
ATOM   3130  CB  SER   206     -24.419  14.297   8.267                       C
ATOM   3131  HB2 SER   206     -24.933  14.172   9.221                       H
ATOM   3132  HB3 SER   206     -23.713  15.121   8.375                       H
ATOM   3133  OG  SER   206     -25.369  14.634   7.265                       O
ATOM   3134  HG  SER   206     -24.892  14.952   6.464                       H
ATOM   3135  C   SER   206     -24.572  11.780   7.914                       C
ATOM   3136  O   SER   206     -25.127  11.392   8.946                       O
ATOM   3137  N   LYS   207     -24.737  11.124   6.762                       N
ATOM   3138  H   LYS   207     -24.204  11.419   5.949                       H
ATOM   3139  CA  LYS   207     -25.642   9.982   6.575                       C
ATOM   3140  HA  LYS   207     -26.601  10.210   7.041                       H
ATOM   3141  CB  LYS   207     -25.891   9.761   5.066                       C
ATOM   3142  HB2 LYS   207     -24.968   9.390   4.619                       H
ATOM   3143  HB3 LYS   207     -26.644   8.983   4.943                       H
ATOM   3144  CG  LYS   207     -26.358  11.017   4.300                       C
ATOM   3145  HG2 LYS   207     -27.417  11.188   4.493                       H
ATOM   3146  HG3 LYS   207     -25.807  11.893   4.635                       H
ATOM   3147  CD  LYS   207     -26.118  10.875   2.790                       C
ATOM   3148  HD2 LYS   207     -25.081  10.583   2.626                       H
ATOM   3149  HD3 LYS   207     -26.779  10.110   2.381                       H
ATOM   3150  CE  LYS   207     -26.367  12.224   2.104                       C
ATOM   3151  HE2 LYS   207     -27.410  12.513   2.257                       H
ATOM   3152  HE3 LYS   207     -25.733  12.975   2.585                       H
ATOM   3153  NZ  LYS   207     -26.069  12.182   0.652                       N
ATOM   3154  HZ1 LYS   207     -26.396  13.028   0.193                       H
ATOM   3155  HZ2 LYS   207     -25.069  12.081   0.494                       H
ATOM   3156  HZ3 LYS   207     -26.565  11.419   0.205                       H
ATOM   3157  C   LYS   207     -25.069   8.707   7.228                       C
ATOM   3158  O   LYS   207     -23.951   8.291   6.918                       O
ATOM   3159  N   THR   208     -25.831   8.042   8.105                       N
ATOM   3160  H   THR   208     -26.720   8.442   8.378                       H
ATOM   3161  CA  THR   208     -25.450   6.723   8.647                       C
ATOM   3162  HA  THR   208     -24.408   6.774   8.963                       H
ATOM   3163  CB  THR   208     -26.279   6.355   9.878                       C
ATOM   3164  HB  THR   208     -27.338   6.304   9.624                       H
ATOM   3165  CG2 THR   208     -25.847   5.035  10.518                       C
ATOM   3166 HG21 THR   208     -24.784   5.064  10.757                       H
ATOM   3167 HG22 THR   208     -26.413   4.875  11.436                       H
ATOM   3168 HG23 THR   208     -26.048   4.204   9.841                       H
ATOM   3169  OG1 THR   208     -26.064   7.368  10.820                       O
ATOM   3170  HG1 THR   208     -26.933   7.697  11.106                       H
ATOM   3171  C   THR   208     -25.589   5.679   7.547                       C
ATOM   3172  O   THR   208     -26.639   5.607   6.914                       O
ATOM   3173  N   VAL   209     -24.536   4.899   7.331                       N
ATOM   3174  H   VAL   209     -23.723   5.062   7.902                       H
ATOM   3175  CA  VAL   209     -24.414   3.897   6.257                       C
ATOM   3176  HA  VAL   209     -24.628   4.404   5.320                       H
ATOM   3177  CB  VAL   209     -22.959   3.376   6.198                       C
ATOM   3178  HB  VAL   209     -22.723   2.892   7.147                       H
ATOM   3179  CG1 VAL   209     -22.717   2.373   5.063                       C
ATOM   3180 HG11 VAL   209     -22.888   2.850   4.098                       H
ATOM   3181 HG12 VAL   209     -21.687   2.020   5.102                       H
ATOM   3182 HG13 VAL   209     -23.377   1.512   5.168                       H
ATOM   3183  CG2 VAL   209     -21.974   4.539   5.990                       C
ATOM   3184 HG21 VAL   209     -20.957   4.151   5.944                       H
ATOM   3185 HG22 VAL   209     -22.206   5.055   5.059                       H
ATOM   3186 HG23 VAL   209     -22.027   5.250   6.814                       H
ATOM   3187  C   VAL   209     -25.413   2.737   6.468                       C
ATOM   3188  O   VAL   209     -25.531   2.267   7.604                       O
ATOM   3189  N   PRO   210     -26.129   2.268   5.421                       N
ATOM   3190  CD  PRO   210     -26.071   2.738   4.042                       C
ATOM   3191  HD2 PRO   210     -25.054   2.757   3.654                       H
ATOM   3192  HD3 PRO   210     -26.509   3.733   3.994                       H
ATOM   3193  CG  PRO   210     -26.921   1.769   3.225                       C
ATOM   3194  HG2 PRO   210     -26.321   0.907   2.934                       H
ATOM   3195  HG3 PRO   210     -27.356   2.251   2.348                       H
ATOM   3196  CB  PRO   210     -27.989   1.348   4.232                       C
ATOM   3197  HB2 PRO   210     -28.429   0.383   3.976                       H
ATOM   3198  HB3 PRO   210     -28.764   2.114   4.281                       H
ATOM   3199  CA  PRO   210     -27.223   1.311   5.560                       C
ATOM   3200  HA  PRO   210     -27.886   1.650   6.355                       H
ATOM   3201  C   PRO   210     -26.740  -0.102   5.901                       C
ATOM   3202  O   PRO   210     -25.737  -0.581   5.382                       O
ATOM   3203  N   ILE   211     -27.508  -0.783   6.755                       N
ATOM   3204  H   ILE   211     -28.353  -0.319   7.083                       H
ATOM   3205  CA  ILE   211     -27.276  -2.154   7.237                       C
ATOM   3206  HA  ILE   211     -26.580  -2.666   6.572                       H
ATOM   3207  CB  ILE   211     -26.675  -2.105   8.667                       C
ATOM   3208  HB  ILE   211     -27.289  -1.421   9.257                       H
ATOM   3209  CG2 ILE   211     -26.722  -3.466   9.389                       C
ATOM   3210 HG21 ILE   211     -26.167  -3.414  10.325                       H
ATOM   3211 HG22 ILE   211     -27.753  -3.723   9.625                       H
ATOM   3212 HG23 ILE   211     -26.295  -4.250   8.764                       H
ATOM   3213  CG1 ILE   211     -25.233  -1.545   8.690                       C
ATOM   3214 HG12 ILE   211     -25.220  -0.553   8.240                       H
ATOM   3215 HG13 ILE   211     -24.923  -1.425   9.728                       H
ATOM   3216  CD1 ILE   211     -24.186  -2.415   7.981                       C
ATOM   3217 HD11 ILE   211     -24.428  -2.536   6.926                       H
ATOM   3218 HD12 ILE   211     -23.214  -1.938   8.059                       H
ATOM   3219 HD13 ILE   211     -24.117  -3.388   8.461                       H
ATOM   3220  C   ILE   211     -28.595  -2.938   7.202                       C
ATOM   3221  O   ILE   211     -29.654  -2.386   7.513                       O
ATOM   3222  N   ALA   212     -28.531  -4.215   6.817                       N
ATOM   3223  H   ALA   212     -27.629  -4.585   6.532                       H
ATOM   3224  CA  ALA   212     -29.696  -5.084   6.645                       C
ATOM   3225  HA  ALA   212     -30.504  -4.502   6.198                       H
ATOM   3226  CB  ALA   212     -29.302  -6.199   5.677                       C
ATOM   3227  HB1 ALA   212     -30.166  -6.833   5.474                       H
ATOM   3228  HB2 ALA   212     -28.950  -5.773   4.736                       H
ATOM   3229  HB3 ALA   212     -28.512  -6.804   6.122                       H
ATOM   3230  C   ALA   212     -30.240  -5.676   7.957                       C
ATOM   3231  O   ALA   212     -31.446  -5.891   8.064                       O
ATOM   3232  N   ASP   213     -29.398  -5.933   8.960                       N
ATOM   3233  H   ASP   213     -28.406  -5.831   8.790                       H
ATOM   3234  CA  ASP   213     -29.815  -6.431  10.278                       C
ATOM   3235  HA  ASP   213     -30.821  -6.068  10.482                       H
ATOM   3236  CB  ASP   213     -29.881  -7.967  10.261                       C
ATOM   3237  HB2 ASP   213     -30.433  -8.280   9.373                       H
ATOM   3238  HB3 ASP   213     -28.873  -8.377  10.173                       H
ATOM   3239  CG  ASP   213     -30.577  -8.577  11.485                       C
ATOM   3240  OD1 ASP   213     -30.690  -7.918  12.550                       O
ATOM   3241  OD2 ASP   213     -31.011  -9.745  11.360                       O
ATOM   3242  C   ASP   213     -28.894  -5.878  11.375                       C
ATOM   3243  O   ASP   213     -27.872  -6.458  11.737                       O
ATOM   3244  N   LYS   214     -29.259  -4.708  11.901                       N
ATOM   3245  H   LYS   214     -30.120  -4.295  11.567                       H
ATOM   3246  CA  LYS   214     -28.428  -3.924  12.820                       C
ATOM   3247  HA  LYS   214     -27.503  -3.664  12.304                       H
ATOM   3248  CB  LYS   214     -29.158  -2.610  13.167                       C
ATOM   3249  HB2 LYS   214     -28.601  -2.104  13.958                       H
ATOM   3250  HB3 LYS   214     -29.149  -1.961  12.289                       H
ATOM   3251  CG  LYS   214     -30.621  -2.804  13.611                       C
ATOM   3252  HG2 LYS   214     -31.228  -3.059  12.741                       H
ATOM   3253  HG3 LYS   214     -30.688  -3.620  14.328                       H
ATOM   3254  CD  LYS   214     -31.191  -1.543  14.261                       C
ATOM   3255  HD2 LYS   214     -30.637  -1.325  15.174                       H
ATOM   3256  HD3 LYS   214     -31.095  -0.706  13.569                       H
ATOM   3257  CE  LYS   214     -32.672  -1.764  14.581                       C
ATOM   3258  HE2 LYS   214     -33.213  -1.888  13.639                       H
ATOM   3259  HE3 LYS   214     -32.791  -2.684  15.160                       H
ATOM   3260  NZ  LYS   214     -33.254  -0.629  15.333                       N
ATOM   3261  HZ1 LYS   214     -34.268  -0.666  15.277                       H
ATOM   3262  HZ2 LYS   214     -32.991  -0.665  16.312                       H
ATOM   3263  HZ3 LYS   214     -32.926   0.259  14.968                       H
ATOM   3264  C   LYS   214     -27.989  -4.677  14.089                       C
ATOM   3265  O   LYS   214     -26.875  -4.463  14.566                       O
ATOM   3266  N   GLN   215     -28.831  -5.543  14.654                       N
ATOM   3267  H   GLN   215     -29.688  -5.768  14.166                       H
ATOM   3268  CA  GLN   215     -28.537  -6.207  15.928                       C
ATOM   3269  HA  GLN   215     -27.912  -5.560  16.546                       H
ATOM   3270  CB  GLN   215     -29.837  -6.459  16.697                       C
ATOM   3271  HB2 GLN   215     -30.573  -6.916  16.038                       H
ATOM   3272  HB3 GLN   215     -29.635  -7.136  17.530                       H
ATOM   3273  CG  GLN   215     -30.398  -5.142  17.254                       C
ATOM   3274  HG2 GLN   215     -29.642  -4.672  17.883                       H
ATOM   3275  HG3 GLN   215     -30.640  -4.459  16.443                       H
ATOM   3276  CD  GLN   215     -31.655  -5.353  18.087                       C
ATOM   3277  OE1 GLN   215     -32.410  -6.300  17.903                       O
ATOM   3278  NE2 GLN   215     -31.939  -4.471  19.016                       N
ATOM   3279 HE21 GLN   215     -32.624  -4.754  19.709                       H
ATOM   3280 HE22 GLN   215     -31.368  -3.646  19.121                       H
ATOM   3281  C   GLN   215     -27.711  -7.475  15.717                       C
ATOM   3282  O   GLN   215     -26.675  -7.619  16.360                       O
ATOM   3283  N   LYS   216     -28.070  -8.317  14.743                       N
ATOM   3284  H   LYS   216     -28.962  -8.171  14.283                       H
ATOM   3285  CA  LYS   216     -27.214  -9.388  14.213                       C
ATOM   3286  HA  LYS   216     -27.158 -10.209  14.927                       H
ATOM   3287  CB  LYS   216     -27.877  -9.863  12.907                       C
ATOM   3288  HB2 LYS   216     -28.882 -10.225  13.127                       H
ATOM   3289  HB3 LYS   216     -27.983  -8.993  12.263                       H
ATOM   3290  CG  LYS   216     -27.122 -10.920  12.090                       C
ATOM   3291  HG2 LYS   216     -27.325 -10.725  11.037                       H
ATOM   3292  HG3 LYS   216     -26.046 -10.834  12.237                       H
ATOM   3293  CD  LYS   216     -27.568 -12.347  12.424                       C
ATOM   3294  HD2 LYS   216     -27.253 -12.595  13.438                       H
ATOM   3295  HD3 LYS   216     -28.656 -12.421  12.367                       H
ATOM   3296  CE  LYS   216     -26.937 -13.338  11.441                       C
ATOM   3297  HE2 LYS   216     -25.864 -13.137  11.375                       H
ATOM   3298  HE3 LYS   216     -27.063 -14.352  11.830                       H
ATOM   3299  NZ  LYS   216     -27.546 -13.265  10.093                       N
ATOM   3300  HZ1 LYS   216     -27.989 -12.364   9.931                       H
ATOM   3301  HZ2 LYS   216     -26.841 -13.424   9.381                       H
ATOM   3302  HZ3 LYS   216     -28.290 -13.953  10.011                       H
ATOM   3303  C   LYS   216     -25.790  -8.868  13.955                       C
ATOM   3304  O   LYS   216     -24.806  -9.416  14.466                       O
ATOM   3305  N   PHE   217     -25.686  -7.768  13.206                       N
ATOM   3306  H   PHE   217     -26.538  -7.389  12.805                       H
ATOM   3307  CA  PHE   217     -24.435  -7.097  12.883                       C
ATOM   3308  HA  PHE   217     -23.800  -7.798  12.343                       H
ATOM   3309  CB  PHE   217     -24.761  -5.922  11.955                       C
ATOM   3310  HB2 PHE   217     -25.329  -6.300  11.104                       H
ATOM   3311  HB3 PHE   217     -25.398  -5.214  12.482                       H
ATOM   3312  CG  PHE   217     -23.565  -5.192  11.389                       C
ATOM   3313  CD1 PHE   217     -22.589  -5.897  10.659                       C
ATOM   3314  HD1 PHE   217     -22.658  -6.967  10.538                       H
ATOM   3315  CE1 PHE   217     -21.537  -5.202  10.043                       C
ATOM   3316  HE1 PHE   217     -20.801  -5.745   9.470                       H
ATOM   3317  CZ  PHE   217     -21.487  -3.802  10.118                       C
ATOM   3318  HZ  PHE   217     -20.734  -3.258   9.573                       H
ATOM   3319  CE2 PHE   217     -22.431  -3.101  10.884                       C
ATOM   3320  HE2 PHE   217     -22.375  -2.027  10.961                       H
ATOM   3321  CD2 PHE   217     -23.468  -3.795  11.525                       C
ATOM   3322  HD2 PHE   217     -24.207  -3.244  12.088                       H
ATOM   3323  C   PHE   217     -23.668  -6.688  14.148                       C
ATOM   3324  O   PHE   217     -22.530  -7.118  14.308                       O
ATOM   3325  N   MET   218     -24.291  -5.975  15.096                       N
ATOM   3326  H   MET   218     -25.238  -5.654  14.924                       H
ATOM   3327  CA  MET   218     -23.649  -5.619  16.374                       C
ATOM   3328  HA  MET   218     -22.732  -5.073  16.152                       H
ATOM   3329  CB  MET   218     -24.550  -4.686  17.195                       C
ATOM   3330  HB2 MET   218     -25.565  -5.082  17.232                       H
ATOM   3331  HB3 MET   218     -24.165  -4.628  18.215                       H
ATOM   3332  CG  MET   218     -24.544  -3.270  16.607                       C
ATOM   3333  HG2 MET   218     -23.507  -2.952  16.491                       H
ATOM   3334  HG3 MET   218     -24.992  -3.285  15.614                       H
ATOM   3335  SD  MET   218     -25.382  -2.028  17.626                       S
ATOM   3336  CE  MET   218     -27.102  -2.564  17.451                       C
ATOM   3337  HE1 MET   218     -27.230  -3.549  17.895                       H
ATOM   3338  HE2 MET   218     -27.754  -1.859  17.971                       H
ATOM   3339  HE3 MET   218     -27.378  -2.592  16.398                       H
ATOM   3340  C   MET   218     -23.214  -6.832  17.213                       C
ATOM   3341  O   MET   218     -22.146  -6.781  17.816                       O
ATOM   3342  N   LEU   219     -23.962  -7.942  17.219                       N
ATOM   3343  H   LEU   219     -24.866  -7.916  16.754                       H
ATOM   3344  CA  LEU   219     -23.551  -9.187  17.889                       C
ATOM   3345  HA  LEU   219     -23.242  -8.955  18.908                       H
ATOM   3346  CB  LEU   219     -24.737 -10.169  17.932                       C
ATOM   3347  HB2 LEU   219     -25.125 -10.295  16.921                       H
ATOM   3348  HB3 LEU   219     -24.372 -11.142  18.264                       H
ATOM   3349  CG  LEU   219     -25.895  -9.745  18.862                       C
ATOM   3350  HG  LEU   219     -26.172  -8.712  18.652                       H
ATOM   3351  CD1 LEU   219     -27.116 -10.630  18.585                       C
ATOM   3352 HD11 LEU   219     -26.892 -11.671  18.820                       H
ATOM   3353 HD12 LEU   219     -27.956 -10.297  19.195                       H
ATOM   3354 HD13 LEU   219     -27.404 -10.551  17.536                       H
ATOM   3355  CD2 LEU   219     -25.502  -9.846  20.344                       C
ATOM   3356 HD21 LEU   219     -24.684  -9.163  20.569                       H
ATOM   3357 HD22 LEU   219     -26.354  -9.572  20.968                       H
ATOM   3358 HD23 LEU   219     -25.199 -10.865  20.587                       H
ATOM   3359  C   LEU   219     -22.329  -9.818  17.208                       C
ATOM   3360  O   LEU   219     -21.340 -10.122  17.877                       O
ATOM   3361  N   VAL   220     -22.359  -9.947  15.880                       N
ATOM   3362  H   VAL   220     -23.237  -9.727  15.407                       H
ATOM   3363  CA  VAL   220     -21.226 -10.458  15.088                       C
ATOM   3364  HA  VAL   220     -20.966 -11.441  15.485                       H
ATOM   3365  CB  VAL   220     -21.629 -10.645  13.605                       C
ATOM   3366  HB  VAL   220     -22.032  -9.702  13.232                       H
ATOM   3367  CG1 VAL   220     -20.444 -11.056  12.721                       C
ATOM   3368 HG11 VAL   220     -20.068 -12.025  13.045                       H
ATOM   3369 HG12 VAL   220     -20.777 -11.131  11.688                       H
ATOM   3370 HG13 VAL   220     -19.644 -10.319  12.768                       H
ATOM   3371  CG2 VAL   220     -22.696 -11.747  13.453                       C
ATOM   3372 HG21 VAL   220     -22.277 -12.713  13.738                       H
ATOM   3373 HG22 VAL   220     -23.558 -11.551  14.085                       H
ATOM   3374 HG23 VAL   220     -23.031 -11.798  12.416                       H
ATOM   3375  C   VAL   220     -19.990  -9.549  15.249                       C
ATOM   3376  O   VAL   220     -18.896 -10.052  15.491                       O
ATOM   3377  N   VAL   221     -20.162  -8.222  15.210                       N
ATOM   3378  H   VAL   221     -21.087  -7.874  14.960                       H
ATOM   3379  CA  VAL   221     -19.119  -7.220  15.506                       C
ATOM   3380  HA  VAL   221     -18.305  -7.361  14.794                       H
ATOM   3381  CB  VAL   221     -19.676  -5.783  15.328                       C
ATOM   3382  HB  VAL   221     -20.692  -5.764  15.714                       H
ATOM   3383  CG1 VAL   221     -18.887  -4.706  16.097                       C
ATOM   3384 HG11 VAL   221     -17.817  -4.851  15.964                       H
ATOM   3385 HG12 VAL   221     -19.168  -3.712  15.749                       H
ATOM   3386 HG13 VAL   221     -19.115  -4.768  17.161                       H
ATOM   3387  CG2 VAL   221     -19.730  -5.433  13.831                       C
ATOM   3388 HG21 VAL   221     -18.724  -5.410  13.415                       H
ATOM   3389 HG22 VAL   221     -20.313  -6.175  13.287                       H
ATOM   3390 HG23 VAL   221     -20.202  -4.458  13.695                       H
ATOM   3391  C   VAL   221     -18.538  -7.415  16.911                       C
ATOM   3392  O   VAL   221     -17.317  -7.518  17.047                       O
ATOM   3393  N   ARG   222     -19.389  -7.523  17.941                       N
ATOM   3394  H   ARG   222     -20.383  -7.408  17.763                       H
ATOM   3395  CA  ARG   222     -18.973  -7.760  19.328                       C
ATOM   3396  HA  ARG   222     -18.400  -6.894  19.662                       H
ATOM   3397  CB  ARG   222     -20.218  -7.884  20.226                       C
ATOM   3398  HB2 ARG   222     -20.763  -6.939  20.201                       H
ATOM   3399  HB3 ARG   222     -20.871  -8.663  19.839                       H
ATOM   3400  CG  ARG   222     -19.880  -8.220  21.686                       C
ATOM   3401  HG2 ARG   222     -19.331  -9.162  21.728                       H
ATOM   3402  HG3 ARG   222     -19.260  -7.429  22.109                       H
ATOM   3403  CD  ARG   222     -21.158  -8.369  22.518                       C
ATOM   3404  HD2 ARG   222     -21.675  -7.409  22.551                       H
ATOM   3405  HD3 ARG   222     -21.824  -9.096  22.050                       H
ATOM   3406  NE  ARG   222     -20.844  -8.794  23.890                       N
ATOM   3407  HE  ARG   222     -20.736  -8.063  24.588                       H
ATOM   3408  CZ  ARG   222     -20.673 -10.025  24.348                       C
ATOM   3409  NH1 ARG   222     -20.784 -11.088  23.580                       N
ATOM   3410 HH11 ARG   222     -21.061 -10.992  22.623                       H
ATOM   3411 HH12 ARG   222     -20.589 -12.018  23.940                       H
ATOM   3412  NH2 ARG   222     -20.381 -10.176  25.618                       N
ATOM   3413 HH21 ARG   222     -20.289  -9.340  26.190                       H
ATOM   3414 HH22 ARG   222     -20.329 -11.097  26.044                       H
ATOM   3415  C   ARG   222     -18.061  -8.986  19.422                       C
ATOM   3416  O   ARG   222     -16.981  -8.880  20.001                       O
ATOM   3417  N   GLU   223     -18.435 -10.108  18.802                       N
ATOM   3418  H   GLU   223     -19.342 -10.128  18.342                       H
ATOM   3419  CA  GLU   223     -17.579 -11.295  18.729                       C
ATOM   3420  HA  GLU   223     -17.370 -11.637  19.745                       H
ATOM   3421  CB  GLU   223     -18.324 -12.417  17.995                       C
ATOM   3422  HB2 GLU   223     -19.261 -12.621  18.515                       H
ATOM   3423  HB3 GLU   223     -18.560 -12.094  16.982                       H
ATOM   3424  CG  GLU   223     -17.506 -13.710  17.921                       C
ATOM   3425  HG2 GLU   223     -16.535 -13.526  17.463                       H
ATOM   3426  HG3 GLU   223     -17.353 -14.102  18.926                       H
ATOM   3427  CD  GLU   223     -18.251 -14.726  17.077                       C
ATOM   3428  OE1 GLU   223     -18.029 -14.780  15.850                       O
ATOM   3429  OE2 GLU   223     -19.115 -15.451  17.613                       O
ATOM   3430  C   GLU   223     -16.233 -10.992  18.049                       C
ATOM   3431  O   GLU   223     -15.183 -11.305  18.602                       O
ATOM   3432  N   LYS   224     -16.225 -10.354  16.871                       N
ATOM   3433  H   LYS   224     -17.110 -10.110  16.435                       H
ATOM   3434  CA  LYS   224     -14.978 -10.127  16.127                       C
ATOM   3435  HA  LYS   224     -14.449 -11.078  16.046                       H
ATOM   3436  CB  LYS   224     -15.278  -9.620  14.702                       C
ATOM   3437  HB2 LYS   224     -15.751  -8.638  14.769                       H
ATOM   3438  HB3 LYS   224     -14.320  -9.465  14.204                       H
ATOM   3439  CG  LYS   224     -16.139 -10.499  13.767                       C
ATOM   3440  HG2 LYS   224     -17.137 -10.066  13.725                       H
ATOM   3441  HG3 LYS   224     -15.725 -10.412  12.762                       H
ATOM   3442  CD  LYS   224     -16.281 -11.998  14.083                       C
ATOM   3443  HD2 LYS   224     -15.300 -12.475  14.079                       H
ATOM   3444  HD3 LYS   224     -16.746 -12.138  15.058                       H
ATOM   3445  CE  LYS   224     -17.186 -12.637  13.021                       C
ATOM   3446  HE2 LYS   224     -18.129 -12.094  13.003                       H
ATOM   3447  HE3 LYS   224     -16.722 -12.524  12.038                       H
ATOM   3448  NZ  LYS   224     -17.444 -14.069  13.294                       N
ATOM   3449  HZ1 LYS   224     -18.057 -14.501  12.604                       H
ATOM   3450  HZ2 LYS   224     -16.580 -14.600  13.263                       H
ATOM   3451  HZ3 LYS   224     -17.839 -14.217  14.221                       H
ATOM   3452  C   LYS   224     -14.018  -9.181  16.879                       C
ATOM   3453  O   LYS   224     -12.814  -9.433  16.912                       O
ATOM   3454  N   VAL   225     -14.543  -8.145  17.540                       N
ATOM   3455  H   VAL   225     -15.548  -8.019  17.460                       H
ATOM   3456  CA  VAL   225     -13.770  -7.240  18.418                       C
ATOM   3457  HA  VAL   225     -12.952  -6.821  17.829                       H
ATOM   3458  CB  VAL   225     -14.644  -6.069  18.932                       C
ATOM   3459  HB  VAL   225     -15.557  -6.477  19.369                       H
ATOM   3460  CG1 VAL   225     -13.942  -5.214  20.003                       C
ATOM   3461 HG11 VAL   225     -13.783  -5.796  20.910                       H
ATOM   3462 HG12 VAL   225     -12.981  -4.858  19.628                       H
ATOM   3463 HG13 VAL   225     -14.563  -4.355  20.260                       H
ATOM   3464  CG2 VAL   225     -15.037  -5.138  17.774                       C
ATOM   3465 HG21 VAL   225     -14.145  -4.698  17.333                       H
ATOM   3466 HG22 VAL   225     -15.570  -5.691  17.006                       H
ATOM   3467 HG23 VAL   225     -15.688  -4.343  18.138                       H
ATOM   3468  C   VAL   225     -13.162  -8.012  19.599                       C
ATOM   3469  O   VAL   225     -11.987  -7.828  19.917                       O
ATOM   3470  N   ASN   226     -13.935  -8.909  20.220                       N
ATOM   3471  H   ASN   226     -14.891  -9.047  19.910                       H
ATOM   3472  CA  ASN   226     -13.452  -9.737  21.326                       C
ATOM   3473  HA  ASN   226     -12.961  -9.084  22.050                       H
ATOM   3474  CB  ASN   226     -14.635 -10.407  22.038                       C
ATOM   3475  HB2 ASN   226     -15.391 -10.718  21.316                       H
ATOM   3476  HB3 ASN   226     -14.280 -11.301  22.545                       H
ATOM   3477  CG  ASN   226     -15.248  -9.479  23.083                       C
ATOM   3478  OD1 ASN   226     -14.844  -9.456  24.239                       O
ATOM   3479  ND2 ASN   226     -16.212  -8.657  22.718                       N
ATOM   3480 HD21 ASN   226     -16.523  -8.657  21.754                       H
ATOM   3481 HD22 ASN   226     -16.605  -8.037  23.406                       H
ATOM   3482  C   ASN   226     -12.386 -10.754  20.875                       C
ATOM   3483  O   ASN   226     -11.381 -10.896  21.568                       O
ATOM   3484  N   LYS   227     -12.516 -11.400  19.705                       N
ATOM   3485  H   LYS   227     -13.382 -11.284  19.185                       H
ATOM   3486  CA  LYS   227     -11.471 -12.288  19.156                       C
ATOM   3487  HA  LYS   227     -11.357 -13.153  19.814                       H
ATOM   3488  CB  LYS   227     -11.851 -12.783  17.748                       C
ATOM   3489  HB2 LYS   227     -12.242 -11.958  17.152                       H
ATOM   3490  HB3 LYS   227     -10.938 -13.140  17.266                       H
ATOM   3491  CG  LYS   227     -12.859 -13.939  17.753                       C
ATOM   3492  HG2 LYS   227     -12.518 -14.703  18.452                       H
ATOM   3493  HG3 LYS   227     -13.840 -13.583  18.067                       H
ATOM   3494  CD  LYS   227     -12.948 -14.555  16.349                       C
ATOM   3495  HD2 LYS   227     -13.386 -13.835  15.657                       H
ATOM   3496  HD3 LYS   227     -11.942 -14.804  16.005                       H
ATOM   3497  CE  LYS   227     -13.790 -15.833  16.369                       C
ATOM   3498  HE2 LYS   227     -13.426 -16.481  17.172                       H
ATOM   3499  HE3 LYS   227     -14.833 -15.583  16.577                       H
ATOM   3500  NZ  LYS   227     -13.685 -16.555  15.082                       N
ATOM   3501  HZ1 LYS   227     -14.053 -16.002  14.309                       H
ATOM   3502  HZ2 LYS   227     -12.720 -16.749  14.853                       H
ATOM   3503  HZ3 LYS   227     -14.180 -17.442  15.129                       H
ATOM   3504  C   LYS   227     -10.093 -11.607  19.111                       C
ATOM   3505  O   LYS   227      -9.134 -12.132  19.672                       O
ATOM   3506  N   LEU   228     -10.016 -10.413  18.512                       N
ATOM   3507  H   LEU   228     -10.860 -10.045  18.091                       H
ATOM   3508  CA  LEU   228      -8.788  -9.608  18.421                       C
ATOM   3509  HA  LEU   228      -8.012 -10.169  17.896                       H
ATOM   3510  CB  LEU   228      -9.112  -8.312  17.653                       C
ATOM   3511  HB2 LEU   228      -9.903  -7.778  18.182                       H
ATOM   3512  HB3 LEU   228      -8.228  -7.673  17.652                       H
ATOM   3513  CG  LEU   228      -9.557  -8.542  16.198                       C
ATOM   3514  HG  LEU   228     -10.395  -9.235  16.175                       H
ATOM   3515  CD1 LEU   228     -10.029  -7.221  15.582                       C
ATOM   3516 HD11 LEU   228      -9.197  -6.519  15.525                       H
ATOM   3517 HD12 LEU   228     -10.418  -7.404  14.580                       H
ATOM   3518 HD13 LEU   228     -10.826  -6.795  16.190                       H
ATOM   3519  CD2 LEU   228      -8.432  -9.140  15.351                       C
ATOM   3520 HD21 LEU   228      -8.175 -10.135  15.703                       H
ATOM   3521 HD22 LEU   228      -8.786  -9.226  14.329                       H
ATOM   3522 HD23 LEU   228      -7.548  -8.502  15.381                       H
ATOM   3523  C   LEU   228      -8.210  -9.282  19.802                       C
ATOM   3524  O   LEU   228      -7.016  -9.424  20.031                       O
ATOM   3525  N   ARG   229      -9.059  -8.898  20.755                       N
ATOM   3526  H   ARG   229     -10.038  -8.791  20.519                       H
ATOM   3527  CA  ARG   229      -8.620  -8.538  22.107                       C
ATOM   3528  HA  ARG   229      -7.699  -7.961  22.012                       H
ATOM   3529  CB  ARG   229      -9.664  -7.607  22.737                       C
ATOM   3530  HB2 ARG   229     -10.652  -8.063  22.667                       H
ATOM   3531  HB3 ARG   229      -9.415  -7.452  23.785                       H
ATOM   3532  CG  ARG   229      -9.651  -6.242  22.023                       C
ATOM   3533  HG2 ARG   229      -8.695  -5.752  22.211                       H
ATOM   3534  HG3 ARG   229      -9.763  -6.381  20.947                       H
ATOM   3535  CD  ARG   229     -10.782  -5.330  22.498                       C
ATOM   3536  HD2 ARG   229     -11.732  -5.821  22.283                       H
ATOM   3537  HD3 ARG   229     -10.694  -5.175  23.575                       H
ATOM   3538  NE  ARG   229     -10.729  -4.034  21.803                       N
ATOM   3539  HE  ARG   229      -9.894  -3.836  21.270                       H
ATOM   3540  CZ  ARG   229     -11.648  -3.078  21.848                       C
ATOM   3541  NH1 ARG   229     -12.770  -3.217  22.521                       N
ATOM   3542 HH11 ARG   229     -12.958  -4.074  23.025                       H
ATOM   3543 HH12 ARG   229     -13.350  -2.406  22.717                       H
ATOM   3544  NH2 ARG   229     -11.424  -1.964  21.192                       N
ATOM   3545 HH21 ARG   229     -10.539  -1.836  20.725                       H
ATOM   3546 HH22 ARG   229     -12.117  -1.227  21.121                       H
ATOM   3547  C   ARG   229      -8.254  -9.748  22.988                       C
ATOM   3548  O   ARG   229      -7.706  -9.557  24.070                       O
ATOM   3549  N   ASN   230      -8.464 -10.988  22.526                       N
ATOM   3550  H   ASN   230      -8.921 -11.084  21.630                       H
ATOM   3551  CA  ASN   230      -7.921 -12.215  23.135                       C
ATOM   3552  HA  ASN   230      -7.687 -12.021  24.182                       H
ATOM   3553  CB  ASN   230      -8.993 -13.323  23.101                       C
ATOM   3554  HB2 ASN   230      -9.478 -13.347  22.125                       H
ATOM   3555  HB3 ASN   230      -8.525 -14.294  23.261                       H
ATOM   3556  CG  ASN   230     -10.039 -13.149  24.197                       C
ATOM   3557  OD1 ASN   230      -9.927 -13.705  25.282                       O
ATOM   3558  ND2 ASN   230     -11.075 -12.370  23.960                       N
ATOM   3559 HD21 ASN   230     -11.143 -11.879  23.080                       H
ATOM   3560 HD22 ASN   230     -11.815 -12.296  24.643                       H
ATOM   3561  C   ASN   230      -6.592 -12.682  22.484                       C
ATOM   3562  O   ASN   230      -6.088 -13.761  22.813                       O
ATOM   3563  N   ASP   231      -6.010 -11.903  21.567                       N
ATOM   3564  H   ASP   231      -6.466 -11.041  21.294                       H
ATOM   3565  CA  ASP   231      -4.745 -12.196  20.882                       C
ATOM   3566  HA  ASP   231      -4.525 -13.260  20.967                       H
ATOM   3567  CB  ASP   231      -4.956 -11.877  19.394                       C
ATOM   3568  HB2 ASP   231      -5.847 -12.391  19.029                       H
ATOM   3569  HB3 ASP   231      -5.091 -10.805  19.267                       H
ATOM   3570  CG  ASP   231      -3.755 -12.311  18.578                       C
ATOM   3571  OD1 ASP   231      -3.720 -13.501  18.189                       O
ATOM   3572  OD2 ASP   231      -2.801 -11.507  18.488                       O
ATOM   3573  C   ASP   231      -3.563 -11.375  21.463                       C
ATOM   3574  O   ASP   231      -3.764 -10.213  21.828                       O
ATOM   3575  N   PRO   232      -2.325 -11.913  21.536                       N
ATOM   3576  CD  PRO   232      -1.931 -13.281  21.222                       C
ATOM   3577  HD2 PRO   232      -2.260 -13.596  20.235                       H
ATOM   3578  HD3 PRO   232      -2.337 -13.953  21.974                       H
ATOM   3579  CG  PRO   232      -0.406 -13.303  21.285                       C
ATOM   3580  HG2 PRO   232       0.009 -12.990  20.325                       H
ATOM   3581  HG3 PRO   232      -0.023 -14.282  21.570                       H
ATOM   3582  CB  PRO   232      -0.110 -12.249  22.348                       C
ATOM   3583  HB2 PRO   232       0.902 -11.853  22.255                       H
ATOM   3584  HB3 PRO   232      -0.258 -12.681  23.338                       H
ATOM   3585  CA  PRO   232      -1.181 -11.184  22.089                       C
ATOM   3586  HA  PRO   232      -1.464 -10.737  23.044                       H
ATOM   3587  C   PRO   232      -0.644 -10.062  21.182                       C
ATOM   3588  O   PRO   232       0.063  -9.190  21.686                       O
ATOM   3589  N   VAL   233      -0.963 -10.045  19.881                       N
ATOM   3590  H   VAL   233      -1.553 -10.788  19.485                       H
ATOM   3591  CA  VAL   233      -0.528  -9.000  18.938                       C
ATOM   3592  HA  VAL   233       0.378  -8.533  19.327                       H
ATOM   3593  CB  VAL   233      -0.178  -9.601  17.552                       C
ATOM   3594  HB  VAL   233      -1.067 -10.066  17.135                       H
ATOM   3595  CG1 VAL   233       0.291  -8.515  16.571                       C
ATOM   3596 HG11 VAL   233      -0.532  -7.839  16.349                       H
ATOM   3597 HG12 VAL   233       1.122  -7.953  17.000                       H
ATOM   3598 HG13 VAL   233       0.615  -8.971  15.635                       H
ATOM   3599  CG2 VAL   233       0.920 -10.675  17.664                       C
ATOM   3600 HG21 VAL   233       1.157 -11.068  16.675                       H
ATOM   3601 HG22 VAL   233       1.821 -10.245  18.104                       H
ATOM   3602 HG23 VAL   233       0.580 -11.504  18.284                       H
ATOM   3603  C   VAL   233      -1.610  -7.916  18.826                       C
ATOM   3604  O   VAL   233      -1.332  -6.756  19.130                       O
ATOM   3605  N   ALA   234      -2.850  -8.275  18.457                       N
ATOM   3606  H   ALA   234      -3.030  -9.250  18.231                       H
ATOM   3607  CA  ALA   234      -3.952  -7.308  18.322                       C
ATOM   3608  HA  ALA   234      -3.592  -6.434  17.778                       H
ATOM   3609  CB  ALA   234      -5.066  -7.957  17.494                       C
ATOM   3610  HB1 ALA   234      -5.908  -7.272  17.407                       H
ATOM   3611  HB2 ALA   234      -4.702  -8.185  16.494                       H
ATOM   3612  HB3 ALA   234      -5.407  -8.876  17.968                       H
ATOM   3613  C   ALA   234      -4.484  -6.792  19.673                       C
ATOM   3614  O   ALA   234      -4.816  -5.610  19.809                       O
ATOM   3615  N   GLY   235      -4.518  -7.652  20.695                       N
ATOM   3616  H   GLY   235      -4.287  -8.622  20.513                       H
ATOM   3617  CA  GLY   235      -4.855  -7.282  22.068                       C
ATOM   3618  HA2 GLY   235      -5.695  -6.589  22.076                       H
ATOM   3619  HA3 GLY   235      -5.122  -8.181  22.626                       H
ATOM   3620  C   GLY   235      -3.669  -6.628  22.770                       C
ATOM   3621  O   GLY   235      -3.810  -5.521  23.291                       O
ATOM   3622  N   GLY   236      -2.509  -7.296  22.773                       N
ATOM   3623  H   GLY   236      -2.491  -8.192  22.300                       H
ATOM   3624  CA  GLY   236      -1.342  -6.924  23.586                       C
ATOM   3625  HA2 GLY   236      -1.679  -6.549  24.553                       H
ATOM   3626  HA3 GLY   236      -0.736  -7.815  23.754                       H
ATOM   3627  C   GLY   236      -0.422  -5.867  22.968                       C
ATOM   3628  O   GLY   236      -0.255  -4.795  23.557                       O
ATOM   3629  N   GLY   237       0.213  -6.180  21.832                       N
ATOM   3630  H   GLY   237      -0.006  -7.080  21.419                       H
ATOM   3631  CA  GLY   237       1.456  -5.521  21.389                       C
ATOM   3632  HA2 GLY   237       2.022  -5.190  22.260                       H
ATOM   3633  HA3 GLY   237       2.052  -6.250  20.842                       H
ATOM   3634  C   GLY   237       1.286  -4.318  20.462                       C
ATOM   3635  O   GLY   237       2.011  -3.334  20.602                       O
ATOM   3636  N   LEU   238       0.331  -4.358  19.529                       N
ATOM   3637  H   LEU   238      -0.228  -5.201  19.450                       H
ATOM   3638  CA  LEU   238       0.104  -3.278  18.559                       C
ATOM   3639  HA  LEU   238       1.059  -3.077  18.074                       H
ATOM   3640  CB  LEU   238      -0.887  -3.746  17.478                       C
ATOM   3641  HB2 LEU   238      -1.750  -4.200  17.968                       H
ATOM   3642  HB3 LEU   238      -1.236  -2.872  16.928                       H
ATOM   3643  CG  LEU   238      -0.307  -4.741  16.449                       C
ATOM   3644  HG  LEU   238       0.088  -5.607  16.978                       H
ATOM   3645  CD1 LEU   238      -1.430  -5.212  15.513                       C
ATOM   3646 HD11 LEU   238      -1.866  -4.361  14.988                       H
ATOM   3647 HD12 LEU   238      -1.032  -5.915  14.779                       H
ATOM   3648 HD13 LEU   238      -2.203  -5.717  16.090                       H
ATOM   3649  CD2 LEU   238       0.823  -4.131  15.604                       C
ATOM   3650 HD21 LEU   238       1.699  -3.940  16.222                       H
ATOM   3651 HD22 LEU   238       1.117  -4.829  14.820                       H
ATOM   3652 HD23 LEU   238       0.491  -3.200  15.141                       H
ATOM   3653  C   LEU   238      -0.305  -1.913  19.160                       C
ATOM   3654  O   LEU   238       0.159  -0.912  18.611                       O
ATOM   3655  N   PRO   239      -1.090  -1.790  20.256                       N
ATOM   3656  CD  PRO   239      -1.896  -2.805  20.934                       C
ATOM   3657  HD2 PRO   239      -1.317  -3.677  21.226                       H
ATOM   3658  HD3 PRO   239      -2.724  -3.100  20.290                       H
ATOM   3659  CG  PRO   239      -2.437  -2.135  22.197                       C
ATOM   3660  HG2 PRO   239      -1.720  -2.250  23.012                       H
ATOM   3661  HG3 PRO   239      -3.408  -2.534  22.487                       H
ATOM   3662  CB  PRO   239      -2.526  -0.666  21.791                       C
ATOM   3663  HB2 PRO   239      -2.491   0.002  22.649                       H
ATOM   3664  HB3 PRO   239      -3.446  -0.503  21.228                       H
ATOM   3665  CA  PRO   239      -1.325  -0.480  20.864                       C
ATOM   3666  HA  PRO   239      -1.596   0.243  20.093                       H
ATOM   3667  C   PRO   239      -0.076   0.044  21.595                       C
ATOM   3668  O   PRO   239       0.205   1.238  21.515                       O
ATOM   3669  N   LYS   240       0.717  -0.826  22.239                       N
ATOM   3670  H   LYS   240       0.444  -1.799  22.277                       H
ATOM   3671  CA  LYS   240       1.974  -0.446  22.904                       C
ATOM   3672  HA  LYS   240       1.790   0.386  23.584                       H
ATOM   3673  CB  LYS   240       2.533  -1.638  23.707                       C
ATOM   3674  HB2 LYS   240       2.617  -2.507  23.053                       H
ATOM   3675  HB3 LYS   240       3.538  -1.376  24.042                       H
ATOM   3676  CG  LYS   240       1.717  -2.033  24.942                       C
ATOM   3677  HG2 LYS   240       1.681  -1.195  25.639                       H
ATOM   3678  HG3 LYS   240       0.703  -2.307  24.650                       H
ATOM   3679  CD  LYS   240       2.408  -3.233  25.605                       C
ATOM   3680  HD2 LYS   240       2.410  -4.074  24.907                       H
ATOM   3681  HD3 LYS   240       3.440  -2.970  25.850                       H
ATOM   3682  CE  LYS   240       1.677  -3.637  26.884                       C
ATOM   3683  HE2 LYS   240       1.717  -2.807  27.596                       H
ATOM   3684  HE3 LYS   240       0.630  -3.825  26.641                       H
ATOM   3685  NZ  LYS   240       2.270  -4.852  27.485                       N
ATOM   3686  HZ1 LYS   240       1.726  -5.144  28.287                       H
ATOM   3687  HZ2 LYS   240       2.247  -5.624  26.820                       H
ATOM   3688  HZ3 LYS   240       3.220  -4.691  27.794                       H
ATOM   3689  C   LYS   240       3.042   0.027  21.907                       C
ATOM   3690  O   LYS   240       3.458   1.184  21.913                       O
ATOM   3691  N   TYR   241       3.500  -0.885  21.050                       N
ATOM   3692  H   TYR   241       3.069  -1.802  21.085                       H
ATOM   3693  CA  TYR   241       4.720  -0.756  20.246                       C
ATOM   3694  HA  TYR   241       5.329   0.078  20.598                       H
ATOM   3695  CB  TYR   241       5.512  -2.057  20.425                       C
ATOM   3696  HB2 TYR   241       4.895  -2.854  20.016                       H
ATOM   3697  HB3 TYR   241       6.427  -2.000  19.837                       H
ATOM   3698  CG  TYR   241       5.883  -2.448  21.846                       C
ATOM   3699  CD1 TYR   241       6.376  -1.494  22.758                       C
ATOM   3700  HD1 TYR   241       6.504  -0.472  22.445                       H
ATOM   3701  CE1 TYR   241       6.727  -1.871  24.068                       C
ATOM   3702  HE1 TYR   241       7.106  -1.134  24.761                       H
ATOM   3703  CZ  TYR   241       6.619  -3.223  24.460                       C
ATOM   3704  OH  TYR   241       7.016  -3.608  25.702                       O
ATOM   3705  HH  TYR   241       7.007  -4.574  25.790                       H
ATOM   3706  CE2 TYR   241       6.127  -4.182  23.547                       C
ATOM   3707  HE2 TYR   241       6.058  -5.222  23.828                       H
ATOM   3708  CD2 TYR   241       5.752  -3.790  22.250                       C
ATOM   3709  HD2 TYR   241       5.391  -4.535  21.554                       H
ATOM   3710  C   TYR   241       4.443  -0.530  18.750                       C
ATOM   3711  O   TYR   241       5.255   0.096  18.070                       O
ATOM   3712  N   GLY   242       3.285  -0.985  18.257                       N
ATOM   3713  H   GLY   242       2.662  -1.466  18.890                       H
ATOM   3714  CA  GLY   242       2.886  -0.884  16.849                       C
ATOM   3715  HA2 GLY   242       1.828  -1.115  16.736                       H
ATOM   3716  HA3 GLY   242       3.061   0.129  16.491                       H
ATOM   3717  C   GLY   242       3.673  -1.826  15.939                       C
ATOM   3718  O   GLY   242       4.369  -2.729  16.407                       O
ATOM   3719  N   THR   243       3.566  -1.574  14.634                       N
ATOM   3720  H   THR   243       3.005  -0.777  14.357                       H
ATOM   3721  CA  THR   243       4.273  -2.245  13.529                       C
ATOM   3722  HA  THR   243       3.779  -3.185  13.283                       H
ATOM   3723  CB  THR   243       4.191  -1.321  12.303                       C
ATOM   3724  HB  THR   243       4.803  -1.727  11.498                       H
ATOM   3725  CG2 THR   243       2.755  -1.191  11.799                       C
ATOM   3726 HG21 THR   243       2.368  -2.182  11.574                       H
ATOM   3727 HG22 THR   243       2.114  -0.706  12.534                       H
ATOM   3728 HG23 THR   243       2.742  -0.599  10.884                       H
ATOM   3729  OG1 THR   243       4.673  -0.049  12.690                       O
ATOM   3730  HG1 THR   243       3.976   0.639  12.519                       H
ATOM   3731  C   THR   243       5.728  -2.577  13.860                       C
ATOM   3732  O   THR   243       6.161  -3.719  13.724                       O
ATOM   3733  N   ALA   244       6.463  -1.601  14.394                       N
ATOM   3734  H   ALA   244       6.029  -0.687  14.361                       H
ATOM   3735  CA  ALA   244       7.895  -1.656  14.695                       C
ATOM   3736  HA  ALA   244       8.416  -1.845  13.756                       H
ATOM   3737  CB  ALA   244       8.308  -0.257  15.169                       C
ATOM   3738  HB1 ALA   244       9.379  -0.234  15.378                       H
ATOM   3739  HB2 ALA   244       8.096   0.474  14.387                       H
ATOM   3740  HB3 ALA   244       7.753   0.014  16.067                       H
ATOM   3741  C   ALA   244       8.359  -2.780  15.654                       C
ATOM   3742  O   ALA   244       9.570  -2.987  15.772                       O
ATOM   3743  N   VAL   245       7.462  -3.570  16.266                       N
ATOM   3744  H   VAL   245       6.478  -3.376  16.090                       H
ATOM   3745  CA  VAL   245       7.842  -4.842  16.940                       C
ATOM   3746  HA  VAL   245       8.471  -4.579  17.792                       H
ATOM   3747  CB  VAL   245       6.636  -5.660  17.469                       C
ATOM   3748  HB  VAL   245       7.015  -6.595  17.882                       H
ATOM   3749  CG1 VAL   245       5.943  -4.917  18.612                       C
ATOM   3750 HG11 VAL   245       5.509  -3.996  18.237                       H
ATOM   3751 HG12 VAL   245       5.154  -5.537  19.039                       H
ATOM   3752 HG13 VAL   245       6.667  -4.681  19.392                       H
ATOM   3753  CG2 VAL   245       5.603  -6.039  16.391                       C
ATOM   3754 HG21 VAL   245       6.056  -6.694  15.647                       H
ATOM   3755 HG22 VAL   245       4.772  -6.575  16.850                       H
ATOM   3756 HG23 VAL   245       5.217  -5.150  15.897                       H
ATOM   3757  C   VAL   245       8.660  -5.767  16.024                       C
ATOM   3758  O   VAL   245       9.531  -6.504  16.484                       O
ATOM   3759  N   LEU   246       8.416  -5.690  14.710                       N
ATOM   3760  H   LEU   246       7.674  -5.070  14.395                       H
ATOM   3761  CA  LEU   246       9.086  -6.500  13.699                       C
ATOM   3762  HA  LEU   246       8.927  -7.552  13.930                       H
ATOM   3763  CB  LEU   246       8.439  -6.180  12.339                       C
ATOM   3764  HB2 LEU   246       8.434  -5.099  12.216                       H
ATOM   3765  HB3 LEU   246       9.045  -6.601  11.536                       H
ATOM   3766  CG  LEU   246       6.991  -6.695  12.193                       C
ATOM   3767  HG  LEU   246       6.421  -6.446  13.089                       H
ATOM   3768  CD1 LEU   246       6.309  -6.009  11.006                       C
ATOM   3769 HD11 LEU   246       6.854  -6.225  10.088                       H
ATOM   3770 HD12 LEU   246       5.282  -6.362  10.912                       H
ATOM   3771 HD13 LEU   246       6.287  -4.930  11.162                       H
ATOM   3772  CD2 LEU   246       6.954  -8.220  12.002                       C
ATOM   3773 HD21 LEU   246       7.378  -8.722  12.871                       H
ATOM   3774 HD22 LEU   246       5.921  -8.548  11.884                       H
ATOM   3775 HD23 LEU   246       7.518  -8.501  11.112                       H
ATOM   3776  C   LEU   246      10.608  -6.296  13.672                       C
ATOM   3777  O   LEU   246      11.312  -7.259  13.384                       O
ATOM   3778  N   VAL   247      11.129  -5.119  14.041                       N
ATOM   3779  H   VAL   247      10.484  -4.403  14.361                       H
ATOM   3780  CA  VAL   247      12.564  -4.780  13.913                       C
ATOM   3781  HA  VAL   247      12.810  -4.770  12.853                       H
ATOM   3782  CB  VAL   247      12.879  -3.380  14.489                       C
ATOM   3783  HB  VAL   247      12.546  -3.369  15.528                       H
ATOM   3784  CG1 VAL   247      14.379  -3.039  14.467                       C
ATOM   3785 HG11 VAL   247      14.946  -3.744  15.074                       H
ATOM   3786 HG12 VAL   247      14.757  -3.062  13.446                       H
ATOM   3787 HG13 VAL   247      14.531  -2.045  14.886                       H
ATOM   3788  CG2 VAL   247      12.133  -2.279  13.722                       C
ATOM   3789 HG21 VAL   247      12.461  -2.253  12.683                       H
ATOM   3790 HG22 VAL   247      11.061  -2.451  13.762                       H
ATOM   3791 HG23 VAL   247      12.335  -1.312  14.175                       H
ATOM   3792  C   VAL   247      13.469  -5.822  14.576                       C
ATOM   3793  O   VAL   247      14.399  -6.313  13.941                       O
ATOM   3794  N   ASN   248      13.207  -6.183  15.838                       N
ATOM   3795  H   ASN   248      12.415  -5.774  16.315                       H
ATOM   3796  CA  ASN   248      14.053  -7.141  16.558                       C
ATOM   3797  HA  ASN   248      15.091  -6.977  16.271                       H
ATOM   3798  CB  ASN   248      13.952  -6.891  18.073                       C
ATOM   3799  HB2 ASN   248      12.912  -6.977  18.393                       H
ATOM   3800  HB3 ASN   248      14.532  -7.653  18.595                       H
ATOM   3801  CG  ASN   248      14.493  -5.521  18.494                       C
ATOM   3802  OD1 ASN   248      14.167  -4.997  19.546                       O
ATOM   3803  ND2 ASN   248      15.316  -4.875  17.682                       N
ATOM   3804 HD21 ASN   248      15.537  -5.259  16.781                       H
ATOM   3805 HD22 ASN   248      15.612  -3.950  17.936                       H
ATOM   3806  C   ASN   248      13.750  -8.591  16.159                       C
ATOM   3807  O   ASN   248      14.686  -9.362  15.948                       O
ATOM   3808  N   ILE   249      12.473  -8.924  15.936                       N
ATOM   3809  H   ILE   249      11.776  -8.213  16.116                       H
ATOM   3810  CA  ILE   249      12.012 -10.253  15.497                       C
ATOM   3811  HA  ILE   249      12.338 -11.000  16.227                       H
ATOM   3812  CB  ILE   249      10.461 -10.282  15.432                       C
ATOM   3813  HB  ILE   249      10.133  -9.526  14.717                       H
ATOM   3814  CG2 ILE   249       9.971 -11.657  14.933                       C
ATOM   3815 HG21 ILE   249       8.886 -11.667  14.849                       H
ATOM   3816 HG22 ILE   249      10.372 -11.874  13.944                       H
ATOM   3817 HG23 ILE   249      10.283 -12.439  15.627                       H
ATOM   3818  CG1 ILE   249       9.827  -9.950  16.806                       C
ATOM   3819 HG12 ILE   249      10.060 -10.744  17.515                       H
ATOM   3820 HG13 ILE   249      10.253  -9.027  17.197                       H
ATOM   3821  CD1 ILE   249       8.305  -9.751  16.764                       C
ATOM   3822 HD11 ILE   249       7.800 -10.693  16.555                       H
ATOM   3823 HD12 ILE   249       7.967  -9.387  17.735                       H
ATOM   3824 HD13 ILE   249       8.045  -9.016  16.002                       H
ATOM   3825  C   ILE   249      12.649 -10.637  14.151                       C
ATOM   3826  O   ILE   249      13.294 -11.677  14.040                       O
ATOM   3827  N   ILE   250      12.499  -9.805  13.120                       N
ATOM   3828  H   ILE   250      12.013  -8.924  13.282                       H
ATOM   3829  CA  ILE   250      13.012 -10.071  11.764                       C
ATOM   3830  HA  ILE   250      12.725 -11.078  11.463                       H
ATOM   3831  CB  ILE   250      12.366  -9.061  10.777                       C
ATOM   3832  HB  ILE   250      12.647  -8.050  11.082                       H
ATOM   3833  CG2 ILE   250      12.879  -9.264   9.347                       C
ATOM   3834 HG21 ILE   250      12.413  -8.546   8.671                       H
ATOM   3835 HG22 ILE   250      13.951  -9.114   9.316                       H
ATOM   3836 HG23 ILE   250      12.654 -10.273   9.015                       H
ATOM   3837  CG1 ILE   250      10.815  -9.130  10.752                       C
ATOM   3838 HG12 ILE   250      10.420  -8.825  11.717                       H
ATOM   3839 HG13 ILE   250      10.443  -8.412  10.022                       H
ATOM   3840  CD1 ILE   250      10.205 -10.505  10.442                       C
ATOM   3841 HD11 ILE   250      10.506 -11.221  11.203                       H
ATOM   3842 HD12 ILE   250       9.118 -10.423  10.456                       H
ATOM   3843 HD13 ILE   250      10.517 -10.861   9.462                       H
ATOM   3844  C   ILE   250      14.552 -10.077  11.750                       C
ATOM   3845  O   ILE   250      15.168 -10.934  11.113                       O
ATOM   3846  N   ASN   251      15.181  -9.200  12.534                       N
ATOM   3847  H   ASN   251      14.623  -8.502  13.005                       H
ATOM   3848  CA  ASN   251      16.632  -9.181  12.742                       C
ATOM   3849  HA  ASN   251      17.128  -9.045  11.782                       H
ATOM   3850  CB  ASN   251      16.971  -7.977  13.629                       C
ATOM   3851  HB2 ASN   251      16.834  -7.059  13.057                       H
ATOM   3852  HB3 ASN   251      16.293  -7.954  14.480                       H
ATOM   3853  CG  ASN   251      18.393  -8.016  14.158                       C
ATOM   3854  OD1 ASN   251      19.344  -7.727  13.451                       O
ATOM   3855  ND2 ASN   251      18.565  -8.374  15.419                       N
ATOM   3856 HD21 ASN   251      17.785  -8.635  15.996                       H
ATOM   3857 HD22 ASN   251      19.505  -8.335  15.794                       H
ATOM   3858  C   ASN   251      17.167 -10.496  13.335                       C
ATOM   3859  O   ASN   251      18.104 -11.072  12.785                       O
ATOM   3860  N   GLU   252      16.589 -10.996  14.434                       N
ATOM   3861  H   GLU   252      15.797 -10.513  14.848                       H
ATOM   3862  CA  GLU   252      17.114 -12.201  15.088                       C
ATOM   3863  HA  GLU   252      18.202 -12.128  15.076                       H
ATOM   3864  CB  GLU   252      16.705 -12.259  16.563                       C
ATOM   3865  HB2 GLU   252      17.304 -13.026  17.055                       H
ATOM   3866  HB3 GLU   252      16.933 -11.298  17.027                       H
ATOM   3867  CG  GLU   252      15.227 -12.591  16.773                       C
ATOM   3868  HG2 GLU   252      14.600 -11.828  16.324                       H
ATOM   3869  HG3 GLU   252      14.988 -13.544  16.301                       H
ATOM   3870  CD  GLU   252      14.901 -12.688  18.250                       C
ATOM   3871  OE1 GLU   252      15.206 -11.755  19.023                       O
ATOM   3872  OE2 GLU   252      14.277 -13.695  18.653                       O
ATOM   3873  C   GLU   252      16.749 -13.495  14.345                       C
ATOM   3874  O   GLU   252      17.473 -14.485  14.461                       O
ATOM   3875  N   ASN   253      15.672 -13.498  13.549                       N
ATOM   3876  H   ASN   253      15.073 -12.679  13.537                       H
ATOM   3877  CA  ASN   253      15.404 -14.563  12.577                       C
ATOM   3878  HA  ASN   253      15.547 -15.527  13.067                       H
ATOM   3879  CB  ASN   253      13.944 -14.486  12.100                       C
ATOM   3880  HB2 ASN   253      13.668 -13.452  11.893                       H
ATOM   3881  HB3 ASN   253      13.838 -15.054  11.176                       H
ATOM   3882  CG  ASN   253      12.990 -15.098  13.119                       C
ATOM   3883  OD1 ASN   253      12.766 -16.301  13.143                       O
ATOM   3884  ND2 ASN   253      12.436 -14.323  14.026                       N
ATOM   3885 HD21 ASN   253      12.680 -13.337  14.049                       H
ATOM   3886 HD22 ASN   253      11.809 -14.719  14.704                       H
ATOM   3887  C   ASN   253      16.385 -14.530  11.386                       C
ATOM   3888  O   ASN   253      16.522 -15.534  10.692                       O
ATOM   3889  N   GLY   254      17.087 -13.411  11.163                       N
ATOM   3890  H   GLY   254      16.907 -12.614  11.761                       H
ATOM   3891  CA  GLY   254      18.175 -13.274  10.192                       C
ATOM   3892  HA2 GLY   254      18.773 -12.413  10.480                       H
ATOM   3893  HA3 GLY   254      18.793 -14.167  10.171                       H
ATOM   3894  C   GLY   254      17.694 -13.008   8.777                       C
ATOM   3895  O   GLY   254      18.133 -13.689   7.849                       O
ATOM   3896  N   LEU   255      16.784 -12.046   8.610                       N
ATOM   3897  H   LEU   255      16.423 -11.581   9.439                       H
ATOM   3898  CA  LEU   255      16.336 -11.564   7.298                       C
ATOM   3899  HA  LEU   255      17.227 -11.558   6.670                       H
ATOM   3900  CB  LEU   255      15.372 -12.576   6.624                       C
ATOM   3901  HB2 LEU   255      15.230 -12.265   5.591                       H
ATOM   3902  HB3 LEU   255      15.917 -13.513   6.566                       H
ATOM   3903  CG  LEU   255      13.974 -12.914   7.194                       C
ATOM   3904  HG  LEU   255      13.715 -13.892   6.798                       H
ATOM   3905  CD1 LEU   255      13.894 -13.047   8.718                       C
ATOM   3906 HD11 LEU   255      14.075 -12.082   9.180                       H
ATOM   3907 HD12 LEU   255      12.902 -13.397   9.007                       H
ATOM   3908 HD13 LEU   255      14.632 -13.768   9.065                       H
ATOM   3909  CD2 LEU   255      12.895 -11.964   6.673                       C
ATOM   3910 HD21 LEU   255      12.853 -12.022   5.585                       H
ATOM   3911 HD22 LEU   255      11.921 -12.252   7.072                       H
ATOM   3912 HD23 LEU   255      13.113 -10.941   6.964                       H
ATOM   3913  C   LEU   255      15.914 -10.087   7.286                       C
ATOM   3914  O   LEU   255      15.228  -9.657   6.368                       O
ATOM   3915  N   TYR   256      16.376  -9.283   8.248                       N
ATOM   3916  H   TYR   256      17.021  -9.674   8.924                       H
ATOM   3917  CA  TYR   256      16.211  -7.821   8.247                       C
ATOM   3918  HA  TYR   256      15.194  -7.587   7.939                       H
ATOM   3919  CB  TYR   256      16.393  -7.309   9.685                       C
ATOM   3920  HB2 TYR   256      15.721  -7.877  10.320                       H
ATOM   3921  HB3 TYR   256      17.414  -7.517  10.010                       H
ATOM   3922  CG  TYR   256      16.072  -5.846   9.932                       C
ATOM   3923  CD1 TYR   256      14.837  -5.319   9.512                       C
ATOM   3924  HD1 TYR   256      14.133  -5.939   8.977                       H
ATOM   3925  CE1 TYR   256      14.493  -3.989   9.809                       C
ATOM   3926  HE1 TYR   256      13.538  -3.597   9.497                       H
ATOM   3927  CZ  TYR   256      15.388  -3.163  10.520                       C
ATOM   3928  OH  TYR   256      15.052  -1.866  10.760                       O
ATOM   3929  HH  TYR   256      15.742  -1.343  11.196                       H
ATOM   3930  CE2 TYR   256      16.620  -3.696  10.964                       C
ATOM   3931  HE2 TYR   256      17.295  -3.075  11.532                       H
ATOM   3932  CD2 TYR   256      16.959  -5.032  10.666                       C
ATOM   3933  HD2 TYR   256      17.897  -5.440  11.015                       H
ATOM   3934  C   TYR   256      17.225  -7.181   7.275                       C
ATOM   3935  O   TYR   256      18.427  -7.272   7.544                       O
ATOM   3936  N   PRO   257      16.809  -6.603   6.127                       N
ATOM   3937  CD  PRO   257      15.442  -6.490   5.631                       C
ATOM   3938  HD2 PRO   257      15.003  -5.556   5.977                       H
ATOM   3939  HD3 PRO   257      14.808  -7.316   5.941                       H
ATOM   3940  CG  PRO   257      15.548  -6.495   4.109                       C
ATOM   3941  HG2 PRO   257      14.760  -5.899   3.649                       H
ATOM   3942  HG3 PRO   257      15.509  -7.521   3.747                       H
ATOM   3943  CB  PRO   257      16.934  -5.918   3.828                       C
ATOM   3944  HB2 PRO   257      16.859  -4.846   3.665                       H
ATOM   3945  HB3 PRO   257      17.390  -6.387   2.962                       H
ATOM   3946  CA  PRO   257      17.757  -6.230   5.080                       C
ATOM   3947  HA  PRO   257      18.377  -7.101   4.864                       H
ATOM   3948  C   PRO   257      18.654  -5.054   5.480                       C
ATOM   3949  O   PRO   257      18.185  -3.933   5.653                       O
ATOM   3950  N   VAL   258      19.957  -5.308   5.582                       N
ATOM   3951  H   VAL   258      20.262  -6.277   5.486                       H
ATOM   3952  CA  VAL   258      20.991  -4.307   5.876                       C
ATOM   3953  HA  VAL   258      20.528  -3.435   6.337                       H
ATOM   3954  CB  VAL   258      22.025  -4.882   6.867                       C
ATOM   3955  HB  VAL   258      22.419  -5.808   6.451                       H
ATOM   3956  CG1 VAL   258      23.210  -3.938   7.121                       C
ATOM   3957 HG11 VAL   258      22.852  -2.946   7.400                       H
ATOM   3958 HG12 VAL   258      23.839  -4.331   7.920                       H
ATOM   3959 HG13 VAL   258      23.821  -3.876   6.223                       H
ATOM   3960  CG2 VAL   258      21.360  -5.212   8.208                       C
ATOM   3961 HG21 VAL   258      20.650  -6.028   8.090                       H
ATOM   3962 HG22 VAL   258      22.115  -5.525   8.926                       H
ATOM   3963 HG23 VAL   258      20.842  -4.333   8.591                       H
ATOM   3964  C   VAL   258      21.672  -3.881   4.574                       C
ATOM   3965  O   VAL   258      22.050  -4.741   3.776                       O
ATOM   3966  N   LYS   259      21.830  -2.563   4.374                       N
ATOM   3967  H   LYS   259      21.455  -1.946   5.089                       H
ATOM   3968  CA  LYS   259      22.531  -1.940   3.232                       C
ATOM   3969  HA  LYS   259      22.362  -0.866   3.251                       H
ATOM   3970  CB  LYS   259      24.046  -2.185   3.329                       C
ATOM   3971  HB2 LYS   259      24.206  -3.262   3.365                       H
ATOM   3972  HB3 LYS   259      24.492  -1.822   2.400                       H
ATOM   3973  CG  LYS   259      24.831  -1.554   4.482                       C
ATOM   3974  HG2 LYS   259      24.766  -0.469   4.451                       H
ATOM   3975  HG3 LYS   259      24.464  -1.908   5.443                       H
ATOM   3976  CD  LYS   259      26.273  -2.024   4.252                       C
ATOM   3977  HD2 LYS   259      26.274  -3.115   4.223                       H
ATOM   3978  HD3 LYS   259      26.615  -1.660   3.282                       H
ATOM   3979  CE  LYS   259      27.270  -1.581   5.313                       C
ATOM   3980  HE2 LYS   259      27.462  -0.510   5.210                       H
ATOM   3981  HE3 LYS   259      26.845  -1.774   6.303                       H
ATOM   3982  NZ  LYS   259      28.515  -2.364   5.147                       N
ATOM   3983  HZ1 LYS   259      29.181  -2.164   5.887                       H
ATOM   3984  HZ2 LYS   259      28.298  -3.353   5.231                       H
ATOM   3985  HZ3 LYS   259      28.912  -2.234   4.221                       H
ATOM   3986  C   LYS   259      22.041  -2.467   1.865                       C
ATOM   3987  O   LYS   259      22.699  -3.328   1.277                       O
ATOM   3988  N   ASN   260      20.885  -2.030   1.350                       N
ATOM   3989  H   ASN   260      20.362  -1.323   1.856                       H
ATOM   3990  CA  ASN   260      20.391  -2.458   0.021                       C
ATOM   3991  HA  ASN   260      19.357  -2.117  -0.062                       H
ATOM   3992  CB  ASN   260      21.221  -1.735  -1.064                       C
ATOM   3993  HB2 ASN   260      21.334  -0.692  -0.782                       H
ATOM   3994  HB3 ASN   260      22.220  -2.167  -1.090                       H
ATOM   3995  CG  ASN   260      20.624  -1.751  -2.473                       C
ATOM   3996  OD1 ASN   260      19.513  -1.293  -2.718                       O
ATOM   3997  ND2 ASN   260      21.373  -2.231  -3.446                       N
ATOM   3998 HD21 ASN   260      22.303  -2.585  -3.220                       H
ATOM   3999 HD22 ASN   260      21.043  -2.201  -4.403                       H
ATOM   4000  C   ASN   260      20.377  -4.009  -0.131                       C
ATOM   4001  O   ASN   260      20.720  -4.555  -1.181                       O
ATOM   4002  N   PHE   261      20.050  -4.726   0.959                       N
ATOM   4003  H   PHE   261      19.790  -4.200   1.781                       H
ATOM   4004  CA  PHE   261      19.958  -6.194   1.059                       C
ATOM   4005  HA  PHE   261      19.556  -6.412   2.049                       H
ATOM   4006  CB  PHE   261      18.942  -6.765   0.037                       C
ATOM   4007  HB2 PHE   261      19.304  -6.605  -0.978                       H
ATOM   4008  HB3 PHE   261      18.906  -7.845   0.178                       H
ATOM   4009  CG  PHE   261      17.509  -6.247   0.125                       C
ATOM   4010  CD1 PHE   261      17.168  -4.968  -0.360                       C
ATOM   4011  HD1 PHE   261      17.915  -4.315  -0.768                       H
ATOM   4012  CE1 PHE   261      15.842  -4.513  -0.317                       C
ATOM   4013  HE1 PHE   261      15.591  -3.524  -0.675                       H
ATOM   4014  CZ  PHE   261      14.839  -5.337   0.212                       C
ATOM   4015  HZ  PHE   261      13.826  -4.970   0.273                       H
ATOM   4016  CE2 PHE   261      15.158  -6.620   0.683                       C
ATOM   4017  HE2 PHE   261      14.380  -7.243   1.105                       H
ATOM   4018  CD2 PHE   261      16.487  -7.073   0.637                       C
ATOM   4019  HD2 PHE   261      16.721  -8.053   1.022                       H
ATOM   4020  C   PHE   261      21.331  -6.923   1.017                       C
ATOM   4021  O   PHE   261      21.390  -8.117   0.729                       O
ATOM   4022  N   GLN   262      22.460  -6.261   1.299                       N
ATOM   4023  H   GLN   262      22.407  -5.269   1.518                       H
ATOM   4024  CA  GLN   262      23.790  -6.903   1.315                       C
ATOM   4025  HA  GLN   262      23.906  -7.480   0.395                       H
ATOM   4026  CB  GLN   262      24.890  -5.833   1.338                       C
ATOM   4027  HB2 GLN   262      24.680  -5.107   2.123                       H
ATOM   4028  HB3 GLN   262      25.844  -6.312   1.566                       H
ATOM   4029  CG  GLN   262      25.029  -5.120  -0.016                       C
ATOM   4030  HG2 GLN   262      25.289  -5.851  -0.782                       H
ATOM   4031  HG3 GLN   262      24.080  -4.671  -0.304                       H
ATOM   4032  CD  GLN   262      26.112  -4.047  -0.003                       C
ATOM   4033  OE1 GLN   262      27.155  -4.177   0.631                       O
ATOM   4034  NE2 GLN   262      25.956  -2.990  -0.759                       N
ATOM   4035 HE21 GLN   262      26.750  -2.359  -0.873                       H
ATOM   4036 HE22 GLN   262      25.124  -2.914  -1.344                       H
ATOM   4037  C   GLN   262      24.006  -7.918   2.460                       C
ATOM   4038  O   GLN   262      24.916  -8.745   2.347                       O
ATOM   4039  N   THR   263      23.169  -7.899   3.511                       N
ATOM   4040  H   THR   263      22.479  -7.158   3.549                       H
ATOM   4041  CA  THR   263      23.064  -8.934   4.560                       C
ATOM   4042  HA  THR   263      23.039  -9.899   4.056                       H
ATOM   4043  CB  THR   263      24.301  -8.963   5.475                       C
ATOM   4044  HB  THR   263      25.203  -9.027   4.864                       H
ATOM   4045  CG2 THR   263      24.430  -7.756   6.403                       C
ATOM   4046 HG21 THR   263      25.363  -7.826   6.962                       H
ATOM   4047 HG22 THR   263      24.448  -6.839   5.814                       H
ATOM   4048 HG23 THR   263      23.598  -7.725   7.107                       H
ATOM   4049  OG1 THR   263      24.214 -10.126   6.258                       O
ATOM   4050  HG1 THR   263      24.920 -10.114   6.945                       H
ATOM   4051  C   THR   263      21.733  -8.816   5.318                       C
ATOM   4052  O   THR   263      21.005  -7.843   5.130                       O
ATOM   4053  N   GLY   264      21.403  -9.817   6.142                       N
ATOM   4054  H   GLY   264      22.091 -10.556   6.237                       H
ATOM   4055  CA  GLY   264      20.108  -9.995   6.821                       C
ATOM   4056  HA2 GLY   264      19.384  -9.281   6.433                       H
ATOM   4057  HA3 GLY   264      19.751 -11.003   6.612                       H
ATOM   4058  C   GLY   264      20.123  -9.873   8.349                       C
ATOM   4059  O   GLY   264      19.122 -10.205   8.977                       O
ATOM   4060  N   VAL   265      21.239  -9.454   8.951                       N
ATOM   4061  H   VAL   265      21.996  -9.163   8.353                       H
ATOM   4062  CA  VAL   265      21.415  -9.309  10.411                       C
ATOM   4063  HA  VAL   265      20.435  -9.301  10.890                       H
ATOM   4064  CB  VAL   265      22.254 -10.459  11.022                       C
ATOM   4065  HB  VAL   265      23.265 -10.397  10.616                       H
ATOM   4066  CG1 VAL   265      22.326 -10.349  12.557                       C
ATOM   4067 HG11 VAL   265      22.713  -9.382  12.865                       H
ATOM   4068 HG12 VAL   265      21.335 -10.484  12.995                       H
ATOM   4069 HG13 VAL   265      22.999 -11.109  12.949                       H
ATOM   4070  CG2 VAL   265      21.699 -11.855  10.693                       C
ATOM   4071 HG21 VAL   265      20.718 -11.975  11.148                       H
ATOM   4072 HG22 VAL   265      21.625 -12.004   9.616                       H
ATOM   4073 HG23 VAL   265      22.361 -12.621  11.095                       H
ATOM   4074  C   VAL   265      22.113  -7.977  10.697                       C
ATOM   4075  O   VAL   265      23.102  -7.652  10.037                       O
ATOM   4076  N   TYR   266      21.601  -7.220  11.673                       N
ATOM   4077  H   TYR   266      20.800  -7.580  12.188                       H
ATOM   4078  CA  TYR   266      22.013  -5.848  11.984                       C
ATOM   4079  HA  TYR   266      22.808  -5.573  11.297                       H
ATOM   4080  CB  TYR   266      20.797  -4.942  11.720                       C
ATOM   4081  HB2 TYR   266      20.339  -5.240  10.777                       H
ATOM   4082  HB3 TYR   266      20.051  -5.126  12.494                       H
ATOM   4083  CG  TYR   266      21.063  -3.451  11.628                       C
ATOM   4084  CD1 TYR   266      22.107  -2.959  10.819                       C
ATOM   4085  HD1 TYR   266      22.753  -3.635  10.280                       H
ATOM   4086  CE1 TYR   266      22.286  -1.575  10.654                       C
ATOM   4087  HE1 TYR   266      23.070  -1.198  10.013                       H
ATOM   4088  CZ  TYR   266      21.393  -0.674  11.267                       C
ATOM   4089  OH  TYR   266      21.520   0.653  11.013                       O
ATOM   4090  HH  TYR   266      20.764   1.175  11.304                       H
ATOM   4091  CE2 TYR   266      20.350  -1.157  12.086                       C
ATOM   4092  HE2 TYR   266      19.650  -0.468  12.538                       H
ATOM   4093  CD2 TYR   266      20.196  -2.545  12.269                       C
ATOM   4094  HD2 TYR   266      19.371  -2.917  12.857                       H
ATOM   4095  C   TYR   266      22.503  -5.693  13.444                       C
ATOM   4096  O   TYR   266      21.770  -6.055  14.373                       O
ATOM   4097  N   PRO   267      23.694  -5.111  13.696                       N
ATOM   4098  CD  PRO   267      24.684  -4.673  12.719                       C
ATOM   4099  HD2 PRO   267      24.260  -3.977  11.998                       H
ATOM   4100  HD3 PRO   267      25.094  -5.544  12.204                       H
ATOM   4101  CG  PRO   267      25.785  -3.978  13.514                       C
ATOM   4102  HG2 PRO   267      25.537  -2.925  13.642                       H
ATOM   4103  HG3 PRO   267      26.761  -4.089  13.038                       H
ATOM   4104  CB  PRO   267      25.730  -4.686  14.864                       C
ATOM   4105  HB2 PRO   267      26.126  -4.059  15.662                       H
ATOM   4106  HB3 PRO   267      26.290  -5.621  14.806                       H
ATOM   4107  CA  PRO   267      24.240  -4.998  15.049                       C
ATOM   4108  HA  PRO   267      24.151  -5.962  15.553                       H
ATOM   4109  C   PRO   267      23.543  -3.943  15.927                       C
ATOM   4110  O   PRO   267      23.655  -4.036  17.145                       O
ATOM   4111  N   TYR   268      22.821  -2.966  15.357                       N
ATOM   4112  H   TYR   268      22.794  -2.918  14.348                       H
ATOM   4113  CA  TYR   268      22.190  -1.849  16.096                       C
ATOM   4114  HA  TYR   268      22.573  -1.837  17.113                       H
ATOM   4115  CB  TYR   268      22.625  -0.522  15.449                       C
ATOM   4116  HB2 TYR   268      22.325  -0.515  14.400                       H
ATOM   4117  HB3 TYR   268      22.111   0.301  15.947                       H
ATOM   4118  CG  TYR   268      24.115  -0.257  15.569                       C
ATOM   4119  CD1 TYR   268      24.687  -0.066  16.842                       C
ATOM   4120  HD1 TYR   268      24.064  -0.072  17.726                       H
ATOM   4121  CE1 TYR   268      26.074   0.118  16.977                       C
ATOM   4122  HE1 TYR   268      26.508   0.253  17.957                       H
ATOM   4123  CZ  TYR   268      26.899   0.120  15.830                       C
ATOM   4124  OH  TYR   268      28.246   0.271  15.964                       O
ATOM   4125  HH  TYR   268      28.691   0.306  15.113                       H
ATOM   4126  CE2 TYR   268      26.323  -0.039  14.548                       C
ATOM   4127  HE2 TYR   268      26.947  -0.023  13.666                       H
ATOM   4128  CD2 TYR   268      24.933  -0.227  14.422                       C
ATOM   4129  HD2 TYR   268      24.496  -0.360  13.442                       H
ATOM   4130  C   TYR   268      20.653  -1.954  16.237                       C
ATOM   4131  O   TYR   268      19.990  -0.978  16.597                       O
ATOM   4132  N   ALA   269      20.078  -3.128  15.949                       N
ATOM   4133  H   ALA   269      20.696  -3.895  15.718                       H
ATOM   4134  CA  ALA   269      18.636  -3.344  15.770                       C
ATOM   4135  HA  ALA   269      18.325  -2.827  14.861                       H
ATOM   4136  CB  ALA   269      18.412  -4.846  15.559                       C
ATOM   4137  HB1 ALA   269      17.362  -5.033  15.331                       H
ATOM   4138  HB2 ALA   269      19.016  -5.200  14.724                       H
ATOM   4139  HB3 ALA   269      18.689  -5.400  16.458                       H
ATOM   4140  C   ALA   269      17.732  -2.791  16.890                       C
ATOM   4141  O   ALA   269      16.684  -2.222  16.589                       O
ATOM   4142  N   TYR   270      18.101  -2.895  18.172                       N
ATOM   4143  H   TYR   270      18.963  -3.381  18.408                       H
ATOM   4144  CA  TYR   270      17.251  -2.381  19.256                       C
ATOM   4145  HA  TYR   270      16.281  -2.873  19.188                       H
ATOM   4146  CB  TYR   270      17.820  -2.722  20.641                       C
ATOM   4147  HB2 TYR   270      17.957  -3.801  20.713                       H
ATOM   4148  HB3 TYR   270      18.789  -2.239  20.769                       H
ATOM   4149  CG  TYR   270      16.875  -2.279  21.746                       C
ATOM   4150  CD1 TYR   270      15.693  -3.008  21.978                       C
ATOM   4151  HD1 TYR   270      15.516  -3.934  21.449                       H
ATOM   4152  CE1 TYR   270      14.715  -2.521  22.862                       C
ATOM   4153  HE1 TYR   270      13.807  -3.087  23.014                       H
ATOM   4154  CZ  TYR   270      14.917  -1.292  23.528                       C
ATOM   4155  OH  TYR   270      13.959  -0.797  24.361                       O
ATOM   4156  HH  TYR   270      13.146  -1.313  24.331                       H
ATOM   4157  CE2 TYR   270      16.122  -0.580  23.334                       C
ATOM   4158  HE2 TYR   270      16.284   0.353  23.854                       H
ATOM   4159  CD2 TYR   270      17.095  -1.072  22.440                       C
ATOM   4160  HD2 TYR   270      17.996  -0.503  22.264                       H
ATOM   4161  C   TYR   270      16.974  -0.874  19.147                       C
ATOM   4162  O   TYR   270      15.866  -0.450  19.473                       O
ATOM   4163  N   GLU   271      17.922  -0.068  18.651                       N
ATOM   4164  H   GLU   271      18.761  -0.492  18.269                       H
ATOM   4165  CA  GLU   271      17.845   1.402  18.712                       C
ATOM   4166  HA  GLU   271      17.669   1.672  19.753                       H
ATOM   4167  CB  GLU   271      19.183   2.039  18.290                       C
ATOM   4168  HB2 GLU   271      19.405   1.799  17.249                       H
ATOM   4169  HB3 GLU   271      19.087   3.122  18.388                       H
ATOM   4170  CG  GLU   271      20.329   1.554  19.193                       C
ATOM   4171  HG2 GLU   271      19.972   1.548  20.224                       H
ATOM   4172  HG3 GLU   271      20.594   0.532  18.923                       H
ATOM   4173  CD  GLU   271      21.594   2.413  19.148                       C
ATOM   4174  OE1 GLU   271      21.714   3.357  18.336                       O
ATOM   4175  OE2 GLU   271      22.485   2.158  19.985                       O
ATOM   4176  C   GLU   271      16.678   2.005  17.910                       C
ATOM   4177  O   GLU   271      16.267   3.133  18.198                       O
ATOM   4178  N   GLN   272      16.110   1.243  16.968                       N
ATOM   4179  H   GLN   272      16.492   0.319  16.812                       H
ATOM   4180  CA  GLN   272      14.954   1.616  16.148                       C
ATOM   4181  HA  GLN   272      14.588   2.580  16.485                       H
ATOM   4182  CB  GLN   272      15.415   1.792  14.684                       C
ATOM   4183  HB2 GLN   272      14.585   2.172  14.090                       H
ATOM   4184  HB3 GLN   272      16.181   2.566  14.693                       H
ATOM   4185  CG  GLN   272      15.969   0.516  14.004                       C
ATOM   4186  HG2 GLN   272      16.608  -0.021  14.703                       H
ATOM   4187  HG3 GLN   272      15.129  -0.127  13.743                       H
ATOM   4188  CD  GLN   272      16.804   0.766  12.738                       C
ATOM   4189  OE1 GLN   272      16.822  -0.028  11.807                       O
ATOM   4190  NE2 GLN   272      17.585   1.824  12.675                       N
ATOM   4191 HE21 GLN   272      18.111   1.993  11.824                       H
ATOM   4192 HE22 GLN   272      17.612   2.487  13.436                       H
ATOM   4193  C   GLN   272      13.740   0.685  16.331                       C
ATOM   4194  O   GLN   272      12.798   0.755  15.558                       O
ATOM   4195  N   SER   273      13.726  -0.168  17.359                       N
ATOM   4196  H   SER   273      14.484  -0.136  18.023                       H
ATOM   4197  CA  SER   273      12.600  -1.075  17.654                       C
ATOM   4198  HA  SER   273      12.345  -1.611  16.743                       H
ATOM   4199  CB  SER   273      13.031  -2.093  18.721                       C
ATOM   4200  HB2 SER   273      12.224  -2.808  18.891                       H
ATOM   4201  HB3 SER   273      13.903  -2.637  18.361                       H
ATOM   4202  OG  SER   273      13.350  -1.450  19.947                       O
ATOM   4203  HG  SER   273      14.281  -1.175  19.924                       H
ATOM   4204  C   SER   273      11.311  -0.377  18.121                       C
ATOM   4205  O   SER   273      11.339   0.760  18.595                       O
ATOM   4206  N   GLY   274      10.173  -1.088  18.083                       N
ATOM   4207  H   GLY   274      10.187  -2.015  17.671                       H
ATOM   4208  CA  GLY   274       8.896  -0.598  18.623                       C
ATOM   4209  HA2 GLY   274       8.659   0.360  18.161                       H
ATOM   4210  HA3 GLY   274       8.110  -1.318  18.402                       H
ATOM   4211  C   GLY   274       8.942  -0.374  20.136                       C
ATOM   4212  O   GLY   274       8.338   0.579  20.631                       O
ATOM   4213  N   GLU   275       9.713  -1.189  20.857                       N
ATOM   4214  H   GLU   275      10.054  -2.042  20.411                       H
ATOM   4215  CA  GLU   275      10.101  -0.971  22.249                       C
ATOM   4216  HA  GLU   275       9.209  -0.937  22.876                       H
ATOM   4217  CB  GLU   275      10.999  -2.131  22.709                       C
ATOM   4218  HB2 GLU   275      11.836  -2.252  22.020                       H
ATOM   4219  HB3 GLU   275      11.421  -1.864  23.676                       H
ATOM   4220  CG  GLU   275      10.266  -3.468  22.866                       C
ATOM   4221  HG2 GLU   275      10.720  -3.993  23.707                       H
ATOM   4222  HG3 GLU   275       9.217  -3.295  23.107                       H
ATOM   4223  CD  GLU   275      10.358  -4.377  21.643                       C
ATOM   4224  OE1 GLU   275      10.218  -3.897  20.496                       O
ATOM   4225  OE2 GLU   275      10.532  -5.602  21.855                       O
ATOM   4226  C   GLU   275      10.860   0.351  22.438                       C
ATOM   4227  O   GLU   275      10.487   1.179  23.273                       O
ATOM   4228  N   ALA   276      11.919   0.575  21.655                       N
ATOM   4229  H   ALA   276      12.167  -0.123  20.959                       H
ATOM   4230  CA  ALA   276      12.727   1.790  21.735                       C
ATOM   4231  HA  ALA   276      12.991   1.957  22.781                       H
ATOM   4232  CB  ALA   276      14.012   1.557  20.936                       C
ATOM   4233  HB1 ALA   276      14.684   2.403  21.044                       H
ATOM   4234  HB2 ALA   276      14.514   0.673  21.323                       H
ATOM   4235  HB3 ALA   276      13.775   1.417  19.880                       H
ATOM   4236  C   ALA   276      11.961   3.036  21.263                       C
ATOM   4237  O   ALA   276      12.212   4.127  21.769                       O
ATOM   4238  N   MET   277      11.008   2.888  20.340                       N
ATOM   4239  H   MET   277      10.935   1.980  19.885                       H
ATOM   4240  CA  MET   277      10.056   3.932  19.963                       C
ATOM   4241  HA  MET   277      10.611   4.828  19.689                       H
ATOM   4242  CB  MET   277       9.231   3.468  18.750                       C
ATOM   4243  HB2 MET   277       9.900   3.072  17.985                       H
ATOM   4244  HB3 MET   277       8.550   2.671  19.046                       H
ATOM   4245  CG  MET   277       8.421   4.625  18.152                       C
ATOM   4246  HG2 MET   277       7.860   5.119  18.947                       H
ATOM   4247  HG3 MET   277       9.102   5.366  17.732                       H
ATOM   4248  SD  MET   277       7.236   4.137  16.877                       S
ATOM   4249  CE  MET   277       8.350   3.577  15.565                       C
ATOM   4250  HE1 MET   277       7.768   3.333  14.673                       H
ATOM   4251  HE2 MET   277       9.059   4.365  15.317                       H
ATOM   4252  HE3 MET   277       8.895   2.687  15.882                       H
ATOM   4253  C   MET   277       9.167   4.292  21.154                       C
ATOM   4254  O   MET   277       9.141   5.458  21.547                       O
ATOM   4255  N   ALA   278       8.486   3.307  21.752                       N
ATOM   4256  H   ALA   278       8.599   2.362  21.394                       H
ATOM   4257  CA  ALA   278       7.589   3.492  22.895                       C
ATOM   4258  HA  ALA   278       6.777   4.151  22.611                       H
ATOM   4259  CB  ALA   278       6.972   2.138  23.253                       C
ATOM   4260  HB1 ALA   278       6.310   2.252  24.113                       H
ATOM   4261  HB2 ALA   278       6.387   1.772  22.409                       H
ATOM   4262  HB3 ALA   278       7.754   1.417  23.501                       H
ATOM   4263  C   ALA   278       8.281   4.145  24.098                       C
ATOM   4264  O   ALA   278       7.715   5.047  24.709                       O
ATOM   4265  N   ALA   279       9.510   3.726  24.411                       N
ATOM   4266  H   ALA   279       9.890   2.930  23.906                       H
ATOM   4267  CA  ALA   279      10.250   4.257  25.551                       C
ATOM   4268  HA  ALA   279       9.555   4.373  26.386                       H
ATOM   4269  CB  ALA   279      11.298   3.215  25.947                       C
ATOM   4270  HB1 ALA   279      10.818   2.247  26.102                       H
ATOM   4271  HB2 ALA   279      12.052   3.124  25.163                       H
ATOM   4272  HB3 ALA   279      11.763   3.529  26.879                       H
ATOM   4273  C   ALA   279      10.874   5.644  25.301                       C
ATOM   4274  O   ALA   279      10.898   6.470  26.215                       O
ATOM   4275  N   LYS   280      11.388   5.934  24.097                       N
ATOM   4276  H   LYS   280      11.350   5.229  23.369                       H
ATOM   4277  CA  LYS   280      12.129   7.181  23.833                       C
ATOM   4278  HA  LYS   280      12.537   7.567  24.770                       H
ATOM   4279  CB  LYS   280      13.313   6.905  22.891                       C
ATOM   4280  HB2 LYS   280      12.926   6.542  21.940                       H
ATOM   4281  HB3 LYS   280      13.828   7.849  22.701                       H
ATOM   4282  CG  LYS   280      14.329   5.910  23.470                       C
ATOM   4283  HG2 LYS   280      14.671   6.283  24.436                       H
ATOM   4284  HG3 LYS   280      13.861   4.939  23.628                       H
ATOM   4285  CD  LYS   280      15.549   5.731  22.555                       C
ATOM   4286  HD2 LYS   280      16.059   6.689  22.466                       H
ATOM   4287  HD3 LYS   280      16.227   5.020  23.027                       H
ATOM   4288  CE  LYS   280      15.169   5.232  21.155                       C
ATOM   4289  HE2 LYS   280      14.534   4.350  21.263                       H
ATOM   4290  HE3 LYS   280      14.576   6.001  20.655                       H
ATOM   4291  NZ  LYS   280      16.371   4.911  20.348                       N
ATOM   4292  HZ1 LYS   280      16.956   4.248  20.831                       H
ATOM   4293  HZ2 LYS   280      16.127   4.501  19.448                       H
ATOM   4294  HZ3 LYS   280      16.932   5.749  20.193                       H
ATOM   4295  C   LYS   280      11.286   8.312  23.231                       C
ATOM   4296  O   LYS   280      11.477   9.468  23.614                       O
ATOM   4297  N   TYR   281      10.416   8.014  22.261                       N
ATOM   4298  H   TYR   281      10.262   7.034  22.046                       H
ATOM   4299  CA  TYR   281       9.880   9.020  21.327                       C
ATOM   4300  HA  TYR   281      10.081  10.023  21.709                       H
ATOM   4301  CB  TYR   281      10.602   8.872  19.974                       C
ATOM   4302  HB2 TYR   281      10.367   7.889  19.563                       H
ATOM   4303  HB3 TYR   281      10.197   9.615  19.286                       H
ATOM   4304  CG  TYR   281      12.114   9.056  20.007                       C
ATOM   4305  CD1 TYR   281      12.680  10.186  20.626                       C
ATOM   4306  HD1 TYR   281      12.041  10.936  21.070                       H
ATOM   4307  CE1 TYR   281      14.077  10.362  20.654                       C
ATOM   4308  HE1 TYR   281      14.510  11.234  21.123                       H
ATOM   4309  CZ  TYR   281      14.924   9.407  20.056                       C
ATOM   4310  OH  TYR   281      16.272   9.587  20.095                       O
ATOM   4311  HH  TYR   281      16.775   8.878  19.682                       H
ATOM   4312  CE2 TYR   281      14.362   8.279  19.418                       C
ATOM   4313  HE2 TYR   281      15.010   7.564  18.941                       H
ATOM   4314  CD2 TYR   281      12.962   8.108  19.396                       C
ATOM   4315  HD2 TYR   281      12.529   7.254  18.900                       H
ATOM   4316  C   TYR   281       8.357   8.969  21.115                       C
ATOM   4317  O   TYR   281       7.786   9.958  20.659                       O
ATOM   4318  N   LEU   282       7.673   7.872  21.446                       N
ATOM   4319  H   LEU   282       8.178   7.066  21.794                       H
ATOM   4320  CA  LEU   282       6.222   7.773  21.284                       C
ATOM   4321  HA  LEU   282       5.989   8.047  20.256                       H
ATOM   4322  CB  LEU   282       5.779   6.320  21.520                       C
ATOM   4323  HB2 LEU   282       6.499   5.653  21.045                       H
ATOM   4324  HB3 LEU   282       5.804   6.141  22.597                       H
ATOM   4325  CG  LEU   282       4.380   5.974  20.971                       C
ATOM   4326  HG  LEU   282       3.699   6.803  21.151                       H
ATOM   4327  CD1 LEU   282       4.433   5.701  19.459                       C
ATOM   4328 HD11 LEU   282       5.072   4.841  19.259                       H
ATOM   4329 HD12 LEU   282       3.429   5.499  19.084                       H
ATOM   4330 HD13 LEU   282       4.840   6.560  18.929                       H
ATOM   4331  CD2 LEU   282       3.818   4.750  21.703                       C
ATOM   4332 HD21 LEU   282       3.712   4.974  22.765                       H
ATOM   4333 HD22 LEU   282       2.835   4.495  21.305                       H
ATOM   4334 HD23 LEU   282       4.491   3.900  21.588                       H
ATOM   4335  C   LEU   282       5.508   8.744  22.236                       C
ATOM   4336  O   LEU   282       5.941   8.950  23.368                       O
ATOM   4337  N   VAL   283       4.401   9.319  21.776                       N
ATOM   4338  H   VAL   283       4.190   9.168  20.796                       H
ATOM   4339  CA  VAL   283       3.461  10.101  22.597                       C
ATOM   4340  HA  VAL   283       3.960  10.396  23.522                       H
ATOM   4341  CB  VAL   283       3.001  11.387  21.876                       C
ATOM   4342  HB  VAL   283       2.405  11.110  21.004                       H
ATOM   4343  CG1 VAL   283       2.133  12.236  22.819                       C
ATOM   4344 HG11 VAL   283       2.650  12.377  23.769                       H
ATOM   4345 HG12 VAL   283       1.941  13.212  22.377                       H
ATOM   4346 HG13 VAL   283       1.176  11.747  23.003                       H
ATOM   4347  CG2 VAL   283       4.189  12.224  21.392                       C
ATOM   4348 HG21 VAL   283       4.774  11.667  20.662                       H
ATOM   4349 HG22 VAL   283       3.829  13.133  20.909                       H
ATOM   4350 HG23 VAL   283       4.821  12.493  22.239                       H
ATOM   4351  C   VAL   283       2.229   9.264  22.955                       C
ATOM   4352  O   VAL   283       1.803   9.262  24.108                       O
ATOM   4353  N   ARG   284       1.658   8.570  21.961                       N
ATOM   4354  H   ARG   284       2.091   8.597  21.048                       H
ATOM   4355  CA  ARG   284       0.378   7.856  22.032                       C
ATOM   4356  HA  ARG   284       0.436   7.159  22.868                       H
ATOM   4357  CB  ARG   284      -0.786   8.837  22.328                       C
ATOM   4358  HB2 ARG   284      -1.713   8.274  22.444                       H
ATOM   4359  HB3 ARG   284      -0.596   9.328  23.281                       H
ATOM   4360  CG  ARG   284      -0.997   9.917  21.251                       C
ATOM   4361  HG2 ARG   284      -0.038  10.352  20.973                       H
ATOM   4362  HG3 ARG   284      -1.442   9.459  20.367                       H
ATOM   4363  CD  ARG   284      -1.912  11.042  21.764                       C
ATOM   4364  HD2 ARG   284      -2.856  10.606  22.086                       H
ATOM   4365  HD3 ARG   284      -1.453  11.523  22.630                       H
ATOM   4366  NE  ARG   284      -2.193  12.050  20.727                       N
ATOM   4367  HE  ARG   284      -3.139  12.091  20.365                       H
ATOM   4368  CZ  ARG   284      -1.354  12.956  20.240                       C
ATOM   4369  NH1 ARG   284      -0.130  13.098  20.687                       N
ATOM   4370 HH11 ARG   284       0.158  12.633  21.523                       H
ATOM   4371 HH12 ARG   284       0.461  13.837  20.299                       H
ATOM   4372  NH2 ARG   284      -1.739  13.755  19.278                       N
ATOM   4373 HH21 ARG   284      -2.694  13.744  18.959                       H
ATOM   4374 HH22 ARG   284      -1.046  14.396  18.887                       H
ATOM   4375  C   ARG   284       0.139   7.014  20.768                       C
ATOM   4376  O   ARG   284       0.888   7.110  19.789                       O
ATOM   4377  N   ASN   285      -0.914   6.198  20.800                       N
ATOM   4378  H   ASN   285      -1.455   6.154  21.652                       H
ATOM   4379  CA  ASN   285      -1.371   5.366  19.687                       C
ATOM   4380  HA  ASN   285      -0.647   5.440  18.875                       H
ATOM   4381  CB  ASN   285      -1.361   3.896  20.142                       C
ATOM   4382  HB2 ASN   285      -1.577   3.252  19.292                       H
ATOM   4383  HB3 ASN   285      -0.352   3.652  20.475                       H
ATOM   4384  CG  ASN   285      -2.316   3.583  21.292                       C
ATOM   4385  OD1 ASN   285      -1.999   3.797  22.456                       O
ATOM   4386  ND2 ASN   285      -3.500   3.077  21.007                       N
ATOM   4387 HD21 ASN   285      -3.738   2.896  20.037                       H
ATOM   4388 HD22 ASN   285      -4.152   2.873  21.744                       H
ATOM   4389  C   ASN   285      -2.728   5.867  19.138                       C
ATOM   4390  O   ASN   285      -3.643   6.195  19.899                       O
ATOM   4391  N   LYS   286      -2.835   6.000  17.813                       N
ATOM   4392  H   LYS   286      -2.049   5.692  17.246                       H
ATOM   4393  CA  LYS   286      -3.958   6.614  17.093                       C
ATOM   4394  HA  LYS   286      -4.550   7.202  17.790                       H
ATOM   4395  CB  LYS   286      -3.378   7.593  16.050                       C
ATOM   4396  HB2 LYS   286      -2.855   8.392  16.577                       H
ATOM   4397  HB3 LYS   286      -2.653   7.062  15.428                       H
ATOM   4398  CG  LYS   286      -4.445   8.218  15.131                       C
ATOM   4399  HG2 LYS   286      -4.929   7.434  14.547                       H
ATOM   4400  HG3 LYS   286      -5.198   8.722  15.736                       H
ATOM   4401  CD  LYS   286      -3.818   9.225  14.157                       C
ATOM   4402  HD2 LYS   286      -3.418  10.072  14.719                       H
ATOM   4403  HD3 LYS   286      -3.000   8.743  13.617                       H
ATOM   4404  CE  LYS   286      -4.864   9.718  13.147                       C
ATOM   4405  HE2 LYS   286      -5.245   8.858  12.590                       H
ATOM   4406  HE3 LYS   286      -5.694  10.181  13.686                       H
ATOM   4407  NZ  LYS   286      -4.272  10.696  12.208                       N
ATOM   4408  HZ1 LYS   286      -3.922  11.522  12.693                       H
ATOM   4409  HZ2 LYS   286      -3.425  10.333  11.772                       H
ATOM   4410  HZ3 LYS   286      -4.904  11.000  11.476                       H
ATOM   4411  C   LYS   286      -4.852   5.552  16.413                       C
ATOM   4412  O   LYS   286      -4.343   4.798  15.586                       O
ATOM   4413  N   PRO   287      -6.169   5.519  16.696                       N
ATOM   4414  CD  PRO   287      -6.819   6.133  17.846                       C
ATOM   4415  HD2 PRO   287      -6.715   7.218  17.836                       H
ATOM   4416  HD3 PRO   287      -6.386   5.710  18.752                       H
ATOM   4417  CG  PRO   287      -8.298   5.753  17.777                       C
ATOM   4418  HG2 PRO   287      -8.858   6.533  17.257                       H
ATOM   4419  HG3 PRO   287      -8.717   5.579  18.769                       H
ATOM   4420  CB  PRO   287      -8.284   4.477  16.938                       C
ATOM   4421  HB2 PRO   287      -9.236   4.320  16.434                       H
ATOM   4422  HB3 PRO   287      -8.054   3.627  17.582                       H
ATOM   4423  CA  PRO   287      -7.129   4.714  15.957                       C
ATOM   4424  HA  PRO   287      -6.692   3.762  15.673                       H
ATOM   4425  C   PRO   287      -7.609   5.426  14.689                       C
ATOM   4426  O   PRO   287      -7.912   6.621  14.711                       O
HETATM 4427  N   CYA   288      -7.763   4.654  13.610                       N
HETATM 4428  HN  CYA   288      -7.305   3.748  13.585                       H
HETATM 4429  CA  CYA   288      -8.691   4.937  12.512                       C
HETATM 4430  HA  CYA   288      -8.540   5.959  12.165                       H
HETATM 4431  CB  CYA   288      -8.399   3.975  11.345                       C
HETATM 4432  HB3 CYA   288      -8.980   4.268  10.469                       H
HETATM 4433  HB2 CYA   288      -8.718   2.968  11.623                       H
HETATM 4434  SG  CYA   288      -6.617   3.957  10.908                       S
HETATM 4435  C   CYA   288     -10.155   4.795  12.983                       C
HETATM 4436  O   CYA   288     -10.429   4.338  14.099                       O
ATOM   4437  N   TYR   289     -11.120   5.136  12.124                       N
ATOM   4438  H   TYR   289     -10.852   5.514  11.221                       H
ATOM   4439  CA  TYR   289     -12.551   5.014  12.440                       C
ATOM   4440  HA  TYR   289     -12.790   5.748  13.208                       H
ATOM   4441  CB  TYR   289     -13.384   5.348  11.199                       C
ATOM   4442  HB2 TYR   289     -13.197   6.379  10.903                       H
ATOM   4443  HB3 TYR   289     -13.061   4.711  10.382                       H
ATOM   4444  CG  TYR   289     -14.870   5.150  11.402                       C
ATOM   4445  CD1 TYR   289     -15.646   6.168  11.980                       C
ATOM   4446  HD1 TYR   289     -15.182   7.102  12.260                       H
ATOM   4447  CE1 TYR   289     -17.021   5.967  12.200                       C
ATOM   4448  HE1 TYR   289     -17.615   6.742  12.652                       H
ATOM   4449  CZ  TYR   289     -17.634   4.755  11.813                       C
ATOM   4450  OH  TYR   289     -18.975   4.588  11.973                       O
ATOM   4451  HH  TYR   289     -19.237   3.683  11.725                       H
ATOM   4452  CE2 TYR   289     -16.847   3.724  11.257                       C
ATOM   4453  HE2 TYR   289     -17.289   2.775  10.992                       H
ATOM   4454  CD2 TYR   289     -15.470   3.923  11.063                       C
ATOM   4455  HD2 TYR   289     -14.868   3.119  10.675                       H
ATOM   4456  C   TYR   289     -12.927   3.629  13.004                       C
ATOM   4457  O   TYR   289     -12.672   2.600  12.374                       O
ATOM   4458  N   ALA   290     -13.520   3.620  14.206                       N
ATOM   4459  H   ALA   290     -13.711   4.512  14.647                       H
ATOM   4460  CA  ALA   290     -13.991   2.431  14.924                       C
ATOM   4461  HA  ALA   290     -14.308   2.761  15.913                       H
ATOM   4462  CB  ALA   290     -15.237   1.886  14.204                       C
ATOM   4463  HB1 ALA   290     -15.695   1.095  14.798                       H
ATOM   4464  HB2 ALA   290     -15.971   2.681  14.068                       H
ATOM   4465  HB3 ALA   290     -14.968   1.482  13.227                       H
ATOM   4466  C   ALA   290     -12.904   1.358  15.178                       C
ATOM   4467  O   ALA   290     -13.234   0.190  15.389                       O
HETATM 4468  N   CYB   291     -11.608   1.688  15.107                       N
HETATM 4469  HN  CYB   291     -11.352   2.645  14.885                       H
HETATM 4470  CA  CYB   291     -10.542   0.685  15.217                       C
HETATM 4471  HA  CYB   291     -10.656  -0.010  14.390                       H
HETATM 4472  CB  CYB   291      -9.184   1.357  15.034                       C
HETATM 4473  HB3 CYB   291      -8.993   2.049  15.856                       H
HETATM 4474  HB2 CYB   291      -9.144   1.895  14.083                       H
HETATM 4475  SG  CYB   291      -7.969   0.006  15.054                       S
HETATM 4476  C   CYB   291     -10.601  -0.111  16.545                       C
HETATM 4477  O   CYB   291     -10.718   0.502  17.614                       O
ATOM   4478  N   PRO   292     -10.509  -1.458  16.518                       N
ATOM   4479  CD  PRO   292     -10.504  -2.307  15.332                       C
ATOM   4480  HD2 PRO   292      -9.631  -2.117  14.712                       H
ATOM   4481  HD3 PRO   292     -11.407  -2.127  14.753                       H
ATOM   4482  CG  PRO   292     -10.469  -3.751  15.824                       C
ATOM   4483  HG2 PRO   292      -9.447  -4.119  15.783                       H
ATOM   4484  HG3 PRO   292     -11.123  -4.391  15.232                       H
ATOM   4485  CB  PRO   292     -10.930  -3.662  17.278                       C
ATOM   4486  HB2 PRO   292     -10.505  -4.460  17.889                       H
ATOM   4487  HB3 PRO   292     -12.018  -3.702  17.312                       H
ATOM   4488  CA  PRO   292     -10.468  -2.273  17.728                       C
ATOM   4489  HA  PRO   292     -11.179  -1.888  18.458                       H
ATOM   4490  C   PRO   292      -9.071  -2.311  18.374                       C
ATOM   4491  O   PRO   292      -8.977  -2.589  19.570                       O
ATOM   4492  N   ILE   293      -8.000  -2.022  17.619                       N
ATOM   4493  H   ILE   293      -8.152  -1.717  16.658                       H
ATOM   4494  CA  ILE   293      -6.592  -2.111  18.059                       C
ATOM   4495  HA  ILE   293      -6.517  -2.712  18.967                       H
ATOM   4496  CB  ILE   293      -5.736  -2.803  16.965                       C
ATOM   4497  HB  ILE   293      -5.784  -2.206  16.053                       H
ATOM   4498  CG2 ILE   293      -4.264  -2.883  17.410                       C
ATOM   4499 HG21 ILE   293      -3.654  -3.266  16.594                       H
ATOM   4500 HG22 ILE   293      -3.879  -1.898  17.671                       H
ATOM   4501 HG23 ILE   293      -4.168  -3.538  18.275                       H
ATOM   4502  CG1 ILE   293      -6.270  -4.222  16.645                       C
ATOM   4503 HG12 ILE   293      -6.211  -4.841  17.540                       H
ATOM   4504 HG13 ILE   293      -7.315  -4.154  16.360                       H
ATOM   4505  CD1 ILE   293      -5.553  -4.942  15.494                       C
ATOM   4506 HD11 ILE   293      -4.532  -5.194  15.775                       H
ATOM   4507 HD12 ILE   293      -6.084  -5.864  15.257                       H
ATOM   4508 HD13 ILE   293      -5.541  -4.308  14.607                       H
ATOM   4509  C   ILE   293      -6.050  -0.717  18.409                       C
ATOM   4510  O   ILE   293      -5.615  -0.501  19.540                       O
ATOM   4511  N   GLY   294      -6.137   0.237  17.480                       N
ATOM   4512  H   GLY   294      -6.557  -0.010  16.590                       H
ATOM   4513  CA  GLY   294      -5.779   1.644  17.667                       C
ATOM   4514  HA2 GLY   294      -6.312   2.219  16.918                       H
ATOM   4515  HA3 GLY   294      -6.068   1.967  18.667                       H
ATOM   4516  C   GLY   294      -4.290   1.927  17.483                       C
ATOM   4517  O   GLY   294      -3.750   2.764  18.201                       O
HETATM 4518  N   CYC   295      -3.611   1.186  16.607                       N
HETATM 4519  HN  CYC   295      -4.131   0.656  15.919                       H
HETATM 4520  CA  CYC   295      -2.163   0.975  16.628                       C
HETATM 4521  HA  CYC   295      -1.860   0.748  17.650                       H
HETATM 4522  CB  CYC   295      -1.888  -0.265  15.768                       C
HETATM 4523  HB3 CYC   295      -2.543  -1.091  16.041                       H
HETATM 4524  HB2 CYC   295      -0.851  -0.579  15.912                       H
HETATM 4525  SG  CYC   295      -2.120   0.131  14.008                       S
HETATM 4526  C   CYC   295      -1.294   2.168  16.182                       C
HETATM 4527  O   CYC   295      -0.162   2.276  16.668                       O
ATOM   4528  N   GLY   296      -1.805   3.060  15.323                       N
ATOM   4529  H   GLY   296      -2.747   2.881  15.001                       H
ATOM   4530  CA  GLY   296      -1.004   4.001  14.525                       C
ATOM   4531  HA2 GLY   296      -0.403   3.420  13.820                       H
ATOM   4532  HA3 GLY   296      -1.662   4.652  13.953                       H
ATOM   4533  C   GLY   296      -0.055   4.867  15.352                       C
ATOM   4534  O   GLY   296      -0.444   5.441  16.373                       O
ATOM   4535  N   ARG   297       1.206   4.955  14.933                       N
ATOM   4536  H   ARG   297       1.457   4.492  14.056                       H
ATOM   4537  CA  ARG   297       2.278   5.552  15.740                       C
ATOM   4538  HA  ARG   297       2.186   5.193  16.764                       H
ATOM   4539  CB  ARG   297       3.633   5.084  15.179                       C
ATOM   4540  HB2 ARG   297       3.716   5.420  14.143                       H
ATOM   4541  HB3 ARG   297       4.437   5.553  15.745                       H
ATOM   4542  CG  ARG   297       3.840   3.557  15.199                       C
ATOM   4543  HG2 ARG   297       3.010   3.058  14.706                       H
ATOM   4544  HG3 ARG   297       4.745   3.335  14.635                       H
ATOM   4545  CD  ARG   297       4.013   2.950  16.591                       C
ATOM   4546  HD2 ARG   297       4.566   2.016  16.480                       H
ATOM   4547  HD3 ARG   297       4.603   3.631  17.200                       H
ATOM   4548  NE  ARG   297       2.730   2.664  17.256                       N
ATOM   4549  HE  ARG   297       1.904   2.610  16.665                       H
ATOM   4550  CZ  ARG   297       2.577   2.384  18.541                       C
ATOM   4551  NH1 ARG   297       3.589   2.402  19.379                       N
ATOM   4552 HH11 ARG   297       4.520   2.537  19.019                       H
ATOM   4553 HH12 ARG   297       3.455   2.165  20.357                       H
ATOM   4554  NH2 ARG   297       1.388   2.063  18.988                       N
ATOM   4555 HH21 ARG   297       0.641   1.974  18.306                       H
ATOM   4556 HH22 ARG   297       1.228   1.802  19.952                       H
ATOM   4557  C   ARG   297       2.195   7.086  15.766                       C
ATOM   4558  O   ARG   297       2.254   7.720  14.716                       O
ATOM   4559  N   VAL   298       2.113   7.692  16.958                       N
ATOM   4560  H   VAL   298       1.914   7.122  17.771                       H
ATOM   4561  CA  VAL   298       2.309   9.145  17.162                       C
ATOM   4562  HA  VAL   298       2.409   9.620  16.187                       H
ATOM   4563  CB  VAL   298       1.124   9.829  17.889                       C
ATOM   4564  HB  VAL   298       1.166   9.586  18.951                       H
ATOM   4565  CG1 VAL   298       1.232  11.356  17.750                       C
ATOM   4566 HG11 VAL   298       0.388  11.832  18.246                       H
ATOM   4567 HG12 VAL   298       2.152  11.713  18.212                       H
ATOM   4568 HG13 VAL   298       1.224  11.640  16.696                       H
ATOM   4569  CG2 VAL   298      -0.250   9.375  17.364                       C
ATOM   4570 HG21 VAL   298      -1.042   9.937  17.860                       H
ATOM   4571 HG22 VAL   298      -0.316   9.540  16.291                       H
ATOM   4572 HG23 VAL   298      -0.406   8.317  17.574                       H
ATOM   4573  C   VAL   298       3.603   9.377  17.951                       C
ATOM   4574  O   VAL   298       3.728   8.902  19.082                       O
ATOM   4575  N   ASN   299       4.558  10.102  17.363                       N
ATOM   4576  H   ASN   299       4.334  10.541  16.471                       H
ATOM   4577  CA  ASN   299       5.914  10.320  17.882                       C
ATOM   4578  HA  ASN   299       5.998   9.854  18.863                       H
ATOM   4579  CB  ASN   299       6.937   9.646  16.953                       C
ATOM   4580  HB2 ASN   299       6.706   9.880  15.913                       H
ATOM   4581  HB3 ASN   299       7.936  10.027  17.164                       H
ATOM   4582  CG  ASN   299       6.981   8.141  17.168                       C
ATOM   4583  OD1 ASN   299       7.430   7.669  18.202                       O
ATOM   4584  ND2 ASN   299       6.512   7.355  16.221                       N
ATOM   4585 HD21 ASN   299       6.178   7.760  15.352                       H
ATOM   4586 HD22 ASN   299       6.615   6.357  16.331                       H
ATOM   4587  C   ASN   299       6.268  11.805  18.070                       C
ATOM   4588  O   ASN   299       5.680  12.697  17.465                       O
ATOM   4589  N   ARG   300       7.264  12.055  18.922                       N
ATOM   4590  H   ARG   300       7.684  11.252  19.380                       H
ATOM   4591  CA  ARG   300       7.742  13.358  19.378                       C
ATOM   4592  HA  ARG   300       7.345  14.138  18.734                       H
ATOM   4593  CB  ARG   300       7.210  13.583  20.810                       C
ATOM   4594  HB2 ARG   300       6.180  13.929  20.736                       H
ATOM   4595  HB3 ARG   300       7.206  12.624  21.332                       H
ATOM   4596  CG  ARG   300       7.978  14.555  21.717                       C
ATOM   4597  HG2 ARG   300       7.544  14.477  22.714                       H
ATOM   4598  HG3 ARG   300       9.020  14.243  21.771                       H
ATOM   4599  CD  ARG   300       7.902  16.023  21.282                       C
ATOM   4600  HD2 ARG   300       8.253  16.113  20.256                       H
ATOM   4601  HD3 ARG   300       6.854  16.327  21.289                       H
ATOM   4602  NE  ARG   300       8.667  16.980  22.115                       N
ATOM   4603  HE  ARG   300       8.518  17.947  21.837                       H
ATOM   4604  CZ  ARG   300       9.430  16.843  23.201                       C
ATOM   4605  NH1 ARG   300       9.699  15.715  23.830                       N
ATOM   4606 HH11 ARG   300       9.271  14.831  23.570                       H
ATOM   4607 HH12 ARG   300      10.269  15.728  24.659                       H
ATOM   4608  NH2 ARG   300       9.978  17.918  23.714                       N
ATOM   4609 HH21 ARG   300       9.823  18.843  23.315                       H
ATOM   4610 HH22 ARG   300      10.513  17.847  24.570                       H
ATOM   4611  C   ARG   300       9.271  13.394  19.332                       C
ATOM   4612  O   ARG   300       9.937  12.467  19.791                       O
ATOM   4613  N   LEU   301       9.822  14.511  18.860                       N
ATOM   4614  H   LEU   301       9.206  15.197  18.432                       H
ATOM   4615  CA  LEU   301      11.221  14.898  19.045                       C
ATOM   4616  HA  LEU   301      11.668  14.258  19.804                       H
ATOM   4617  CB  LEU   301      11.984  14.738  17.717                       C
ATOM   4618  HB2 LEU   301      11.438  15.280  16.942                       H
ATOM   4619  HB3 LEU   301      12.964  15.204  17.818                       H
ATOM   4620  CG  LEU   301      12.196  13.284  17.261                       C
ATOM   4621  HG  LEU   301      11.239  12.763  17.224                       H
ATOM   4622  CD1 LEU   301      12.790  13.301  15.852                       C
ATOM   4623 HD11 LEU   301      13.727  13.860  15.841                       H
ATOM   4624 HD12 LEU   301      12.983  12.284  15.531                       H
ATOM   4625 HD13 LEU   301      12.084  13.757  15.160                       H
ATOM   4626  CD2 LEU   301      13.146  12.527  18.195                       C
ATOM   4627 HD21 LEU   301      12.734  12.494  19.200                       H
ATOM   4628 HD22 LEU   301      13.271  11.503  17.842                       H
ATOM   4629 HD23 LEU   301      14.120  13.018  18.227                       H
ATOM   4630  C   LEU   301      11.312  16.364  19.499                       C
ATOM   4631  O   LEU   301      10.527  17.182  19.020                       O
ATOM   4632  N   PRO   302      12.308  16.734  20.329                       N
ATOM   4633  CD  PRO   302      13.113  15.842  21.151                       C
ATOM   4634  HD2 PRO   302      13.924  15.422  20.553                       H
ATOM   4635  HD3 PRO   302      12.514  15.044  21.594                       H
ATOM   4636  CG  PRO   302      13.683  16.718  22.260                       C
ATOM   4637  HG2 PRO   302      14.630  16.327  22.631                       H
ATOM   4638  HG3 PRO   302      12.956  16.809  23.069                       H
ATOM   4639  CB  PRO   302      13.852  18.066  21.564                       C
ATOM   4640  HB2 PRO   302      14.792  18.064  21.009                       H
ATOM   4641  HB3 PRO   302      13.836  18.893  22.275                       H
ATOM   4642  CA  PRO   302      12.664  18.129  20.593                       C
ATOM   4643  HA  PRO   302      11.822  18.612  21.092                       H
ATOM   4644  C   PRO   302      13.030  18.946  19.339                       C
ATOM   4645  O   PRO   302      13.064  20.174  19.420                       O
ATOM   4646  N   THR   303      13.330  18.300  18.198                       N
ATOM   4647  H   THR   303      13.320  17.291  18.192                       H
ATOM   4648  CA  THR   303      13.629  18.951  16.915                       C
ATOM   4649  HA  THR   303      14.150  19.890  17.108                       H
ATOM   4650  CB  THR   303      14.560  18.081  16.047                       C
ATOM   4651  HB  THR   303      14.701  18.569  15.079                       H
ATOM   4652  CG2 THR   303      15.930  17.887  16.698                       C
ATOM   4653 HG21 THR   303      15.831  17.349  17.640                       H
ATOM   4654 HG22 THR   303      16.576  17.318  16.028                       H
ATOM   4655 HG23 THR   303      16.391  18.856  16.884                       H
ATOM   4656  OG1 THR   303      13.990  16.804  15.848                       O
ATOM   4657  HG1 THR   303      14.585  16.308  15.230                       H
ATOM   4658  C   THR   303      12.338  19.344  16.202                       C
ATOM   4659  O   THR   303      11.889  20.476  16.331                       O
ATOM   4660  N   VAL   304      11.736  18.416  15.463                       N
ATOM   4661  H   VAL   304      12.231  17.528  15.421                       H
ATOM   4662  CA  VAL   304      10.569  18.638  14.580                       C
ATOM   4663  HA  VAL   304      10.720  19.608  14.100                       H
ATOM   4664  CB  VAL   304      10.496  17.578  13.451                       C
ATOM   4665  HB  VAL   304       9.596  17.749  12.862                       H
ATOM   4666  CG1 VAL   304      11.692  17.735  12.497                       C
ATOM   4667 HG11 VAL   304      11.613  17.011  11.684                       H
ATOM   4668 HG12 VAL   304      11.694  18.738  12.069                       H
ATOM   4669 HG13 VAL   304      12.631  17.575  13.027                       H
ATOM   4670  CG2 VAL   304      10.445  16.140  13.996                       C
ATOM   4671 HG21 VAL   304      10.334  15.437  13.169                       H
ATOM   4672 HG22 VAL   304      11.365  15.907  14.532                       H
ATOM   4673 HG23 VAL   304       9.596  16.022  14.670                       H
ATOM   4674  C   VAL   304       9.213  18.721  15.308                       C
ATOM   4675  O   VAL   304       8.201  19.010  14.673                       O
ATOM   4676  N   GLY   305       9.168  18.478  16.625                       N
ATOM   4677  H   GLY   305      10.023  18.240  17.111                       H
ATOM   4678  CA  GLY   305       7.929  18.483  17.409                       C
ATOM   4679  HA2 GLY   305       8.157  18.693  18.454                       H
ATOM   4680  HA3 GLY   305       7.252  19.244  17.023                       H
ATOM   4681  C   GLY   305       7.216  17.138  17.352                       C
ATOM   4682  O   GLY   305       7.860  16.094  17.450                       O
ATOM   4683  N   GLU   306       5.888  17.162  17.235                       N
ATOM   4684  H   GLU   306       5.435  18.058  17.142                       H
ATOM   4685  CA  GLU   306       5.059  15.964  17.100                       C
ATOM   4686  HA  GLU   306       5.604  15.125  17.527                       H
ATOM   4687  CB  GLU   306       3.758  16.116  17.905                       C
ATOM   4688  HB2 GLU   306       4.011  16.399  18.928                       H
ATOM   4689  HB3 GLU   306       3.142  16.903  17.467                       H
ATOM   4690  CG  GLU   306       2.961  14.804  17.942                       C
ATOM   4691  HG2 GLU   306       2.641  14.532  16.935                       H
ATOM   4692  HG3 GLU   306       3.595  14.007  18.332                       H
ATOM   4693  CD  GLU   306       1.732  14.911  18.829                       C
ATOM   4694  OE1 GLU   306       0.597  14.909  18.304                       O
ATOM   4695  OE2 GLU   306       1.887  14.954  20.071                       O
ATOM   4696  C   GLU   306       4.764  15.647  15.624                       C
ATOM   4697  O   GLU   306       4.454  16.539  14.830                       O
ATOM   4698  N   THR   307       4.793  14.355  15.285                       N
ATOM   4699  H   THR   307       5.025  13.682  16.012                       H
ATOM   4700  CA  THR   307       4.365  13.792  14.000                       C
ATOM   4701  HA  THR   307       3.693  14.499  13.513                       H
ATOM   4702  CB  THR   307       5.579  13.579  13.085                       C
ATOM   4703  HB  THR   307       6.137  14.516  13.044                       H
ATOM   4704  CG2 THR   307       6.537  12.477  13.538                       C
ATOM   4705 HG21 THR   307       7.376  12.423  12.844                       H
ATOM   4706 HG22 THR   307       6.919  12.703  14.534                       H
ATOM   4707 HG23 THR   307       6.036  11.508  13.559                       H
ATOM   4708  OG1 THR   307       5.134  13.267  11.781                       O
ATOM   4709  HG1 THR   307       5.055  12.293  11.723                       H
ATOM   4710  C   THR   307       3.597  12.499  14.241                       C
ATOM   4711  O   THR   307       3.720  11.873  15.288                       O
ATOM   4712  N   GLU   308       2.839  12.083  13.239                       N
ATOM   4713  H   GLU   308       2.842  12.653  12.410                       H
ATOM   4714  CA  GLU   308       2.453  10.683  13.069                       C
ATOM   4715  HA  GLU   308       2.404  10.185  14.037                       H
ATOM   4716  CB  GLU   308       1.068  10.618  12.422                       C
ATOM   4717  HB2 GLU   308       1.062  11.260  11.542                       H
ATOM   4718  HB3 GLU   308       0.854   9.591  12.120                       H
ATOM   4719  CG  GLU   308      -0.025  11.088  13.388                       C
ATOM   4720  HG2 GLU   308      -0.171  10.329  14.156                       H
ATOM   4721  HG3 GLU   308       0.277  12.017  13.873                       H
ATOM   4722  CD  GLU   308      -1.345  11.331  12.671                       C
ATOM   4723  OE1 GLU   308      -1.638  10.657  11.660                       O
ATOM   4724  OE2 GLU   308      -2.126  12.192  13.135                       O
ATOM   4725  C   GLU   308       3.519   9.973  12.221                       C
ATOM   4726  O   GLU   308       4.266  10.638  11.492                       O
ATOM   4727  N   GLY   309       3.600   8.644  12.332                       N
ATOM   4728  H   GLY   309       2.967   8.186  12.980                       H
ATOM   4729  CA  GLY   309       4.685   7.829  11.773                       C
ATOM   4730  HA2 GLY   309       4.350   6.795  11.687                       H
ATOM   4731  HA3 GLY   309       4.956   8.200  10.783                       H
ATOM   4732  C   GLY   309       5.947   7.860  12.655                       C
ATOM   4733  O   GLY   309       5.977   8.575  13.664                       O
ATOM   4734  N   PRO   310       7.005   7.102  12.312                       N
ATOM   4735  CD  PRO   310       8.270   7.131  13.030                       C
ATOM   4736  HD2 PRO   310       8.124   7.036  14.105                       H
ATOM   4737  HD3 PRO   310       8.776   8.064  12.791                       H
ATOM   4738  CG  PRO   310       9.092   5.958  12.507                       C
ATOM   4739  HG2 PRO   310       8.849   5.053  13.064                       H
ATOM   4740  HG3 PRO   310      10.160   6.164  12.552                       H
ATOM   4741  CB  PRO   310       8.579   5.843  11.076                       C
ATOM   4742  HB2 PRO   310       8.783   4.870  10.633                       H
ATOM   4743  HB3 PRO   310       9.046   6.627  10.485                       H
ATOM   4744  CA  PRO   310       7.077   6.116  11.240                       C
ATOM   4745  HA  PRO   310       6.662   6.507  10.312                       H
ATOM   4746  C   PRO   310       6.341   4.827  11.621                       C
ATOM   4747  O   PRO   310       6.088   4.582  12.800                       O
ATOM   4748  N   GLU   311       6.058   3.994  10.618                       N
ATOM   4749  H   GLU   311       6.302   4.273   9.678                       H
ATOM   4750  CA  GLU   311       5.672   2.587  10.778                       C
ATOM   4751  HA  GLU   311       5.501   2.372  11.833                       H
ATOM   4752  CB  GLU   311       4.358   2.309  10.021                       C
ATOM   4753  HB2 GLU   311       4.537   2.497   8.962                       H
ATOM   4754  HB3 GLU   311       4.100   1.258  10.131                       H
ATOM   4755  CG  GLU   311       3.138   3.157  10.447                       C
ATOM   4756  HG2 GLU   311       3.385   4.216  10.362                       H
ATOM   4757  HG3 GLU   311       2.339   2.956   9.733                       H
ATOM   4758  CD  GLU   311       2.574   2.888  11.851                       C
ATOM   4759  OE1 GLU   311       3.007   1.918  12.515                       O
ATOM   4760  OE2 GLU   311       1.675   3.667  12.266                       O
ATOM   4761  C   GLU   311       6.830   1.672  10.299                       C
ATOM   4762  O   GLU   311       7.827   2.146   9.740                       O
ATOM   4763  N   TYR   312       6.751   0.360  10.545                       N
ATOM   4764  H   TYR   312       5.882   0.000  10.925                       H
ATOM   4765  CA  TYR   312       7.887  -0.567  10.413                       C
ATOM   4766  HA  TYR   312       8.637  -0.279  11.149                       H
ATOM   4767  CB  TYR   312       7.465  -2.008  10.715                       C
ATOM   4768  HB2 TYR   312       7.227  -2.091  11.768                       H
ATOM   4769  HB3 TYR   312       6.568  -2.248  10.142                       H
ATOM   4770  CG  TYR   312       8.544  -3.022  10.376                       C
ATOM   4771  CD1 TYR   312       9.754  -3.040  11.096                       C
ATOM   4772  HD1 TYR   312       9.902  -2.336  11.898                       H
ATOM   4773  CE1 TYR   312      10.783  -3.931  10.733                       C
ATOM   4774  HE1 TYR   312      11.724  -3.926  11.255                       H
ATOM   4775  CZ  TYR   312      10.613  -4.798   9.634                       C
ATOM   4776  OH  TYR   312      11.606  -5.650   9.262                       O
ATOM   4777  HH  TYR   312      11.450  -6.052   8.397                       H
ATOM   4778  CE2 TYR   312       9.415  -4.751   8.899                       C
ATOM   4779  HE2 TYR   312       9.301  -5.375   8.033                       H
ATOM   4780  CD2 TYR   312       8.386  -3.868   9.266                       C
ATOM   4781  HD2 TYR   312       7.485  -3.817   8.666                       H
ATOM   4782  C   TYR   312       8.588  -0.545   9.052                       C
ATOM   4783  O   TYR   312       9.814  -0.430   9.024                       O
ATOM   4784  N   GLU   313       7.857  -0.662   7.944                       N
ATOM   4785  H   GLU   313       6.852  -0.775   8.020                       H
ATOM   4786  CA  GLU   313       8.493  -0.729   6.627                       C
ATOM   4787  HA  GLU   313       9.221  -1.541   6.656                       H
ATOM   4788  CB  GLU   313       7.448  -1.048   5.551                       C
ATOM   4789  HB2 GLU   313       6.561  -1.492   5.995                       H
ATOM   4790  HB3 GLU   313       7.146  -0.118   5.070                       H
ATOM   4791  CG  GLU   313       7.991  -2.000   4.484                       C
ATOM   4792  HG2 GLU   313       7.416  -1.846   3.576                       H
ATOM   4793  HG3 GLU   313       9.030  -1.754   4.259                       H
ATOM   4794  CD  GLU   313       7.875  -3.485   4.826                       C
ATOM   4795  OE1 GLU   313       7.499  -3.888   5.947                       O
ATOM   4796  OE2 GLU   313       8.147  -4.267   3.894                       O
ATOM   4797  C   GLU   313       9.241   0.580   6.312                       C
ATOM   4798  O   GLU   313      10.313   0.566   5.705                       O
ATOM   4799  N   SER   314       8.736   1.715   6.806                       N
ATOM   4800  H   SER   314       7.824   1.687   7.249                       H
ATOM   4801  CA  SER   314       9.446   2.994   6.780                       C
ATOM   4802  HA  SER   314       9.789   3.185   5.764                       H
ATOM   4803  CB  SER   314       8.524   4.142   7.205                       C
ATOM   4804  HB2 SER   314       8.373   4.114   8.283                       H
ATOM   4805  HB3 SER   314       9.037   5.068   6.951                       H
ATOM   4806  OG  SER   314       7.257   4.120   6.569                       O
ATOM   4807  HG  SER   314       6.658   4.755   7.013                       H
ATOM   4808  C   SER   314      10.678   3.007   7.699                       C
ATOM   4809  O   SER   314      11.742   3.460   7.270                       O
ATOM   4810  N   VAL   315      10.558   2.498   8.936                       N
ATOM   4811  H   VAL   315       9.635   2.147   9.208                       H
ATOM   4812  CA  VAL   315      11.687   2.373   9.886                       C
ATOM   4813  HA  VAL   315      12.057   3.377  10.076                       H
ATOM   4814  CB  VAL   315      11.268   1.748  11.244                       C
ATOM   4815  HB  VAL   315      10.716   0.827  11.068                       H
ATOM   4816  CG1 VAL   315      12.471   1.410  12.143                       C
ATOM   4817 HG11 VAL   315      13.075   0.617  11.701                       H
ATOM   4818 HG12 VAL   315      13.086   2.298  12.291                       H
ATOM   4819 HG13 VAL   315      12.115   1.052  13.106                       H
ATOM   4820  CG2 VAL   315      10.366   2.699  12.048                       C
ATOM   4821 HG21 VAL   315      10.080   2.235  12.993                       H
ATOM   4822 HG22 VAL   315      10.894   3.631  12.253                       H
ATOM   4823 HG23 VAL   315       9.459   2.914  11.494                       H
ATOM   4824  C   VAL   315      12.836   1.563   9.274                       C
ATOM   4825  O   VAL   315      13.999   1.944   9.409                       O
ATOM   4826  N   TRP   316      12.521   0.476   8.563                       N
ATOM   4827  H   TRP   316      11.545   0.198   8.509                       H
ATOM   4828  CA  TRP   316      13.498  -0.285   7.797                       C
ATOM   4829  HA  TRP   316      14.313  -0.586   8.455                       H
ATOM   4830  CB  TRP   316      12.837  -1.544   7.229                       C
ATOM   4831  HB2 TRP   316      12.616  -2.237   8.038                       H
ATOM   4832  HB3 TRP   316      11.888  -1.276   6.763                       H
ATOM   4833  CG  TRP   316      13.698  -2.206   6.199                       C
ATOM   4834  CD1 TRP   316      14.875  -2.813   6.455                       C
ATOM   4835  HD1 TRP   316      15.296  -2.960   7.441                       H
ATOM   4836  NE1 TRP   316      15.502  -3.116   5.268                       N
ATOM   4837  HE1 TRP   316      16.445  -3.490   5.232                       H
ATOM   4838  CE2 TRP   316      14.753  -2.735   4.176                       C
ATOM   4839  CZ2 TRP   316      14.980  -2.783   2.793                       C
ATOM   4840  HZ2 TRP   316      15.886  -3.211   2.395                       H
ATOM   4841  CH2 TRP   316      14.016  -2.245   1.927                       C
ATOM   4842  HH2 TRP   316      14.166  -2.272   0.858                       H
ATOM   4843  CZ3 TRP   316      12.845  -1.674   2.450                       C
ATOM   4844  HZ3 TRP   316      12.106  -1.274   1.773                       H
ATOM   4845  CE3 TRP   316      12.632  -1.622   3.840                       C
ATOM   4846  HE3 TRP   316      11.726  -1.175   4.226                       H
ATOM   4847  CD2 TRP   316      13.585  -2.144   4.742                       C
ATOM   4848  C   TRP   316      14.101   0.548   6.658                       C
ATOM   4849  O   TRP   316      15.326   0.683   6.581                       O
ATOM   4850  N   ALA   317      13.251   1.082   5.770                       N
ATOM   4851  H   ALA   317      12.254   0.930   5.917                       H
ATOM   4852  CA  ALA   317      13.662   1.710   4.514                       C
ATOM   4853  HA  ALA   317      14.218   0.977   3.929                       H
ATOM   4854  CB  ALA   317      12.397   2.090   3.736                       C
ATOM   4855  HB1 ALA   317      12.667   2.513   2.769                       H
ATOM   4856  HB2 ALA   317      11.787   1.202   3.569                       H
ATOM   4857  HB3 ALA   317      11.813   2.821   4.296                       H
ATOM   4858  C   ALA   317      14.571   2.928   4.728                       C
ATOM   4859  O   ALA   317      15.497   3.141   3.943                       O
ATOM   4860  N   LEU   318      14.325   3.687   5.800                       N
ATOM   4861  H   LEU   318      13.503   3.450   6.354                       H
ATOM   4862  CA  LEU   318      15.096   4.861   6.221                       C
ATOM   4863  HA  LEU   318      15.563   5.326   5.353                       H
ATOM   4864  CB  LEU   318      14.104   5.853   6.864                       C
ATOM   4865  HB2 LEU   318      13.697   5.377   7.756                       H
ATOM   4866  HB3 LEU   318      14.650   6.742   7.185                       H
ATOM   4867  CG  LEU   318      12.919   6.289   5.968                       C
ATOM   4868  HG  LEU   318      12.402   5.411   5.581                       H
ATOM   4869  CD1 LEU   318      11.902   7.075   6.807                       C
ATOM   4870 HD11 LEU   318      12.376   7.941   7.261                       H
ATOM   4871 HD12 LEU   318      11.077   7.408   6.180                       H
ATOM   4872 HD13 LEU   318      11.501   6.436   7.596                       H
ATOM   4873  CD2 LEU   318      13.387   7.125   4.767                       C
ATOM   4874 HD21 LEU   318      14.028   6.525   4.121                       H
ATOM   4875 HD22 LEU   318      12.523   7.450   4.186                       H
ATOM   4876 HD23 LEU   318      13.938   7.999   5.110                       H
ATOM   4877  C   LEU   318      16.232   4.509   7.206                       C
ATOM   4878  O   LEU   318      17.138   5.316   7.408                       O
ATOM   4879  N   GLY   319      16.185   3.321   7.822                       N
ATOM   4880  H   GLY   319      15.397   2.724   7.607                       H
ATOM   4881  CA  GLY   319      17.112   2.842   8.852                       C
ATOM   4882  HA2 GLY   319      17.645   3.680   9.297                       H
ATOM   4883  HA3 GLY   319      16.539   2.336   9.629                       H
ATOM   4884  C   GLY   319      18.146   1.861   8.313                       C
ATOM   4885  O   GLY   319      19.039   2.246   7.555                       O
ATOM   4886  N   ALA   320      18.062   0.593   8.731                       N
ATOM   4887  H   ALA   320      17.316   0.366   9.378                       H
ATOM   4888  CA  ALA   320      19.023  -0.470   8.401                       C
ATOM   4889  HA  ALA   320      19.977  -0.233   8.871                       H
ATOM   4890  CB  ALA   320      18.498  -1.774   9.005                       C
ATOM   4891  HB1 ALA   320      18.361  -1.646  10.077                       H
ATOM   4892  HB2 ALA   320      17.546  -2.047   8.547                       H
ATOM   4893  HB3 ALA   320      19.216  -2.576   8.831                       H
ATOM   4894  C   ALA   320      19.302  -0.638   6.895                       C
ATOM   4895  O   ALA   320      20.445  -0.879   6.505                       O
ATOM   4896  N   ASN   321      18.303  -0.407   6.042                       N
ATOM   4897  H   ASN   321      17.384  -0.206   6.423                       H
ATOM   4898  CA  ASN   321      18.448  -0.392   4.583                       C
ATOM   4899  HA  ASN   321      18.705  -1.396   4.241                       H
ATOM   4900  CB  ASN   321      17.084   0.001   4.019                       C
ATOM   4901  HB2 ASN   321      16.318  -0.665   4.401                       H
ATOM   4902  HB3 ASN   321      16.849   1.005   4.372                       H
ATOM   4903  CG  ASN   321      17.025  -0.016   2.502                       C
ATOM   4904  OD1 ASN   321      17.614  -0.857   1.834                       O
ATOM   4905  ND2 ASN   321      16.341   0.956   1.935                       N
ATOM   4906 HD21 ASN   321      15.940   1.689   2.507                       H
ATOM   4907 HD22 ASN   321      16.304   0.993   0.932                       H
ATOM   4908  C   ASN   321      19.527   0.597   4.086                       C
ATOM   4909  O   ASN   321      20.235   0.319   3.118                       O
ATOM   4910  N   LEU   322      19.676   1.732   4.780                       N
ATOM   4911  H   LEU   322      19.059   1.869   5.575                       H
ATOM   4912  CA  LEU   322      20.698   2.764   4.563                       C
ATOM   4913  HA  LEU   322      21.119   2.664   3.561                       H
ATOM   4914  CB  LEU   322      20.030   4.151   4.703                       C
ATOM   4915  HB2 LEU   322      19.657   4.256   5.722                       H
ATOM   4916  HB3 LEU   322      20.788   4.920   4.550                       H
ATOM   4917  CG  LEU   322      18.865   4.426   3.729                       C
ATOM   4918  HG  LEU   322      18.077   3.697   3.909                       H
ATOM   4919  CD1 LEU   322      18.291   5.825   3.979                       C
ATOM   4920 HD11 LEU   322      19.047   6.587   3.779                       H
ATOM   4921 HD12 LEU   322      17.429   5.994   3.331                       H
ATOM   4922 HD13 LEU   322      17.970   5.907   5.015                       H
ATOM   4923  CD2 LEU   322      19.293   4.328   2.263                       C
ATOM   4924 HD21 LEU   322      19.699   3.342   2.054                       H
ATOM   4925 HD22 LEU   322      18.424   4.482   1.627                       H
ATOM   4926 HD23 LEU   322      20.046   5.083   2.034                       H
ATOM   4927  C   LEU   322      21.883   2.641   5.539                       C
ATOM   4928  O   LEU   322      22.781   3.476   5.511                       O
ATOM   4929  N   GLY   323      21.888   1.646   6.434                       N
ATOM   4930  H   GLY   323      21.149   0.954   6.382                       H
ATOM   4931  CA  GLY   323      22.871   1.505   7.516                       C
ATOM   4932  HA2 GLY   323      22.782   0.508   7.949                       H
ATOM   4933  HA3 GLY   323      23.875   1.643   7.115                       H
ATOM   4934  C   GLY   323      22.690   2.521   8.648                       C
ATOM   4935  O   GLY   323      23.623   2.751   9.411                       O
ATOM   4936  N   ILE   324      21.524   3.169   8.747                       N
ATOM   4937  H   ILE   324      20.770   2.879   8.130                       H
ATOM   4938  CA  ILE   324      21.219   4.187   9.764                       C
ATOM   4939  HA  ILE   324      22.153   4.638  10.103                       H
ATOM   4940  CB  ILE   324      20.352   5.316   9.145                       C
ATOM   4941  HB  ILE   324      19.501   4.867   8.632                       H
ATOM   4942  CG2 ILE   324      19.811   6.272  10.228                       C
ATOM   4943 HG21 ILE   324      19.203   7.054   9.773                       H
ATOM   4944 HG22 ILE   324      19.164   5.733  10.921                       H
ATOM   4945 HG23 ILE   324      20.634   6.728  10.778                       H
ATOM   4946  CG1 ILE   324      21.204   6.087   8.105                       C
ATOM   4947 HG12 ILE   324      22.036   6.567   8.619                       H
ATOM   4948 HG13 ILE   324      21.616   5.383   7.382                       H
ATOM   4949  CD1 ILE   324      20.461   7.161   7.305                       C
ATOM   4950 HD11 ILE   324      20.189   7.991   7.954                       H
ATOM   4951 HD12 ILE   324      21.113   7.538   6.516                       H
ATOM   4952 HD13 ILE   324      19.567   6.733   6.852                       H
ATOM   4953  C   ILE   324      20.584   3.516  10.990                       C
ATOM   4954  O   ILE   324      19.594   2.792  10.890                       O
ATOM   4955  N   ASN   325      21.171   3.728  12.166                       N
ATOM   4956  H   ASN   325      22.023   4.272  12.196                       H
ATOM   4957  CA  ASN   325      20.672   3.198  13.441                       C
ATOM   4958  HA  ASN   325      20.257   2.203  13.283                       H
ATOM   4959  CB  ASN   325      21.862   3.070  14.407                       C
ATOM   4960  HB2 ASN   325      21.529   2.549  15.305                       H
ATOM   4961  HB3 ASN   325      22.655   2.478  13.948                       H
ATOM   4962  CG  ASN   325      22.419   4.436  14.798                       C
ATOM   4963  OD1 ASN   325      22.951   5.170  13.973                       O
ATOM   4964  ND2 ASN   325      22.237   4.855  16.031                       N
ATOM   4965 HD21 ASN   325      21.841   4.236  16.739                       H
ATOM   4966 HD22 ASN   325      22.627   5.742  16.307                       H
ATOM   4967  C   ASN   325      19.579   4.087  14.069                       C
ATOM   4968  O   ASN   325      18.711   3.594  14.790                       O
ATOM   4969  N   ASP   326      19.646   5.398  13.824                       N
ATOM   4970  H   ASP   326      20.356   5.714  13.182                       H
ATOM   4971  CA  ASP   326      18.991   6.417  14.637                       C
ATOM   4972  HA  ASP   326      19.059   6.116  15.684                       H
ATOM   4973  CB  ASP   326      19.762   7.734  14.504                       C
ATOM   4974  HB2 ASP   326      20.750   7.621  14.955                       H
ATOM   4975  HB3 ASP   326      19.891   7.971  13.446                       H
ATOM   4976  CG  ASP   326      19.025   8.886  15.187                       C
ATOM   4977  OD1 ASP   326      18.414   8.683  16.260                       O
ATOM   4978  OD2 ASP   326      19.072  10.012  14.639                       O
ATOM   4979  C   ASP   326      17.509   6.623  14.301                       C
ATOM   4980  O   ASP   326      17.148   7.212  13.280                       O
ATOM   4981  N   LEU   327      16.655   6.232  15.249                       N
ATOM   4982  H   LEU   327      17.032   5.756  16.054                       H
ATOM   4983  CA  LEU   327      15.213   6.428  15.170                       C
ATOM   4984  HA  LEU   327      14.885   5.983  14.235                       H
ATOM   4985  CB  LEU   327      14.562   5.643  16.319                       C
ATOM   4986  HB2 LEU   327      14.961   4.633  16.296                       H
ATOM   4987  HB3 LEU   327      14.860   6.095  17.263                       H
ATOM   4988  CG  LEU   327      13.022   5.560  16.268                       C
ATOM   4989  HG  LEU   327      12.614   6.564  16.383                       H
ATOM   4990  CD1 LEU   327      12.481   4.959  14.960                       C
ATOM   4991 HD11 LEU   327      12.926   3.980  14.781                       H
ATOM   4992 HD12 LEU   327      11.398   4.849  15.025                       H
ATOM   4993 HD13 LEU   327      12.699   5.615  14.119                       H
ATOM   4994  CD2 LEU   327      12.524   4.714  17.447                       C
ATOM   4995 HD21 LEU   327      12.951   5.071  18.384                       H
ATOM   4996 HD22 LEU   327      11.441   4.794  17.498                       H
ATOM   4997 HD23 LEU   327      12.794   3.667  17.310                       H
ATOM   4998  C   LEU   327      14.791   7.908  15.119                       C
ATOM   4999  O   LEU   327      13.749   8.190  14.536                       O
ATOM   5000  N   ALA   328      15.572   8.857  15.653                       N
ATOM   5001  H   ALA   328      16.474   8.603  16.045                       H
ATOM   5002  CA  ALA   328      15.237  10.281  15.543                       C
ATOM   5003  HA  ALA   328      14.195  10.410  15.836                       H
ATOM   5004  CB  ALA   328      16.105  11.105  16.500                       C
ATOM   5005  HB1 ALA   328      17.149  11.065  16.194                       H
ATOM   5006  HB2 ALA   328      15.784  12.147  16.477                       H
ATOM   5007  HB3 ALA   328      16.008  10.727  17.517                       H
ATOM   5008  C   ALA   328      15.357  10.772  14.093                       C
ATOM   5009  O   ALA   328      14.396  11.301  13.543                       O
ATOM   5010  N   SER   329      16.493  10.530  13.437                       N
ATOM   5011  H   SER   329      17.280  10.155  13.957                       H
ATOM   5012  CA  SER   329      16.673  10.839  12.009                       C
ATOM   5013  HA  SER   329      16.536  11.910  11.851                       H
ATOM   5014  CB  SER   329      18.089  10.466  11.551                       C
ATOM   5015  HB2 SER   329      18.243   9.392  11.673                       H
ATOM   5016  HB3 SER   329      18.192  10.715  10.495                       H
ATOM   5017  OG  SER   329      19.081  11.170  12.281                       O
ATOM   5018  HG  SER   329      19.121  10.791  13.187                       H
ATOM   5019  C   SER   329      15.646  10.114  11.121                       C
ATOM   5020  O   SER   329      15.179  10.685  10.140                       O
ATOM   5021  N   ILE   330      15.243   8.888  11.482                       N
ATOM   5022  H   ILE   330      15.715   8.456  12.270                       H
ATOM   5023  CA  ILE   330      14.160   8.145  10.809                       C
ATOM   5024  HA  ILE   330      14.338   8.147   9.732                       H
ATOM   5025  CB  ILE   330      14.163   6.678  11.299                       C
ATOM   5026  HB  ILE   330      14.185   6.702  12.383                       H
ATOM   5027  CG2 ILE   330      12.897   5.904  10.895                       C
ATOM   5028 HG21 ILE   330      12.922   4.908  11.334                       H
ATOM   5029 HG22 ILE   330      12.006   6.399  11.272                       H
ATOM   5030 HG23 ILE   330      12.825   5.826   9.812                       H
ATOM   5031  CG1 ILE   330      15.424   5.934  10.795                       C
ATOM   5032 HG12 ILE   330      15.333   5.747   9.725                       H
ATOM   5033 HG13 ILE   330      16.304   6.559  10.936                       H
ATOM   5034  CD1 ILE   330      15.685   4.603  11.514                       C
ATOM   5035 HD11 ILE   330      14.957   3.853  11.205                       H
ATOM   5036 HD12 ILE   330      16.684   4.251  11.263                       H
ATOM   5037 HD13 ILE   330      15.635   4.736  12.592                       H
ATOM   5038  C   ILE   330      12.798   8.834  10.998                       C
ATOM   5039  O   ILE   330      12.068   8.983  10.026                       O
ATOM   5040  N   ILE   331      12.445   9.291  12.206                       N
ATOM   5041  H   ILE   331      13.076   9.107  12.982                       H
ATOM   5042  CA  ILE   331      11.214  10.073  12.461                       C
ATOM   5043  HA  ILE   331      10.352   9.510  12.101                       H
ATOM   5044  CB  ILE   331      11.054  10.328  13.986                       C
ATOM   5045  HB  ILE   331      12.014  10.677  14.363                       H
ATOM   5046  CG2 ILE   331      10.000  11.414  14.290                       C
ATOM   5047 HG21 ILE   331       9.896  11.561  15.364                       H
ATOM   5048 HG22 ILE   331      10.292  12.370  13.858                       H
ATOM   5049 HG23 ILE   331       9.038  11.109  13.881                       H
ATOM   5050  CG1 ILE   331      10.671   9.045  14.761                       C
ATOM   5051 HG12 ILE   331       9.600   8.874  14.664                       H
ATOM   5052 HG13 ILE   331      11.183   8.184  14.334                       H
ATOM   5053  CD1 ILE   331      11.004   9.103  16.259                       C
ATOM   5054 HD11 ILE   331      10.451   9.904  16.748                       H
ATOM   5055 HD12 ILE   331      10.726   8.158  16.726                       H
ATOM   5056 HD13 ILE   331      12.072   9.268  16.399                       H
ATOM   5057  C   ILE   331      11.212  11.378  11.646                       C
ATOM   5058  O   ILE   331      10.198  11.714  11.032                       O
ATOM   5059  N   GLU   332      12.341  12.092  11.622                       N
[truncated: 998,296 more chars]
