# Supplementary material for: A bacterial tungsten-containing aldehyde oxidoreductase forms an enzymatic decorated protein nanowire
Source: Sci Adv. 2023 Jun 2;9(22):eadg6689. doi: 10.1126/sciadv.adg6689 (PMC10413684; doi:10.1126/sciadv.adg6689)
Supplement: Supplementary file 2 — Data S1 to S9 [file sciadv.adg6689_data_s1_to_s9.zip › submission-aaas/S2AOR_Pfuriosus_WIVOHO.pdb]

TITLE      QM:MM min5 W VI OO bez MD (krysztal) do porównania Phenix 1 WIV OH O tak jak w exafs obnizony ladunek bo zabralem jeden proton
REMARK   1 File created by GaussView 6.0.16
ATOM      1  N   MET     1     -29.722  -1.892  -2.050                       N
ATOM      2  H1  MET     1     -30.395  -2.214  -1.375                       H
ATOM      3  H2  MET     1     -29.858  -0.888  -2.157                       H
ATOM      4  H3  MET     1     -29.925  -2.352  -2.941                       H
ATOM      5  CA  MET     1     -28.341  -2.235  -1.602                       C
ATOM      6  HA  MET     1     -28.230  -3.317  -1.693                       H
ATOM      7  CB  MET     1     -27.281  -1.592  -2.515                       C
ATOM      8  HB2 MET     1     -27.647  -1.625  -3.541                       H
ATOM      9  HB3 MET     1     -27.124  -0.548  -2.237                       H
ATOM     10  CG  MET     1     -25.947  -2.352  -2.459                       C
ATOM     11  HG2 MET     1     -25.511  -2.226  -1.465                       H
ATOM     12  HG3 MET     1     -26.141  -3.414  -2.611                       H
ATOM     13  SD  MET     1     -24.680  -1.838  -3.648                       S
ATOM     14  CE  MET     1     -25.525  -2.126  -5.222                       C
ATOM     15  HE1 MET     1     -24.801  -2.077  -6.038                       H
ATOM     16  HE2 MET     1     -25.998  -3.105  -5.218                       H
ATOM     17  HE3 MET     1     -26.275  -1.355  -5.394                       H
ATOM     18  C   MET     1     -28.114  -1.910  -0.116                       C
ATOM     19  O   MET     1     -28.820  -1.064   0.426                       O
ATOM     20  N   TYR     2     -27.188  -2.619   0.520                       N
ATOM     21  H   TYR     2     -26.653  -3.290  -0.015                       H
ATOM     22  CA  TYR     2     -26.759  -2.441   1.909                       C
ATOM     23  HA  TYR     2     -27.117  -1.486   2.299                       H
ATOM     24  CB  TYR     2     -27.329  -3.586   2.753                       C
ATOM     25  HB2 TYR     2     -27.067  -4.534   2.282                       H
ATOM     26  HB3 TYR     2     -26.869  -3.565   3.742                       H
ATOM     27  CG  TYR     2     -28.827  -3.519   2.932                       C
ATOM     28  CD1 TYR     2     -29.361  -2.650   3.898                       C
ATOM     29  HD1 TYR     2     -28.702  -2.044   4.500                       H
ATOM     30  CE1 TYR     2     -30.749  -2.574   4.088                       C
ATOM     31  HE1 TYR     2     -31.145  -1.928   4.854                       H
ATOM     32  CZ  TYR     2     -31.612  -3.344   3.280                       C
ATOM     33  OH  TYR     2     -32.956  -3.245   3.448                       O
ATOM     34  HH  TYR     2     -33.174  -2.667   4.202                       H
ATOM     35  CE2 TYR     2     -31.079  -4.218   2.305                       C
ATOM     36  HE2 TYR     2     -31.738  -4.822   1.698                       H
ATOM     37  CD2 TYR     2     -29.684  -4.312   2.142                       C
ATOM     38  HD2 TYR     2     -29.267  -4.997   1.415                       H
ATOM     39  C   TYR     2     -25.227  -2.448   1.987                       C
ATOM     40  O   TYR     2     -24.575  -2.942   1.064                       O
ATOM     41  N   GLY     3     -24.655  -1.918   3.076                       N
ATOM     42  H   GLY     3     -25.255  -1.531   3.796                       H
ATOM     43  CA  GLY     3     -23.209  -1.769   3.282                       C
ATOM     44  HA2 GLY     3     -23.006  -1.479   4.313                       H
ATOM     45  HA3 GLY     3     -22.701  -2.706   3.055                       H
ATOM     46  C   GLY     3     -22.648  -0.693   2.360                       C
ATOM     47  O   GLY     3     -22.313   0.403   2.796                       O
ATOM     48  N   ASN     4     -22.594  -0.996   1.068                       N
ATOM     49  H   ASN     4     -22.951  -1.907   0.805                       H
ATOM     50  CA  ASN     4     -22.498  -0.005   0.004                       C
ATOM     51  HA  ASN     4     -21.736   0.731   0.257                       H
ATOM     52  CB  ASN     4     -22.097  -0.711  -1.293                       C
ATOM     53  HB2 ASN     4     -22.841  -1.477  -1.507                       H
ATOM     54  HB3 ASN     4     -22.119   0.009  -2.105                       H
ATOM     55  CG  ASN     4     -20.719  -1.361  -1.262                       C
ATOM     56  OD1 ASN     4     -19.790  -0.911  -0.604                       O
ATOM     57  ND2 ASN     4     -20.579  -2.470  -1.962                       N
ATOM     58 HD21 ASN     4     -21.341  -2.806  -2.522                       H
ATOM     59 HD22 ASN     4     -19.693  -2.965  -1.946                       H
ATOM     60  C   ASN     4     -23.846   0.718  -0.206                       C
ATOM     61  O   ASN     4     -24.920   0.149   0.008                       O
ATOM     62  N   TRP     5     -23.793   1.957  -0.692                       N
ATOM     63  H   TRP     5     -22.873   2.360  -0.857                       H
ATOM     64  CA  TRP     5     -24.959   2.739  -1.108                       C
ATOM     65  HA  TRP     5     -25.779   2.558  -0.411                       H
ATOM     66  CB  TRP     5     -24.581   4.225  -1.040                       C
ATOM     67  HB2 TRP     5     -23.678   4.393  -1.632                       H
ATOM     68  HB3 TRP     5     -25.382   4.808  -1.491                       H
ATOM     69  CG  TRP     5     -24.370   4.774   0.336                       C
ATOM     70  CD1 TRP     5     -23.170   4.983   0.922                       C
ATOM     71  HD1 TRP     5     -22.212   4.767   0.460                       H
ATOM     72  NE1 TRP     5     -23.362   5.544   2.169                       N
ATOM     73  HE1 TRP     5     -22.613   5.898   2.758                       H
ATOM     74  CE2 TRP     5     -24.696   5.735   2.448                       C
ATOM     75  CZ2 TRP     5     -25.374   6.302   3.536                       C
ATOM     76  HZ2 TRP     5     -24.820   6.682   4.384                       H
ATOM     77  CH2 TRP     5     -26.778   6.344   3.520                       C
ATOM     78  HH2 TRP     5     -27.320   6.746   4.364                       H
ATOM     79  CZ3 TRP     5     -27.478   5.834   2.411                       C
ATOM     80  HZ3 TRP     5     -28.557   5.856   2.409                       H
ATOM     81  CE3 TRP     5     -26.783   5.290   1.313                       C
ATOM     82  HE3 TRP     5     -27.334   4.908   0.468                       H
ATOM     83  CD2 TRP     5     -25.372   5.229   1.299                       C
ATOM     84  C   TRP     5     -25.462   2.379  -2.520                       C
ATOM     85  O   TRP     5     -26.621   2.672  -2.833                       O
ATOM     86  N   GLY     6     -24.605   1.784  -3.363                       N
ATOM     87  H   GLY     6     -23.651   1.658  -3.031                       H
ATOM     88  CA  GLY     6     -24.862   1.476  -4.780                       C
ATOM     89  HA2 GLY     6     -24.232   0.640  -5.084                       H
ATOM     90  HA3 GLY     6     -25.911   1.218  -4.924                       H
ATOM     91  C   GLY     6     -24.533   2.644  -5.713                       C
ATOM     92  O   GLY     6     -25.127   2.755  -6.784                       O
ATOM     93  N   ARG     7     -23.649   3.550  -5.273                       N
ATOM     94  H   ARG     7     -23.120   3.313  -4.437                       H
ATOM     95  CA  ARG     7     -23.500   4.918  -5.792                       C
ATOM     96  HA  ARG     7     -23.880   4.983  -6.811                       H
ATOM     97  CB  ARG     7     -24.296   5.869  -4.884                       C
ATOM     98  HB2 ARG     7     -24.097   5.599  -3.845                       H
ATOM     99  HB3 ARG     7     -23.940   6.890  -5.034                       H
ATOM    100  CG  ARG     7     -25.812   5.863  -5.145                       C
ATOM    101  HG2 ARG     7     -26.021   6.543  -5.971                       H
ATOM    102  HG3 ARG     7     -26.149   4.867  -5.429                       H
ATOM    103  CD  ARG     7     -26.620   6.292  -3.913                       C
ATOM    104  HD2 ARG     7     -27.655   6.476  -4.203                       H
ATOM    105  HD3 ARG     7     -26.628   5.463  -3.206                       H
ATOM    106  NE  ARG     7     -26.051   7.474  -3.246                       N
ATOM    107  HE  ARG     7     -25.370   7.307  -2.511                       H
ATOM    108  CZ  ARG     7     -26.296   8.747  -3.514                       C
ATOM    109  NH1 ARG     7     -27.117   9.131  -4.464                       N
ATOM    110 HH11 ARG     7     -27.559   8.451  -5.075                       H
ATOM    111 HH12 ARG     7     -27.273  10.110  -4.647                       H
ATOM    112  NH2 ARG     7     -25.681   9.656  -2.800                       N
ATOM    113 HH21 ARG     7     -24.973   9.368  -2.139                       H
ATOM    114 HH22 ARG     7     -25.897  10.645  -2.912                       H
ATOM    115  C   ARG     7     -22.039   5.367  -5.775                       C
ATOM    116  O   ARG     7     -21.335   5.132  -4.796                       O
ATOM    117  N   PHE     8     -21.592   6.097  -6.795                       N
ATOM    118  H   PHE     8     -22.222   6.276  -7.574                       H
ATOM    119  CA  PHE     8     -20.236   6.641  -6.883                       C
ATOM    120  HA  PHE     8     -19.879   6.846  -5.873                       H
ATOM    121  CB  PHE     8     -19.291   5.597  -7.503                       C
ATOM    122  HB2 PHE     8     -18.271   5.953  -7.375                       H
ATOM    123  HB3 PHE     8     -19.373   4.666  -6.942                       H
ATOM    124  CG  PHE     8     -19.492   5.293  -8.978                       C
ATOM    125  CD1 PHE     8     -18.593   5.816  -9.928                       C
ATOM    126  HD1 PHE     8     -17.790   6.466  -9.613                       H
ATOM    127  CE1 PHE     8     -18.731   5.489 -11.287                       C
ATOM    128  HE1 PHE     8     -18.028   5.888 -12.003                       H
ATOM    129  CZ  PHE     8     -19.777   4.649 -11.708                       C
ATOM    130  HZ  PHE     8     -19.895   4.410 -12.755                       H
ATOM    131  CE2 PHE     8     -20.684   4.134 -10.765                       C
ATOM    132  HE2 PHE     8     -21.496   3.497 -11.085                       H
ATOM    133  CD2 PHE     8     -20.539   4.453  -9.403                       C
ATOM    134  HD2 PHE     8     -21.238   4.055  -8.683                       H
ATOM    135  C   PHE     8     -20.202   7.974  -7.638                       C
ATOM    136  O   PHE     8     -21.086   8.276  -8.433                       O
ATOM    137  N   ILE     9     -19.178   8.785  -7.387                       N
ATOM    138  H   ILE     9     -18.458   8.455  -6.748                       H
ATOM    139  CA  ILE     9     -18.954  10.062  -8.083                       C
ATOM    140  HA  ILE     9     -19.890  10.413  -8.525                       H
ATOM    141  CB  ILE     9     -18.471  11.137  -7.074                       C
ATOM    142  HB  ILE     9     -17.635  10.722  -6.510                       H
ATOM    143  CG2 ILE     9     -17.981  12.417  -7.784                       C
ATOM    144 HG21 ILE     9     -17.661  13.163  -7.060                       H
ATOM    145 HG22 ILE     9     -17.118  12.196  -8.412                       H
ATOM    146 HG23 ILE     9     -18.778  12.835  -8.400                       H
ATOM    147  CG1 ILE     9     -19.612  11.480  -6.087                       C
ATOM    148 HG12 ILE     9     -20.386  12.045  -6.608                       H
ATOM    149 HG13 ILE     9     -20.065  10.561  -5.715                       H
ATOM    150  CD1 ILE     9     -19.154  12.277  -4.860                       C
ATOM    151 HD11 ILE     9     -18.752  13.246  -5.150                       H
ATOM    152 HD12 ILE     9     -20.007  12.449  -4.205                       H
ATOM    153 HD13 ILE     9     -18.398  11.710  -4.315                       H
ATOM    154  C   ILE     9     -17.963   9.844  -9.230                       C
ATOM    155  O   ILE     9     -16.963   9.139  -9.076                       O
ATOM    156  N   ARG    10     -18.186  10.506 -10.362                       N
ATOM    157  H   ARG    10     -19.036  11.056 -10.433                       H
ATOM    158  CA  ARG    10     -17.182  10.705 -11.402                       C
ATOM    159  HA  ARG    10     -16.246  10.261 -11.078                       H
ATOM    160  CB  ARG    10     -17.615   9.986 -12.686                       C
ATOM    161  HB2 ARG    10     -17.686   8.917 -12.478                       H
ATOM    162  HB3 ARG    10     -18.597  10.347 -12.995                       H
ATOM    163  CG  ARG    10     -16.609  10.220 -13.822                       C
ATOM    164  HG2 ARG    10     -16.616  11.277 -14.087                       H
ATOM    165  HG3 ARG    10     -15.602   9.951 -13.500                       H
ATOM    166  CD  ARG    10     -16.971   9.439 -15.082                       C
ATOM    167  HD2 ARG    10     -18.048   9.458 -15.234                       H
ATOM    168  HD3 ARG    10     -16.502   9.957 -15.913                       H
ATOM    169  NE  ARG    10     -16.462   8.061 -15.071                       N
ATOM    170  HE  ARG    10     -15.547   7.942 -15.506                       H
ATOM    171  CZ  ARG    10     -17.130   6.958 -14.776                       C
ATOM    172  NH1 ARG    10     -18.394   6.968 -14.437                       N
ATOM    173 HH11 ARG    10     -18.956   7.813 -14.520                       H
ATOM    174 HH12 ARG    10     -18.927   6.120 -14.356                       H
ATOM    175  NH2 ARG    10     -16.541   5.796 -14.847                       N
ATOM    176 HH21 ARG    10     -15.662   5.699 -15.346                       H
ATOM    177 HH22 ARG    10     -17.075   4.938 -14.898                       H
ATOM    178  C   ARG    10     -16.957  12.203 -11.620                       C
ATOM    179  O   ARG    10     -17.914  12.967 -11.693                       O
ATOM    180  N   VAL    11     -15.695  12.598 -11.762                       N
ATOM    181  H   VAL    11     -14.971  11.892 -11.662                       H
ATOM    182  CA  VAL    11     -15.278  13.931 -12.213                       C
ATOM    183  HA  VAL    11     -16.155  14.480 -12.553                       H
ATOM    184  CB  VAL    11     -14.599  14.741 -11.081                       C
ATOM    185  HB  VAL    11     -13.724  14.188 -10.733                       H
ATOM    186  CG1 VAL    11     -14.128  16.123 -11.569                       C
ATOM    187 HG11 VAL    11     -13.369  16.012 -12.344                       H
ATOM    188 HG12 VAL    11     -14.970  16.686 -11.973                       H
ATOM    189 HG13 VAL    11     -13.688  16.681 -10.741                       H
ATOM    190  CG2 VAL    11     -15.545  14.930  -9.882                       C
ATOM    191 HG21 VAL    11     -16.476  15.390 -10.208                       H
ATOM    192 HG22 VAL    11     -15.764  13.966  -9.423                       H
ATOM    193 HG23 VAL    11     -15.077  15.566  -9.131                       H
ATOM    194  C   VAL    11     -14.318  13.750 -13.389                       C
ATOM    195  O   VAL    11     -13.352  12.995 -13.274                       O
ATOM    196  N   ASN    12     -14.567  14.439 -14.505                       N
ATOM    197  H   ASN    12     -15.381  15.053 -14.521                       H
ATOM    198  CA  ASN    12     -13.635  14.507 -15.630                       C
ATOM    199  HA  ASN    12     -12.826  13.801 -15.462                       H
ATOM    200  CB  ASN    12     -14.323  14.093 -16.935                       C
ATOM    201  HB2 ASN    12     -14.842  13.147 -16.774                       H
ATOM    202  HB3 ASN    12     -15.062  14.837 -17.214                       H
ATOM    203  CG  ASN    12     -13.326  13.929 -18.080                       C
ATOM    204  OD1 ASN    12     -12.508  14.804 -18.362                       O
ATOM    205  ND2 ASN    12     -13.326  12.780 -18.731                       N
ATOM    206 HD21 ASN    12     -13.924  12.013 -18.413                       H
ATOM    207 HD22 ASN    12     -12.698  12.656 -19.503                       H
ATOM    208  C   ASN    12     -13.007  15.903 -15.706                       C
ATOM    209  O   ASN    12     -13.641  16.889 -16.085                       O
ATOM    210  N   LEU    13     -11.729  15.977 -15.341                       N
ATOM    211  H   LEU    13     -11.253  15.114 -15.097                       H
ATOM    212  CA  LEU    13     -10.987  17.222 -15.185                       C
ATOM    213  HA  LEU    13     -11.600  17.931 -14.625                       H
ATOM    214  CB  LEU    13      -9.705  16.925 -14.388                       C
ATOM    215  HB2 LEU    13      -9.108  16.208 -14.952                       H
ATOM    216  HB3 LEU    13      -9.142  17.849 -14.312                       H
ATOM    217  CG  LEU    13      -9.904  16.381 -12.958                       C
ATOM    218  HG  LEU    13     -10.513  15.477 -12.991                       H
ATOM    219  CD1 LEU    13      -8.531  16.013 -12.376                       C
ATOM    220 HD11 LEU    13      -7.879  16.888 -12.360                       H
ATOM    221 HD12 LEU    13      -8.651  15.638 -11.360                       H
ATOM    222 HD13 LEU    13      -8.073  15.232 -12.984                       H
ATOM    223  CD2 LEU    13     -10.588  17.403 -12.036                       C
ATOM    224 HD21 LEU    13     -11.577  17.655 -12.415                       H
ATOM    225 HD22 LEU    13     -10.701  16.979 -11.037                       H
ATOM    226 HD23 LEU    13      -9.989  18.311 -11.971                       H
ATOM    227  C   LEU    13     -10.673  17.903 -16.523                       C
ATOM    228  O   LEU    13     -10.512  19.118 -16.542                       O
ATOM    229  N   SER    14     -10.631  17.179 -17.644                       N
ATOM    230  H   SER    14     -10.863  16.195 -17.602                       H
ATOM    231  CA  SER    14     -10.416  17.797 -18.965                       C
ATOM    232  HA  SER    14      -9.597  18.516 -18.918                       H
ATOM    233  CB  SER    14     -10.060  16.732 -20.014                       C
ATOM    234  HB2 SER    14     -10.764  15.902 -19.951                       H
ATOM    235  HB3 SER    14     -10.138  17.171 -21.010                       H
ATOM    236  OG  SER    14      -8.740  16.254 -19.835                       O
ATOM    237  HG  SER    14      -8.188  16.633 -20.554                       H
ATOM    238  C   SER    14     -11.646  18.574 -19.439                       C
ATOM    239  O   SER    14     -11.513  19.687 -19.957                       O
ATOM    240  N   THR    15     -12.841  18.001 -19.251                       N
ATOM    241  H   THR    15     -12.882  17.086 -18.814                       H
ATOM    242  CA  THR    15     -14.108  18.541 -19.762                       C
ATOM    243  HA  THR    15     -13.903  19.194 -20.610                       H
ATOM    244  CB  THR    15     -14.988  17.389 -20.262                       C
ATOM    245  HB  THR    15     -15.925  17.794 -20.648                       H
ATOM    246  CG2 THR    15     -14.271  16.613 -21.372                       C
ATOM    247 HG21 THR    15     -14.023  17.288 -22.191                       H
ATOM    248 HG22 THR    15     -13.359  16.147 -20.998                       H
ATOM    249 HG23 THR    15     -14.914  15.828 -21.748                       H
ATOM    250  OG1 THR    15     -15.251  16.507 -19.197                       O
ATOM    251  HG1 THR    15     -15.947  15.886 -19.468                       H
ATOM    252  C   THR    15     -14.852  19.393 -18.737                       C
ATOM    253  O   THR    15     -15.722  20.171 -19.126                       O
ATOM    254  N   GLY    16     -14.494  19.281 -17.452                       N
ATOM    255  H   GLY    16     -13.836  18.545 -17.221                       H
ATOM    256  CA  GLY    16     -15.124  19.979 -16.322                       C
ATOM    257  HA2 GLY    16     -14.429  20.000 -15.484                       H
ATOM    258  HA3 GLY    16     -15.392  20.994 -16.616                       H
ATOM    259  C   GLY    16     -16.397  19.295 -15.831                       C
ATOM    260  O   GLY    16     -17.164  19.892 -15.078                       O
ATOM    261  N   ASP    17     -16.663  18.082 -16.304                       N
ATOM    262  H   ASP    17     -15.955  17.645 -16.878                       H
ATOM    263  CA  ASP    17     -17.881  17.316 -16.053                       C
ATOM    264  HA  ASP    17     -18.743  17.977 -16.156                       H
ATOM    265  CB  ASP    17     -17.958  16.237 -17.136                       C
ATOM    266  HB2 ASP    17     -17.866  16.715 -18.112                       H
ATOM    267  HB3 ASP    17     -17.115  15.560 -17.011                       H
ATOM    268  CG  ASP    17     -19.247  15.420 -17.126                       C
ATOM    269  OD1 ASP    17     -20.330  16.025 -16.934                       O
ATOM    270  OD2 ASP    17     -19.151  14.208 -17.409                       O
ATOM    271  C   ASP    17     -17.899  16.691 -14.650                       C
ATOM    272  O   ASP    17     -16.873  16.230 -14.152                       O
ATOM    273  N   ILE    18     -19.084  16.639 -14.036                       N
ATOM    274  H   ILE    18     -19.896  16.963 -14.547                       H
ATOM    275  CA  ILE    18     -19.340  15.961 -12.757                       C
ATOM    276  HA  ILE    18     -18.509  15.289 -12.534                       H
ATOM    277  CB  ILE    18     -19.480  16.966 -11.583                       C
ATOM    278  HB  ILE    18     -20.340  17.610 -11.780                       H
ATOM    279  CG2 ILE    18     -19.746  16.218 -10.257                       C
ATOM    280 HG21 ILE    18     -19.875  16.922  -9.436                       H
ATOM    281 HG22 ILE    18     -20.671  15.645 -10.317                       H
ATOM    282 HG23 ILE    18     -18.919  15.544 -10.029                       H
ATOM    283  CG1 ILE    18     -18.224  17.866 -11.471                       C
ATOM    284 HG12 ILE    18     -17.332  17.242 -11.429                       H
ATOM    285 HG13 ILE    18     -18.158  18.482 -12.368                       H
ATOM    286  CD1 ILE    18     -18.211  18.813 -10.264                       C
ATOM    287 HD11 ILE    18     -17.969  18.260  -9.356                       H
ATOM    288 HD12 ILE    18     -17.455  19.580 -10.418                       H
ATOM    289 HD13 ILE    18     -19.181  19.295 -10.149                       H
ATOM    290  C   ILE    18     -20.600  15.108 -12.915                       C
ATOM    291  O   ILE    18     -21.582  15.541 -13.525                       O
ATOM    292  N   LYS    19     -20.574  13.893 -12.372                       N
ATOM    293  H   LYS    19     -19.715  13.593 -11.922                       H
ATOM    294  CA  LYS    19     -21.705  12.965 -12.343                       C
ATOM    295  HA  LYS    19     -22.634  13.528 -12.450                       H
ATOM    296  CB  LYS    19     -21.581  11.961 -13.508                       C
ATOM    297  HB2 LYS    19     -20.614  11.463 -13.441                       H
ATOM    298  HB3 LYS    19     -22.361  11.209 -13.396                       H
ATOM    299  CG  LYS    19     -21.745  12.593 -14.899                       C
ATOM    300  HG2 LYS    19     -22.763  12.973 -14.969                       H
ATOM    301  HG3 LYS    19     -21.048  13.420 -15.028                       H
ATOM    302  CD  LYS    19     -21.515  11.596 -16.040                       C
ATOM    303  HD2 LYS    19     -22.037  10.665 -15.816                       H
ATOM    304  HD3 LYS    19     -21.922  12.016 -16.962                       H
ATOM    305  CE  LYS    19     -20.016  11.342 -16.239                       C
ATOM    306  HE2 LYS    19     -19.559  12.236 -16.668                       H
ATOM    307  HE3 LYS    19     -19.559  11.156 -15.265                       H
ATOM    308  NZ  LYS    19     -19.774  10.178 -17.116                       N
ATOM    309  HZ1 LYS    19     -20.307  10.265 -17.974                       H
ATOM    310  HZ2 LYS    19     -18.790  10.118 -17.376                       H
ATOM    311  HZ3 LYS    19     -20.055   9.338 -16.611                       H
ATOM    312  C   LYS    19     -21.750  12.199 -11.010                       C
ATOM    313  O   LYS    19     -20.717  11.757 -10.510                       O
ATOM    314  N   VAL    20     -22.947  11.949 -10.489                       N
ATOM    315  H   VAL    20     -23.744  12.389 -10.945                       H
ATOM    316  CA  VAL    20     -23.229  10.822  -9.586                       C
ATOM    317  HA  VAL    20     -22.305  10.512  -9.098                       H
ATOM    318  CB  VAL    20     -24.249  11.190  -8.481                       C
ATOM    319  HB  VAL    20     -25.175  11.517  -8.954                       H
ATOM    320  CG1 VAL    20     -24.561   9.986  -7.572                       C
ATOM    321 HG11 VAL    20     -25.034   9.189  -8.146                       H
ATOM    322 HG12 VAL    20     -23.643   9.607  -7.121                       H
ATOM    323 HG13 VAL    20     -25.249  10.287  -6.781                       H
ATOM    324  CG2 VAL    20     -23.722  12.341  -7.606                       C
ATOM    325 HG21 VAL    20     -22.784  12.051  -7.131                       H
ATOM    326 HG22 VAL    20     -23.555  13.233  -8.209                       H
ATOM    327 HG23 VAL    20     -24.453  12.584  -6.834                       H
ATOM    328  C   VAL    20     -23.745   9.678 -10.462                       C
ATOM    329  O   VAL    20     -24.672   9.870 -11.247                       O
ATOM    330  N   GLU    21     -23.133   8.505 -10.351                       N
ATOM    331  H   GLU    21     -22.417   8.403  -9.638                       H
ATOM    332  CA  GLU    21     -23.444   7.303 -11.125                       C
ATOM    333  HA  GLU    21     -24.376   7.447 -11.674                       H
ATOM    334  CB  GLU    21     -22.326   7.038 -12.151                       C
ATOM    335  HB2 GLU    21     -21.368   6.978 -11.634                       H
ATOM    336  HB3 GLU    21     -22.523   6.080 -12.634                       H
ATOM    337  CG  GLU    21     -22.249   8.135 -13.231                       C
ATOM    338  HG2 GLU    21     -23.235   8.271 -13.679                       H
ATOM    339  HG3 GLU    21     -21.948   9.069 -12.758                       H
ATOM    340  CD  GLU    21     -21.253   7.803 -14.343                       C
ATOM    341  OE1 GLU    21     -21.193   6.627 -14.766                       O
ATOM    342  OE2 GLU    21     -20.495   8.701 -14.785                       O
ATOM    343  C   GLU    21     -23.659   6.112 -10.176                       C
ATOM    344  O   GLU    21     -23.422   6.210  -8.972                       O
ATOM    345  N   GLU    22     -24.170   4.996 -10.698                       N
ATOM    346  H   GLU    22     -24.290   4.945 -11.702                       H
ATOM    347  CA  GLU    22     -24.716   3.895  -9.895                       C
ATOM    348  HA  GLU    22     -24.303   3.938  -8.888                       H
ATOM    349  CB  GLU    22     -26.247   4.035  -9.797                       C
ATOM    350  HB2 GLU    22     -26.664   4.026 -10.806                       H
ATOM    351  HB3 GLU    22     -26.651   3.176  -9.259                       H
ATOM    352  CG  GLU    22     -26.711   5.303  -9.070                       C
ATOM    353  HG2 GLU    22     -26.301   5.310  -8.060                       H
ATOM    354  HG3 GLU    22     -26.361   6.191  -9.597                       H
ATOM    355  CD  GLU    22     -28.231   5.357  -9.010                       C
ATOM    356  OE1 GLU    22     -28.882   5.424 -10.076                       O
ATOM    357  OE2 GLU    22     -28.821   5.311  -7.902                       O
ATOM    358  C   GLU    22     -24.374   2.512 -10.468                       C
ATOM    359  O   GLU    22     -23.992   2.372 -11.635                       O
ATOM    360  N   TYR    23     -24.560   1.479  -9.647                       N
ATOM    361  H   TYR    23     -24.883   1.672  -8.702                       H
ATOM    362  CA  TYR    23     -24.382   0.066  -9.994                       C
ATOM    363  HA  TYR    23     -24.621  -0.059 -11.050                       H
ATOM    364  CB  TYR    23     -22.915  -0.349  -9.786                       C
ATOM    365  HB2 TYR    23     -22.798  -1.380 -10.123                       H
ATOM    366  HB3 TYR    23     -22.284   0.268 -10.427                       H
ATOM    367  CG  TYR    23     -22.406  -0.238  -8.358                       C
ATOM    368  CD1 TYR    23     -21.997   1.011  -7.848                       C
ATOM    369  HD1 TYR    23     -22.046   1.886  -8.478                       H
ATOM    370  CE1 TYR    23     -21.549   1.128  -6.518                       C
ATOM    371  HE1 TYR    23     -21.251   2.089  -6.122                       H
ATOM    372  CZ  TYR    23     -21.488  -0.019  -5.699                       C
ATOM    373  OH  TYR    23     -21.094   0.084  -4.406                       O
ATOM    374  HH  TYR    23     -21.093   0.997  -4.086                       H
ATOM    375  CE2 TYR    23     -21.870  -1.278  -6.215                       C
ATOM    376  HE2 TYR    23     -21.829  -2.147  -5.578                       H
ATOM    377  CD2 TYR    23     -22.341  -1.381  -7.536                       C
ATOM    378  HD2 TYR    23     -22.668  -2.339  -7.913                       H
ATOM    379  C   TYR    23     -25.348  -0.831  -9.197                       C
ATOM    380  O   TYR    23     -25.713  -0.519  -8.063                       O
ATOM    381  N   ASP    24     -25.782  -1.941  -9.800                       N
ATOM    382  H   ASP    24     -25.438  -2.168 -10.721                       H
ATOM    383  CA  ASP    24     -26.727  -2.881  -9.193                       C
ATOM    384  HA  ASP    24     -27.417  -2.317  -8.563                       H
ATOM    385  CB  ASP    24     -27.564  -3.543 -10.296                       C
ATOM    386  HB2 ASP    24     -28.378  -4.106  -9.835                       H
ATOM    387  HB3 ASP    24     -28.013  -2.769 -10.921                       H
ATOM    388  CG  ASP    24     -26.728  -4.482 -11.162                       C
ATOM    389  OD1 ASP    24     -26.671  -5.686 -10.823                       O
ATOM    390  OD2 ASP    24     -26.166  -3.999 -12.173                       O
ATOM    391  C   ASP    24     -26.043  -3.928  -8.293                       C
ATOM    392  O   ASP    24     -24.818  -4.060  -8.259                       O
ATOM    393  N   GLU    25     -26.845  -4.693  -7.551                       N
ATOM    394  H   GLU    25     -27.844  -4.581  -7.636                       H
ATOM    395  CA  GLU    25     -26.329  -5.606  -6.532                       C
ATOM    396  HA  GLU    25     -25.487  -5.104  -6.061                       H
ATOM    397  CB  GLU    25     -27.388  -5.828  -5.445                       C
ATOM    398  HB2 GLU    25     -27.964  -4.910  -5.347                       H
ATOM    399  HB3 GLU    25     -28.054  -6.634  -5.750                       H
ATOM    400  CG  GLU    25     -26.786  -6.149  -4.070                       C
ATOM    401  HG2 GLU    25     -26.249  -7.096  -4.111                       H
ATOM    402  HG3 GLU    25     -26.084  -5.364  -3.788                       H
ATOM    403  CD  GLU    25     -27.881  -6.236  -3.016                       C
ATOM    404  OE1 GLU    25     -28.578  -5.219  -2.805                       O
ATOM    405  OE2 GLU    25     -28.070  -7.337  -2.449                       O
ATOM    406  C   GLU    25     -25.790  -6.931  -7.088                       C
ATOM    407  O   GLU    25     -25.131  -7.645  -6.340                       O
ATOM    408  N   GLU    26     -25.971  -7.258  -8.376                       N
ATOM    409  H   GLU    26     -26.462  -6.626  -9.004                       H
ATOM    410  CA  GLU    26     -25.186  -8.348  -8.968                       C
ATOM    411  HA  GLU    26     -25.220  -9.214  -8.306                       H
ATOM    412  CB  GLU    26     -25.708  -8.783 -10.339                       C
ATOM    413  HB2 GLU    26     -25.593  -7.978 -11.063                       H
ATOM    414  HB3 GLU    26     -25.086  -9.616 -10.673                       H
ATOM    415  CG  GLU    26     -27.164  -9.249 -10.318                       C
ATOM    416  HG2 GLU    26     -27.329  -9.901  -9.458                       H
ATOM    417  HG3 GLU    26     -27.832  -8.390 -10.247                       H
ATOM    418  CD  GLU    26     -27.442 -10.024 -11.596                       C
ATOM    419  OE1 GLU    26     -27.559  -9.408 -12.677                       O
ATOM    420  OE2 GLU    26     -27.473 -11.275 -11.543                       O
ATOM    421  C   GLU    26     -23.725  -7.924  -9.118                       C
ATOM    422  O   GLU    26     -22.825  -8.723  -8.878                       O
ATOM    423  N   LEU    27     -23.477  -6.655  -9.461                       N
ATOM    424  H   LEU    27     -24.262  -6.038  -9.636                       H
ATOM    425  CA  LEU    27     -22.127  -6.103  -9.533                       C
ATOM    426  HA  LEU    27     -21.536  -6.797 -10.126                       H
ATOM    427  CB  LEU    27     -22.208  -4.731 -10.243                       C
ATOM    428  HB2 LEU    27     -22.891  -4.829 -11.091                       H
ATOM    429  HB3 LEU    27     -22.655  -4.007  -9.564                       H
ATOM    430  CG  LEU    27     -20.901  -4.128 -10.794                       C
ATOM    431  HG  LEU    27     -21.176  -3.201 -11.301                       H
ATOM    432  CD1 LEU    27     -19.901  -3.732  -9.698                       C
ATOM    433 HD11 LEU    27     -19.388  -4.605  -9.306                       H
ATOM    434 HD12 LEU    27     -19.154  -3.061 -10.115                       H
ATOM    435 HD13 LEU    27     -20.415  -3.214  -8.889                       H
ATOM    436  CD2 LEU    27     -20.261  -5.044 -11.849                       C
ATOM    437 HD21 LEU    27     -20.863  -5.033 -12.759                       H
ATOM    438 HD22 LEU    27     -19.260  -4.694 -12.076                       H
ATOM    439 HD23 LEU    27     -20.176  -6.067 -11.501                       H
ATOM    440  C   LEU    27     -21.491  -6.070  -8.135                       C
ATOM    441  O   LEU    27     -20.341  -6.484  -7.975                       O
ATOM    442  N   ALA    28     -22.255  -5.682  -7.108                       N
ATOM    443  H   ALA    28     -23.191  -5.356  -7.312                       H
ATOM    444  CA  ALA    28     -21.827  -5.796  -5.711                       C
ATOM    445  HA  ALA    28     -20.904  -5.226  -5.586                       H
ATOM    446  CB  ALA    28     -22.900  -5.183  -4.802                       C
ATOM    447  HB1 ALA    28     -23.790  -5.812  -4.801                       H
ATOM    448  HB2 ALA    28     -22.519  -5.120  -3.782                       H
ATOM    449  HB3 ALA    28     -23.160  -4.181  -5.146                       H
ATOM    450  C   ALA    28     -21.512  -7.254  -5.321                       C
ATOM    451  O   ALA    28     -20.446  -7.523  -4.775                       O
ATOM    452  N   LYS    29     -22.382  -8.215  -5.639                       N
ATOM    453  H   LYS    29     -23.263  -7.954  -6.073                       H
ATOM    454  CA  LYS    29     -22.147  -9.643  -5.366                       C
ATOM    455  HA  LYS    29     -21.834  -9.748  -4.327                       H
ATOM    456  CB  LYS    29     -23.473 -10.408  -5.549                       C
ATOM    457  HB2 LYS    29     -23.951 -10.107  -6.481                       H
ATOM    458  HB3 LYS    29     -23.268 -11.476  -5.599                       H
ATOM    459  CG  LYS    29     -24.399 -10.126  -4.354                       C
ATOM    460  HG2 LYS    29     -23.919 -10.504  -3.451                       H
ATOM    461  HG3 LYS    29     -24.515  -9.048  -4.247                       H
ATOM    462  CD  LYS    29     -25.798 -10.749  -4.447                       C
ATOM    463  HD2 LYS    29     -26.280 -10.442  -5.377                       H
ATOM    464  HD3 LYS    29     -25.723 -11.835  -4.402                       H
ATOM    465  CE  LYS    29     -26.583 -10.205  -3.246                       C
ATOM    466  HE2 LYS    29     -25.966 -10.322  -2.351                       H
ATOM    467  HE3 LYS    29     -26.741  -9.132  -3.395                       H
ATOM    468  NZ  LYS    29     -27.886 -10.863  -3.004                       N
ATOM    469  HZ1 LYS    29     -28.435 -10.294  -2.374                       H
ATOM    470  HZ2 LYS    29     -28.422 -10.994  -3.855                       H
ATOM    471  HZ3 LYS    29     -27.775 -11.774  -2.562                       H
ATOM    472  C   LYS    29     -20.992 -10.243  -6.194                       C
ATOM    473  O   LYS    29     -20.423 -11.267  -5.807                       O
ATOM    474  N   LYS    30     -20.596  -9.606  -7.300                       N
ATOM    475  H   LYS    30     -21.182  -8.845  -7.628                       H
ATOM    476  CA  LYS    30     -19.470 -10.013  -8.146                       C
ATOM    477  HA  LYS    30     -19.382 -11.098  -8.101                       H
ATOM    478  CB  LYS    30     -19.826  -9.641  -9.597                       C
ATOM    479  HB2 LYS    30     -20.827 -10.022  -9.805                       H
ATOM    480  HB3 LYS    30     -19.844  -8.556  -9.704                       H
ATOM    481  CG  LYS    30     -18.880 -10.248 -10.641                       C
ATOM    482  HG2 LYS    30     -17.883  -9.823 -10.534                       H
ATOM    483  HG3 LYS    30     -18.825 -11.325 -10.484                       H
ATOM    484  CD  LYS    30     -19.416  -9.978 -12.055                       C
ATOM    485  HD2 LYS    30     -20.421 -10.397 -12.139                       H
ATOM    486  HD3 LYS    30     -19.465  -8.904 -12.236                       H
ATOM    487  CE  LYS    30     -18.505 -10.640 -13.092                       C
ATOM    488  HE2 LYS    30     -17.541 -10.127 -13.097                       H
ATOM    489  HE3 LYS    30     -18.348 -11.684 -12.803                       H
ATOM    490  NZ  LYS    30     -19.095 -10.608 -14.450                       N
ATOM    491  HZ1 LYS    30     -18.502 -11.123 -15.096                       H
ATOM    492  HZ2 LYS    30     -19.998 -11.074 -14.458                       H
ATOM    493  HZ3 LYS    30     -19.193  -9.662 -14.801                       H
ATOM    494  C   LYS    30     -18.114  -9.431  -7.689                       C
ATOM    495  O   LYS    30     -17.113 -10.147  -7.761                       O
ATOM    496  N   TRP    31     -18.065  -8.186  -7.195                       N
ATOM    497  H   TRP    31     -18.926  -7.650  -7.219                       H
ATOM    498  CA  TRP    31     -16.810  -7.449  -6.933                       C
ATOM    499  HA  TRP    31     -15.959  -8.120  -7.061                       H
ATOM    500  CB  TRP    31     -16.692  -6.347  -7.994                       C
ATOM    501  HB2 TRP    31     -17.560  -5.690  -7.927                       H
ATOM    502  HB3 TRP    31     -15.813  -5.742  -7.773                       H
ATOM    503  CG  TRP    31     -16.551  -6.833  -9.405                       C
ATOM    504  CD1 TRP    31     -17.534  -6.858 -10.330                       C
ATOM    505  HD1 TRP    31     -18.548  -6.537 -10.143                       H
ATOM    506  NE1 TRP    31     -17.039  -7.318 -11.536                       N
ATOM    507  HE1 TRP    31     -17.573  -7.360 -12.403                       H
ATOM    508  CE2 TRP    31     -15.702  -7.627 -11.438                       C
ATOM    509  CZ2 TRP    31     -14.763  -8.083 -12.369                       C
ATOM    510  HZ2 TRP    31     -15.064  -8.270 -13.388                       H
ATOM    511  CH2 TRP    31     -13.435  -8.281 -11.962                       C
ATOM    512  HH2 TRP    31     -12.702  -8.621 -12.678                       H
ATOM    513  CZ3 TRP    31     -13.066  -8.026 -10.630                       C
ATOM    514  HZ3 TRP    31     -12.041  -8.167 -10.320                       H
ATOM    515  CE3 TRP    31     -14.018  -7.561  -9.702                       C
ATOM    516  HE3 TRP    31     -13.716  -7.334  -8.690                       H
ATOM    517  CD2 TRP    31     -15.360  -7.343 -10.082                       C
ATOM    518  C   TRP    31     -16.661  -6.851  -5.515                       C
ATOM    519  O   TRP    31     -15.573  -6.395  -5.167                       O
ATOM    520  N   LEU    32     -17.730  -6.854  -4.710                       N
ATOM    521  H   LEU    32     -18.590  -7.216  -5.109                       H
ATOM    522  CA  LEU    32     -17.820  -6.522  -3.276                       C
ATOM    523  HA  LEU    32     -18.830  -6.799  -2.974                       H
ATOM    524  CB  LEU    32     -16.837  -7.376  -2.448                       C
ATOM    525  HB2 LEU    32     -16.961  -8.421  -2.733                       H
ATOM    526  HB3 LEU    32     -15.814  -7.079  -2.683                       H
ATOM    527  CG  LEU    32     -17.044  -7.265  -0.922                       C
ATOM    528  HG  LEU    32     -16.943  -6.224  -0.613                       H
ATOM    529  CD1 LEU    32     -18.427  -7.783  -0.495                       C
ATOM    530 HD11 LEU    32     -18.593  -8.783  -0.893                       H
ATOM    531 HD12 LEU    32     -18.487  -7.819   0.591                       H
ATOM    532 HD13 LEU    32     -19.211  -7.116  -0.852                       H
ATOM    533  CD2 LEU    32     -15.959  -8.075  -0.206                       C
ATOM    534 HD21 LEU    32     -14.973  -7.704  -0.487                       H
ATOM    535 HD22 LEU    32     -16.073  -7.972   0.872                       H
ATOM    536 HD23 LEU    32     -16.038  -9.129  -0.478                       H
ATOM    537  C   LEU    32     -17.706  -5.028  -2.941                       C
ATOM    538  O   LEU    32     -18.602  -4.491  -2.294                       O
ATOM    539  N   GLY    33     -16.619  -4.362  -3.334                       N
ATOM    540  H   GLY    33     -15.912  -4.871  -3.852                       H
ATOM    541  CA  GLY    33     -16.310  -2.990  -2.913                       C
ATOM    542  HA2 GLY    33     -16.914  -2.289  -3.488                       H
ATOM    543  HA3 GLY    33     -16.586  -2.861  -1.868                       H
ATOM    544  C   GLY    33     -14.838  -2.624  -3.073                       C
ATOM    545  O   GLY    33     -14.034  -3.433  -3.528                       O
ATOM    546  N   SER    34     -14.499  -1.389  -2.708                       N
ATOM    547  H   SER    34     -15.234  -0.796  -2.328                       H
ATOM    548  CA  SER    34     -13.146  -0.815  -2.672                       C
ATOM    549  HA  SER    34     -13.261   0.250  -2.841                       H
ATOM    550  CB  SER    34     -12.575  -0.955  -1.255                       C
ATOM    551  HB2 SER    34     -13.320  -0.663  -0.523                       H
ATOM    552  HB3 SER    34     -12.336  -1.993  -1.073                       H
ATOM    553  OG  SER    34     -11.425  -0.153  -1.083                       O
ATOM    554  HG  SER    34     -11.677   0.786  -1.216                       H
ATOM    555  C   SER    34     -12.203  -1.299  -3.796                       C
ATOM    556  O   SER    34     -12.488  -1.049  -4.969                       O
ATOM    557  N   ARG    35     -11.100  -1.989  -3.462                       N
ATOM    558  H   ARG    35     -10.913  -2.108  -2.474                       H
ATOM    559  CA  ARG    35     -10.122  -2.564  -4.400                       C
ATOM    560  HA  ARG    35      -9.544  -1.747  -4.832                       H
ATOM    561  CB  ARG    35      -9.163  -3.450  -3.577                       C
ATOM    562  HB2 ARG    35      -8.663  -2.815  -2.846                       H
ATOM    563  HB3 ARG    35      -9.745  -4.192  -3.031                       H
ATOM    564  CG  ARG    35      -8.084  -4.181  -4.390                       C
ATOM    565  HG2 ARG    35      -8.563  -4.855  -5.101                       H
ATOM    566  HG3 ARG    35      -7.483  -3.455  -4.940                       H
ATOM    567  CD  ARG    35      -7.171  -5.002  -3.464                       C
ATOM    568  HD2 ARG    35      -6.602  -4.325  -2.822                       H
ATOM    569  HD3 ARG    35      -7.789  -5.647  -2.840                       H
ATOM    570  NE  ARG    35      -6.252  -5.841  -4.241                       N
ATOM    571  HE  ARG    35      -6.341  -5.794  -5.260                       H
ATOM    572  CZ  ARG    35      -5.324  -6.681  -3.806                       C
ATOM    573  NH1 ARG    35      -5.034  -6.840  -2.531                       N
ATOM    574 HH11 ARG    35      -5.447  -6.225  -1.824                       H
ATOM    575 HH12 ARG    35      -4.367  -7.526  -2.237                       H
ATOM    576  NH2 ARG    35      -4.662  -7.384  -4.696                       N
ATOM    577 HH21 ARG    35      -4.846  -7.233  -5.697                       H
ATOM    578 HH22 ARG    35      -3.955  -8.047  -4.443                       H
ATOM    579  C   ARG    35     -10.791  -3.325  -5.564                       C
ATOM    580  O   ARG    35     -10.493  -3.055  -6.731                       O
ATOM    581  N   GLY    36     -11.740  -4.219  -5.264                       N
ATOM    582  H   GLY    36     -11.947  -4.387  -4.285                       H
ATOM    583  CA  GLY    36     -12.464  -5.028  -6.251                       C
ATOM    584  HA2 GLY    36     -11.742  -5.516  -6.901                       H
ATOM    585  HA3 GLY    36     -13.055  -5.774  -5.724                       H
ATOM    586  C   GLY    36     -13.421  -4.229  -7.133                       C
ATOM    587  O   GLY    36     -13.491  -4.474  -8.337                       O
ATOM    588  N   LEU    37     -14.125  -3.246  -6.567                       N
ATOM    589  H   LEU    37     -14.008  -3.095  -5.571                       H
ATOM    590  CA  LEU    37     -14.986  -2.331  -7.330                       C
ATOM    591  HA  LEU    37     -15.643  -2.926  -7.967                       H
ATOM    592  CB  LEU    37     -15.840  -1.523  -6.332                       C
ATOM    593  HB2 LEU    37     -16.421  -2.227  -5.736                       H
ATOM    594  HB3 LEU    37     -15.168  -0.985  -5.661                       H
ATOM    595  CG  LEU    37     -16.814  -0.503  -6.961                       C
ATOM    596  HG  LEU    37     -16.248   0.210  -7.562                       H
ATOM    597  CD1 LEU    37     -17.865  -1.176  -7.857                       C
ATOM    598 HD11 LEU    37     -18.427  -1.917  -7.287                       H
ATOM    599 HD12 LEU    37     -18.556  -0.425  -8.242                       H
ATOM    600 HD13 LEU    37     -17.382  -1.663  -8.702                       H
ATOM    601  CD2 LEU    37     -17.519   0.281  -5.843                       C
ATOM    602 HD21 LEU    37     -16.782   0.792  -5.222                       H
ATOM    603 HD22 LEU    37     -18.185   1.028  -6.277                       H
ATOM    604 HD23 LEU    37     -18.105  -0.396  -5.219                       H
ATOM    605  C   LEU    37     -14.157  -1.432  -8.259                       C
ATOM    606  O   LEU    37     -14.557  -1.180  -9.395                       O
ATOM    607  N   ALA    38     -12.990  -0.973  -7.802                       N
ATOM    608  H   ALA    38     -12.735  -1.179  -6.840                       H
ATOM    609  CA  ALA    38     -12.113  -0.098  -8.572                       C
ATOM    610  HA  ALA    38     -12.720   0.702  -8.999                       H
ATOM    611  CB  ALA    38     -11.106   0.531  -7.607                       C
ATOM    612  HB1 ALA    38     -10.495   1.253  -8.146                       H
ATOM    613  HB2 ALA    38     -11.631   1.048  -6.804                       H
ATOM    614  HB3 ALA    38     -10.469  -0.242  -7.175                       H
ATOM    615  C   ALA    38     -11.440  -0.812  -9.757                       C
ATOM    616  O   ALA    38     -11.419  -0.248 -10.851                       O
ATOM    617  N   ILE    39     -10.936  -2.047  -9.599                       N
ATOM    618  H   ILE    39     -10.941  -2.466  -8.671                       H
ATOM    619  CA  ILE    39     -10.381  -2.806 -10.744                       C
ATOM    620  HA  ILE    39      -9.704  -2.131 -11.264                       H
ATOM    621  CB  ILE    39      -9.550  -4.033 -10.288                       C
ATOM    622  HB  ILE    39      -8.844  -3.694  -9.527                       H
ATOM    623  CG2 ILE    39     -10.418  -5.131  -9.654                       C
ATOM    624 HG21 ILE    39      -9.783  -5.942  -9.300                       H
ATOM    625 HG22 ILE    39     -10.957  -4.719  -8.807                       H
ATOM    626 HG23 ILE    39     -11.128  -5.533 -10.377                       H
ATOM    627  CG1 ILE    39      -8.728  -4.678 -11.430                       C
ATOM    628 HG12 ILE    39      -8.194  -5.538 -11.028                       H
ATOM    629 HG13 ILE    39      -9.396  -5.042 -12.211                       H
ATOM    630  CD1 ILE    39      -7.688  -3.744 -12.061                       C
ATOM    631 HD11 ILE    39      -7.067  -3.298 -11.283                       H
ATOM    632 HD12 ILE    39      -7.053  -4.319 -12.733                       H
ATOM    633 HD13 ILE    39      -8.178  -2.960 -12.637                       H
ATOM    634  C   ILE    39     -11.455  -3.156 -11.787                       C
ATOM    635  O   ILE    39     -11.172  -3.094 -12.983                       O
ATOM    636  N   TYR    40     -12.699  -3.416 -11.365                       N
ATOM    637  H   TYR    40     -12.876  -3.493 -10.372                       H
ATOM    638  CA  TYR    40     -13.834  -3.510 -12.288                       C
ATOM    639  HA  TYR    40     -13.617  -4.281 -13.031                       H
ATOM    640  CB  TYR    40     -15.119  -3.914 -11.547                       C
ATOM    641  HB2 TYR    40     -15.076  -4.979 -11.343                       H
ATOM    642  HB3 TYR    40     -15.162  -3.402 -10.587                       H
ATOM    643  CG  TYR    40     -16.386  -3.598 -12.330                       C
ATOM    644  CD1 TYR    40     -16.717  -4.334 -13.487                       C
ATOM    645  HD1 TYR    40     -16.104  -5.172 -13.784                       H
ATOM    646  CE1 TYR    40     -17.834  -3.964 -14.266                       C
ATOM    647  HE1 TYR    40     -18.090  -4.521 -15.155                       H
ATOM    648  CZ  TYR    40     -18.626  -2.856 -13.887                       C
ATOM    649  OH  TYR    40     -19.719  -2.510 -14.622                       O
ATOM    650  HH  TYR    40     -20.159  -1.723 -14.283                       H
ATOM    651  CE2 TYR    40     -18.287  -2.113 -12.734                       C
ATOM    652  HE2 TYR    40     -18.887  -1.265 -12.439                       H
ATOM    653  CD2 TYR    40     -17.171  -2.487 -11.962                       C
ATOM    654  HD2 TYR    40     -16.908  -1.913 -11.086                       H
ATOM    655  C   TYR    40     -14.049  -2.202 -13.059                       C
ATOM    656  O   TYR    40     -14.121  -2.239 -14.284                       O
ATOM    657  N   LEU    41     -14.149  -1.053 -12.377                       N
ATOM    658  H   LEU    41     -14.087  -1.084 -11.364                       H
ATOM    659  CA  LEU    41     -14.387   0.241 -13.036                       C
ATOM    660  HA  LEU    41     -15.279   0.152 -13.655                       H
ATOM    661  CB  LEU    41     -14.614   1.338 -11.980                       C
ATOM    662  HB2 LEU    41     -13.806   1.282 -11.248                       H
ATOM    663  HB3 LEU    41     -14.552   2.308 -12.476                       H
ATOM    664  CG  LEU    41     -15.970   1.272 -11.246                       C
ATOM    665  HG  LEU    41     -16.115   0.272 -10.842                       H
ATOM    666  CD1 LEU    41     -15.965   2.262 -10.071                       C
ATOM    667 HD11 LEU    41     -15.824   3.280 -10.436                       H
ATOM    668 HD12 LEU    41     -16.912   2.203  -9.533                       H
ATOM    669 HD13 LEU    41     -15.158   2.013  -9.381                       H
ATOM    670  CD2 LEU    41     -17.152   1.593 -12.178                       C
ATOM    671 HD21 LEU    41     -17.230   0.843 -12.963                       H
ATOM    672 HD22 LEU    41     -18.082   1.589 -11.608                       H
ATOM    673 HD23 LEU    41     -17.017   2.576 -12.631                       H
ATOM    674  C   LEU    41     -13.261   0.612 -14.015                       C
ATOM    675  O   LEU    41     -13.545   1.226 -15.044                       O
ATOM    676  N   LEU    42     -12.018   0.180 -13.758                       N
ATOM    677  H   LEU    42     -11.844  -0.275 -12.868                       H
ATOM    678  CA  LEU    42     -10.934   0.234 -14.744                       C
ATOM    679  HA  LEU    42     -10.892   1.244 -15.153                       H
ATOM    680  CB  LEU    42      -9.579  -0.102 -14.089                       C
ATOM    681  HB2 LEU    42      -9.663  -1.061 -13.577                       H
ATOM    682  HB3 LEU    42      -8.838  -0.215 -14.880                       H
ATOM    683  CG  LEU    42      -9.059   0.949 -13.088                       C
ATOM    684  HG  LEU    42      -9.797   1.095 -12.304                       H
ATOM    685  CD1 LEU    42      -7.771   0.444 -12.429                       C
ATOM    686 HD11 LEU    42      -7.001   0.285 -13.185                       H
ATOM    687 HD12 LEU    42      -7.417   1.178 -11.706                       H
ATOM    688 HD13 LEU    42      -7.967  -0.493 -11.909                       H
ATOM    689  CD2 LEU    42      -8.779   2.305 -13.749                       C
ATOM    690 HD21 LEU    42      -9.704   2.730 -14.135                       H
ATOM    691 HD22 LEU    42      -8.372   2.994 -13.009                       H
ATOM    692 HD23 LEU    42      -8.064   2.188 -14.564                       H
ATOM    693  C   LEU    42     -11.234  -0.672 -15.945                       C
ATOM    694  O   LEU    42     -11.442  -0.149 -17.037                       O
ATOM    695  N   LEU    43     -11.283  -1.999 -15.773                       N
ATOM    696  H   LEU    43     -11.189  -2.367 -14.830                       H
ATOM    697  CA  LEU    43     -11.427  -2.960 -16.886                       C
ATOM    698  HA  LEU    43     -10.600  -2.818 -17.582                       H
ATOM    699  CB  LEU    43     -11.394  -4.389 -16.319                       C
ATOM    700  HB2 LEU    43     -12.105  -4.450 -15.491                       H
ATOM    701  HB3 LEU    43     -11.736  -5.077 -17.093                       H
ATOM    702  CG  LEU    43     -10.010  -4.868 -15.842                       C
ATOM    703  HG  LEU    43      -9.603  -4.156 -15.122                       H
ATOM    704  CD1 LEU    43     -10.174  -6.221 -15.142                       C
ATOM    705 HD11 LEU    43     -10.555  -6.967 -15.841                       H
ATOM    706 HD12 LEU    43      -9.210  -6.550 -14.757                       H
ATOM    707 HD13 LEU    43     -10.868  -6.121 -14.307                       H
ATOM    708  CD2 LEU    43      -9.023  -5.017 -17.013                       C
ATOM    709 HD21 LEU    43      -8.776  -4.040 -17.428                       H
ATOM    710 HD22 LEU    43      -8.103  -5.484 -16.665                       H
ATOM    711 HD23 LEU    43      -9.458  -5.642 -17.793                       H
ATOM    712  C   LEU    43     -12.698  -2.755 -17.725                       C
ATOM    713  O   LEU    43     -12.680  -2.951 -18.937                       O
ATOM    714  N   LYS    44     -13.788  -2.302 -17.102                       N
ATOM    715  H   LYS    44     -13.735  -2.204 -16.094                       H
ATOM    716  CA  LYS    44     -15.041  -1.915 -17.753                       C
ATOM    717  HA  LYS    44     -15.481  -2.781 -18.245                       H
ATOM    718  CB  LYS    44     -15.980  -1.435 -16.626                       C
ATOM    719  HB2 LYS    44     -16.134  -2.252 -15.919                       H
ATOM    720  HB3 LYS    44     -15.468  -0.632 -16.094                       H
ATOM    721  CG  LYS    44     -17.365  -0.936 -17.076                       C
ATOM    722  HG2 LYS    44     -17.289  -0.409 -18.023                       H
ATOM    723  HG3 LYS    44     -18.039  -1.784 -17.210                       H
ATOM    724  CD  LYS    44     -17.952   0.050 -16.059                       C
ATOM    725  HD2 LYS    44     -18.268  -0.468 -15.158                       H
ATOM    726  HD3 LYS    44     -17.193   0.776 -15.770                       H
ATOM    727  CE  LYS    44     -19.129   0.788 -16.698                       C
ATOM    728  HE2 LYS    44     -18.847   1.098 -17.707                       H
ATOM    729  HE3 LYS    44     -19.986   0.113 -16.768                       H
ATOM    730  NZ  LYS    44     -19.481   1.989 -15.916                       N
ATOM    731  HZ1 LYS    44     -20.214   2.501 -16.397                       H
ATOM    732  HZ2 LYS    44     -19.814   1.714 -15.000                       H
ATOM    733  HZ3 LYS    44     -18.659   2.594 -15.842                       H
ATOM    734  C   LYS    44     -14.848  -0.825 -18.828                       C
ATOM    735  O   LYS    44     -15.625  -0.775 -19.785                       O
ATOM    736  N   GLU    45     -13.887   0.089 -18.653                       N
ATOM    737  H   GLU    45     -13.244  -0.050 -17.879                       H
ATOM    738  CA  GLU    45     -13.869   1.379 -19.356                       C
ATOM    739  HA  GLU    45     -14.607   1.384 -20.153                       H
ATOM    740  CB  GLU    45     -14.244   2.502 -18.379                       C
ATOM    741  HB2 GLU    45     -13.516   2.524 -17.565                       H
ATOM    742  HB3 GLU    45     -14.191   3.447 -18.918                       H
ATOM    743  CG  GLU    45     -15.657   2.357 -17.794                       C
ATOM    744  HG2 GLU    45     -16.388   2.361 -18.602                       H
ATOM    745  HG3 GLU    45     -15.715   1.409 -17.270                       H
ATOM    746  CD  GLU    45     -16.000   3.464 -16.799                       C
ATOM    747  OE1 GLU    45     -15.200   4.423 -16.687                       O
ATOM    748  OE2 GLU    45     -17.077   3.373 -16.154                       O
ATOM    749  C   GLU    45     -12.522   1.742 -19.985                       C
ATOM    750  O   GLU    45     -12.499   2.287 -21.091                       O
ATOM    751  N   MET    46     -11.411   1.500 -19.294                       N
ATOM    752  H   MET    46     -11.478   0.948 -18.444                       H
ATOM    753  CA  MET    46     -10.085   2.007 -19.635                       C
ATOM    754  HA  MET    46     -10.169   2.773 -20.405                       H
ATOM    755  CB  MET    46      -9.476   2.642 -18.378                       C
ATOM    756  HB2 MET    46     -10.198   3.318 -17.919                       H
ATOM    757  HB3 MET    46      -9.256   1.852 -17.657                       H
ATOM    758  CG  MET    46      -8.198   3.433 -18.681                       C
ATOM    759  HG2 MET    46      -7.609   2.931 -19.451                       H
ATOM    760  HG3 MET    46      -8.470   4.422 -19.054                       H
ATOM    761  SD  MET    46      -7.151   3.630 -17.227                       S
ATOM    762  CE  MET    46      -6.252   2.068 -17.325                       C
ATOM    763  HE1 MET    46      -5.639   2.056 -18.226                       H
ATOM    764  HE2 MET    46      -5.610   1.978 -16.451                       H
ATOM    765  HE3 MET    46      -6.954   1.235 -17.360                       H
ATOM    766  C   MET    46      -9.187   0.881 -20.148                       C
ATOM    767  O   MET    46      -8.926  -0.094 -19.447                       O
ATOM    768  N   ASP    47      -8.646   1.063 -21.351                       N
ATOM    769  H   ASP    47      -8.937   1.860 -21.891                       H
ATOM    770  CA  ASP    47      -7.566   0.236 -21.886                       C
ATOM    771  HA  ASP    47      -7.931  -0.781 -22.020                       H
ATOM    772  CB  ASP    47      -7.189   0.767 -23.274                       C
ATOM    773  HB2 ASP    47      -7.921   0.419 -24.004                       H
ATOM    774  HB3 ASP    47      -7.209   1.856 -23.255                       H
ATOM    775  CG  ASP    47      -5.790   0.314 -23.679                       C
ATOM    776  OD1 ASP    47      -5.569  -0.917 -23.764                       O
ATOM    777  OD2 ASP    47      -4.910   1.194 -23.808                       O
ATOM    778  C   ASP    47      -6.332   0.247 -20.954                       C
ATOM    779  O   ASP    47      -5.743   1.312 -20.760                       O
ATOM    780  N   PRO    48      -5.871  -0.909 -20.437                       N
ATOM    781  CD  PRO    48      -6.575  -2.182 -20.407                       C
ATOM    782  HD2 PRO    48      -6.285  -2.781 -21.271                       H
ATOM    783  HD3 PRO    48      -7.657  -2.061 -20.377                       H
ATOM    784  CG  PRO    48      -6.111  -2.848 -19.117                       C
ATOM    785  HG2 PRO    48      -6.228  -3.929 -19.148                       H
ATOM    786  HG3 PRO    48      -6.662  -2.427 -18.277                       H
ATOM    787  CB  PRO    48      -4.649  -2.414 -19.051                       C
ATOM    788  HB2 PRO    48      -4.054  -3.051 -19.702                       H
ATOM    789  HB3 PRO    48      -4.260  -2.448 -18.035                       H
ATOM    790  CA  PRO    48      -4.674  -0.985 -19.601                       C
ATOM    791  HA  PRO    48      -4.811  -0.298 -18.765                       H
ATOM    792  C   PRO    48      -3.351  -0.628 -20.303                       C
ATOM    793  O   PRO    48      -2.349  -0.476 -19.608                       O
ATOM    794  N   THR    49      -3.303  -0.479 -21.641                       N
ATOM    795  H   THR    49      -4.151  -0.615 -22.185                       H
ATOM    796  CA  THR    49      -2.088  -0.053 -22.366                       C
ATOM    797  HA  THR    49      -1.225  -0.547 -21.920                       H
ATOM    798  CB  THR    49      -2.140  -0.507 -23.834                       C
ATOM    799  HB  THR    49      -3.078  -0.212 -24.298                       H
ATOM    800  CG2 THR    49      -0.991   0.011 -24.703                       C
ATOM    801 HG21 THR    49      -0.034  -0.174 -24.216                       H
ATOM    802 HG22 THR    49      -1.009  -0.490 -25.672                       H
ATOM    803 HG23 THR    49      -1.106   1.082 -24.868                       H
ATOM    804  OG1 THR    49      -2.044  -1.909 -23.848                       O
ATOM    805  HG1 THR    49      -2.414  -2.255 -23.019                       H
ATOM    806  C   THR    49      -1.805   1.448 -22.232                       C
ATOM    807  O   THR    49      -0.630   1.793 -22.203                       O
ATOM    808  N   VAL    50      -2.811   2.317 -22.065                       N
ATOM    809  H   VAL    50      -3.751   1.946 -22.199                       H
ATOM    810  CA  VAL    50      -2.633   3.794 -21.967                       C
ATOM    811  HA  VAL    50      -2.363   4.123 -22.972                       H
ATOM    812  CB  VAL    50      -3.921   4.570 -21.579                       C
ATOM    813  HB  VAL    50      -3.699   5.633 -21.686                       H
ATOM    814  CG1 VAL    50      -5.074   4.283 -22.550                       C
ATOM    815 HG11 VAL    50      -5.419   3.260 -22.437                       H
ATOM    816 HG12 VAL    50      -5.911   4.949 -22.347                       H
ATOM    817 HG13 VAL    50      -4.742   4.448 -23.575                       H
ATOM    818  CG2 VAL    50      -4.367   4.353 -20.121                       C
ATOM    819 HG21 VAL    50      -4.418   3.291 -19.892                       H
ATOM    820 HG22 VAL    50      -3.660   4.824 -19.439                       H
ATOM    821 HG23 VAL    50      -5.346   4.807 -19.957                       H
ATOM    822  C   VAL    50      -1.502   4.255 -21.024                       C
ATOM    823  O   VAL    50      -1.228   3.641 -19.997                       O
ATOM    824  N   ASP    51      -0.874   5.382 -21.360                       N
ATOM    825  H   ASP    51      -1.140   5.814 -22.233                       H
ATOM    826  CA  ASP    51       0.156   6.075 -20.572                       C
ATOM    827  HA  ASP    51       1.056   5.462 -20.561                       H
ATOM    828  CB  ASP    51       0.479   7.359 -21.352                       C
ATOM    829  HB2 ASP    51       0.988   7.074 -22.270                       H
ATOM    830  HB3 ASP    51      -0.456   7.842 -21.638                       H
ATOM    831  CG  ASP    51       1.350   8.384 -20.626                       C
ATOM    832  OD1 ASP    51       2.139   8.005 -19.727                       O
ATOM    833  OD2 ASP    51       1.292   9.563 -21.040                       O
ATOM    834  C   ASP    51      -0.295   6.389 -19.122                       C
ATOM    835  O   ASP    51      -1.366   6.974 -18.955                       O
ATOM    836  N   PRO    52       0.486   6.060 -18.068                       N
ATOM    837  CD  PRO    52       1.675   5.219 -18.106                       C
ATOM    838  HD2 PRO    52       2.542   5.822 -18.381                       H
ATOM    839  HD3 PRO    52       1.557   4.386 -18.801                       H
ATOM    840  CG  PRO    52       1.852   4.678 -16.690                       C
ATOM    841  HG2 PRO    52       2.902   4.494 -16.455                       H
ATOM    842  HG3 PRO    52       1.267   3.768 -16.567                       H
ATOM    843  CB  PRO    52       1.263   5.786 -15.823                       C
ATOM    844  HB2 PRO    52       2.031   6.542 -15.646                       H
ATOM    845  HB3 PRO    52       0.884   5.401 -14.877                       H
ATOM    846  CA  PRO    52       0.136   6.374 -16.679                       C
ATOM    847  HA  PRO    52      -0.794   5.857 -16.440                       H
ATOM    848  C   PRO    52      -0.032   7.871 -16.366                       C
ATOM    849  O   PRO    52      -0.914   8.225 -15.586                       O
ATOM    850  N   LEU    53       0.791   8.754 -16.946                       N
ATOM    851  H   LEU    53       1.456   8.419 -17.637                       H
ATOM    852  CA  LEU    53       0.794  10.200 -16.654                       C
ATOM    853  HA  LEU    53       0.273  10.380 -15.712                       H
ATOM    854  CB  LEU    53       2.248  10.703 -16.506                       C
ATOM    855  HB2 LEU    53       2.770  10.522 -17.446                       H
ATOM    856  HB3 LEU    53       2.228  11.783 -16.347                       H
ATOM    857  CG  LEU    53       3.057  10.067 -15.354                       C
ATOM    858  HG  LEU    53       3.065   8.982 -15.476                       H
ATOM    859  CD1 LEU    53       4.510  10.562 -15.404                       C
ATOM    860 HD11 LEU    53       4.548  11.639 -15.247                       H
ATOM    861 HD12 LEU    53       5.100  10.066 -14.632                       H
ATOM    862 HD13 LEU    53       4.949  10.336 -16.376                       H
ATOM    863  CD2 LEU    53       2.471  10.408 -13.974                       C
ATOM    864 HD21 LEU    53       1.471   9.987 -13.870                       H
ATOM    865 HD22 LEU    53       3.105   9.999 -13.189                       H
ATOM    866 HD23 LEU    53       2.425  11.487 -13.848                       H
ATOM    867  C   LEU    53      -0.007  10.978 -17.712                       C
ATOM    868  O   LEU    53       0.456  11.975 -18.261                       O
ATOM    869  N   SER    54      -1.191  10.483 -18.054                       N
ATOM    870  H   SER    54      -1.526   9.678 -17.544                       H
ATOM    871  CA  SER    54      -2.042  10.991 -19.141                       C
ATOM    872  HA  SER    54      -1.534  11.800 -19.669                       H
ATOM    873  CB  SER    54      -2.276   9.842 -20.131                       C
ATOM    874  HB2 SER    54      -2.775  10.205 -21.025                       H
ATOM    875  HB3 SER    54      -1.313   9.432 -20.427                       H
ATOM    876  OG  SER    54      -3.066   8.829 -19.535                       O
ATOM    877  HG  SER    54      -2.475   8.065 -19.356                       H
ATOM    878  C   SER    54      -3.405  11.505 -18.638                       C
ATOM    879  O   SER    54      -3.773  11.256 -17.481                       O
ATOM    880  N   PRO    55      -4.215  12.172 -19.488                       N
ATOM    881  CD  PRO    55      -3.840  12.836 -20.733                       C
ATOM    882  HD2 PRO    55      -3.324  12.168 -21.423                       H
ATOM    883  HD3 PRO    55      -3.207  13.693 -20.505                       H
ATOM    884  CG  PRO    55      -5.143  13.319 -21.371                       C
ATOM    885  HG2 PRO    55      -5.515  12.576 -22.073                       H
ATOM    886  HG3 PRO    55      -5.011  14.277 -21.877                       H
ATOM    887  CB  PRO    55      -6.110  13.432 -20.197                       C
ATOM    888  HB2 PRO    55      -7.141  13.269 -20.511                       H
ATOM    889  HB3 PRO    55      -6.011  14.421 -19.745                       H
ATOM    890  CA  PRO    55      -5.629  12.374 -19.198                       C
ATOM    891  HA  PRO    55      -5.732  12.781 -18.194                       H
ATOM    892  C   PRO    55      -6.430  11.057 -19.264                       C
ATOM    893  O   PRO    55      -7.399  10.928 -18.521                       O
ATOM    894  N   GLU    56      -6.031  10.078 -20.091                       N
ATOM    895  H   GLU    56      -5.232  10.242 -20.709                       H
ATOM    896  CA  GLU    56      -6.693   8.768 -20.248                       C
ATOM    897  HA  GLU    56      -7.730   8.921 -20.548                       H
ATOM    898  CB  GLU    56      -5.985   7.923 -21.330                       C
ATOM    899  HB2 GLU    56      -4.914   7.890 -21.132                       H
ATOM    900  HB3 GLU    56      -6.357   6.903 -21.242                       H
ATOM    901  CG  GLU    56      -6.214   8.342 -22.786                       C
ATOM    902  HG2 GLU    56      -5.696   7.634 -23.437                       H
ATOM    903  HG3 GLU    56      -7.282   8.275 -23.000                       H
ATOM    904  CD  GLU    56      -5.724   9.747 -23.115                       C
ATOM    905  OE1 GLU    56      -4.727  10.209 -22.534                       O
ATOM    906  OE2 GLU    56      -6.410  10.422 -23.920                       O
ATOM    907  C   GLU    56      -6.708   7.923 -18.967                       C
ATOM    908  O   GLU    56      -7.739   7.332 -18.646                       O
ATOM    909  N   ASN    57      -5.580   7.828 -18.252                       N
ATOM    910  H   ASN    57      -4.757   8.318 -18.586                       H
ATOM    911  CA  ASN    57      -5.450   6.934 -17.098                       C
ATOM    912  HA  ASN    57      -5.685   5.925 -17.432                       H
ATOM    913  CB  ASN    57      -4.001   6.926 -16.586                       C
ATOM    914  HB2 ASN    57      -3.345   6.563 -17.374                       H
ATOM    915  HB3 ASN    57      -3.704   7.946 -16.336                       H
ATOM    916  CG  ASN    57      -3.804   6.034 -15.358                       C
ATOM    917  OD1 ASN    57      -4.517   5.064 -15.135                       O
ATOM    918  ND2 ASN    57      -2.829   6.338 -14.524                       N
ATOM    919 HD21 ASN    57      -2.216   7.120 -14.719                       H
ATOM    920 HD22 ASN    57      -2.727   5.790 -13.681                       H
ATOM    921  C   ASN    57      -6.446   7.327 -15.996                       C
ATOM    922  O   ASN    57      -6.342   8.409 -15.412                       O
ATOM    923  N   LYS    58      -7.421   6.469 -15.697                       N
ATOM    924  H   LYS    58      -7.463   5.594 -16.202                       H
ATOM    925  CA  LYS    58      -8.428   6.744 -14.675                       C
ATOM    926  HA  LYS    58      -8.680   7.804 -14.729                       H
ATOM    927  CB  LYS    58      -9.729   5.966 -14.957                       C
ATOM    928  HB2 LYS    58      -9.539   4.896 -14.887                       H
ATOM    929  HB3 LYS    58     -10.467   6.241 -14.201                       H
ATOM    930  CG  LYS    58     -10.293   6.286 -16.356                       C
ATOM    931  HG2 LYS    58     -10.238   7.363 -16.527                       H
ATOM    932  HG3 LYS    58      -9.677   5.790 -17.107                       H
ATOM    933  CD  LYS    58     -11.753   5.848 -16.539                       C
ATOM    934  HD2 LYS    58     -11.869   4.795 -16.274                       H
ATOM    935  HD3 LYS    58     -12.388   6.449 -15.884                       H
ATOM    936  CE  LYS    58     -12.164   6.056 -18.004                       C
ATOM    937  HE2 LYS    58     -11.760   7.010 -18.355                       H
ATOM    938  HE3 LYS    58     -11.725   5.262 -18.612                       H
ATOM    939  NZ  LYS    58     -13.635   6.071 -18.180                       N
ATOM    940  HZ1 LYS    58     -14.024   6.923 -17.774                       H
ATOM    941  HZ2 LYS    58     -13.892   6.020 -19.155                       H
ATOM    942  HZ3 LYS    58     -14.086   5.305 -17.682                       H
ATOM    943  C   LYS    58      -7.839   6.490 -13.276                       C
ATOM    944  O   LYS    58      -7.303   5.420 -12.977                       O
ATOM    945  N   LEU    59      -7.931   7.495 -12.407                       N
ATOM    946  H   LEU    59      -8.412   8.334 -12.707                       H
ATOM    947  CA  LEU    59      -7.568   7.410 -10.994                       C
ATOM    948  HA  LEU    59      -6.886   6.576 -10.832                       H
ATOM    949  CB  LEU    59      -6.855   8.719 -10.608                       C
ATOM    950  HB2 LEU    59      -5.936   8.784 -11.188                       H
ATOM    951  HB3 LEU    59      -7.480   9.557 -10.907                       H
ATOM    952  CG  LEU    59      -6.505   8.876  -9.114                       C
ATOM    953  HG  LEU    59      -7.414   8.784  -8.519                       H
ATOM    954  CD1 LEU    59      -5.500   7.814  -8.650                       C
ATOM    955 HD11 LEU    59      -4.608   7.850  -9.274                       H
ATOM    956 HD12 LEU    59      -5.215   8.009  -7.617                       H
ATOM    957 HD13 LEU    59      -5.946   6.822  -8.706                       H
ATOM    958  CD2 LEU    59      -5.916  10.274  -8.875                       C
ATOM    959 HD21 LEU    59      -6.638  11.037  -9.169                       H
ATOM    960 HD22 LEU    59      -5.685  10.403  -7.818                       H
ATOM    961 HD23 LEU    59      -5.004  10.401  -9.458                       H
ATOM    962  C   LEU    59      -8.858   7.149 -10.217                       C
ATOM    963  O   LEU    59      -9.778   7.963 -10.272                       O
ATOM    964  N   ILE    60      -8.965   5.999  -9.551                       N
ATOM    965  H   ILE    60      -8.186   5.350  -9.537                       H
ATOM    966  CA  ILE    60     -10.199   5.581  -8.870                       C
ATOM    967  HA  ILE    60     -10.948   6.372  -8.945                       H
ATOM    968  CB  ILE    60     -10.801   4.315  -9.529                       C
ATOM    969  HB  ILE    60     -10.108   3.481  -9.398                       H
ATOM    970  CG2 ILE    60     -12.130   3.955  -8.832                       C
ATOM    971 HG21 ILE    60     -12.565   3.059  -9.274                       H
ATOM    972 HG22 ILE    60     -11.963   3.741  -7.776                       H
ATOM    973 HG23 ILE    60     -12.838   4.779  -8.919                       H
ATOM    974  CG1 ILE    60     -10.984   4.559 -11.049                       C
ATOM    975 HG12 ILE    60     -11.481   5.517 -11.197                       H
ATOM    976 HG13 ILE    60     -10.000   4.615 -11.517                       H
ATOM    977  CD1 ILE    60     -11.779   3.489 -11.800                       C
ATOM    978 HD11 ILE    60     -12.830   3.554 -11.527                       H
ATOM    979 HD12 ILE    60     -11.691   3.654 -12.874                       H
ATOM    980 HD13 ILE    60     -11.401   2.499 -11.553                       H
ATOM    981  C   ILE    60      -9.912   5.385  -7.385                       C
ATOM    982  O   ILE    60      -8.962   4.695  -7.016                       O
ATOM    983  N   ILE    61     -10.738   5.999  -6.545                       N
ATOM    984  H   ILE    61     -11.508   6.537  -6.943                       H
ATOM    985  CA  ILE    61     -10.681   5.930  -5.084                       C
ATOM    986  HA  ILE    61      -9.842   5.307  -4.770                       H
ATOM    987  CB  ILE    61     -10.519   7.351  -4.487                       C
ATOM    988  HB  ILE    61     -11.435   7.918  -4.656                       H
ATOM    989  CG2 ILE    61     -10.331   7.216  -2.968                       C
ATOM    990 HG21 ILE    61     -10.157   8.194  -2.520                       H
ATOM    991 HG22 ILE    61     -11.223   6.790  -2.508                       H
ATOM    992 HG23 ILE    61      -9.479   6.569  -2.763                       H
ATOM    993  CG1 ILE    61      -9.332   8.157  -5.080                       C
ATOM    994 HG12 ILE    61      -8.951   8.845  -4.325                       H
ATOM    995 HG13 ILE    61      -8.521   7.478  -5.342                       H
ATOM    996  CD1 ILE    61      -9.693   9.011  -6.305                       C
ATOM    997 HD11 ILE    61     -10.534   9.663  -6.070                       H
ATOM    998 HD12 ILE    61      -8.837   9.628  -6.576                       H
ATOM    999 HD13 ILE    61      -9.949   8.387  -7.160                       H
ATOM   1000  C   ILE    61     -11.984   5.286  -4.608                       C
ATOM   1001  O   ILE    61     -13.049   5.732  -5.022                       O
ATOM   1002  N   ALA    62     -11.941   4.257  -3.761                       N
ATOM   1003  H   ALA    62     -11.038   3.930  -3.434                       H
ATOM   1004  CA  ALA    62     -13.134   3.485  -3.404                       C
ATOM   1005  HA  ALA    62     -14.005   4.137  -3.453                       H
ATOM   1006  CB  ALA    62     -13.321   2.381  -4.456                       C
ATOM   1007  HB1 ALA    62     -14.227   1.814  -4.243                       H
ATOM   1008  HB2 ALA    62     -13.417   2.826  -5.447                       H
ATOM   1009  HB3 ALA    62     -12.458   1.714  -4.457                       H
ATOM   1010  C   ALA    62     -13.086   2.926  -1.975                       C
ATOM   1011  O   ALA    62     -12.096   2.317  -1.565                       O
ATOM   1012  N   ALA    63     -14.186   3.084  -1.243                       N
ATOM   1013  H   ALA    63     -14.983   3.517  -1.701                       H
ATOM   1014  CA  ALA    63     -14.471   2.478   0.056                       C
ATOM   1015  HA  ALA    63     -13.543   2.322   0.609                       H
ATOM   1016  CB  ALA    63     -15.345   3.470   0.835                       C
ATOM   1017  HB1 ALA    63     -16.252   3.690   0.269                       H
ATOM   1018  HB2 ALA    63     -15.627   3.048   1.797                       H
ATOM   1019  HB3 ALA    63     -14.799   4.399   1.004                       H
ATOM   1020  C   ALA    63     -15.154   1.105  -0.107                       C
ATOM   1021  O   ALA    63     -15.572   0.733  -1.206                       O
ATOM   1022  N   GLY    64     -15.226   0.327   0.977                       N
ATOM   1023  H   GLY    64     -14.897   0.692   1.863                       H
ATOM   1024  CA  GLY    64     -15.865  -0.996   1.007                       C
ATOM   1025  HA2 GLY    64     -15.974  -1.397  -0.001                       H
ATOM   1026  HA3 GLY    64     -15.244  -1.675   1.588                       H
ATOM   1027  C   GLY    64     -17.248  -0.960   1.670                       C
ATOM   1028  O   GLY    64     -17.631   0.076   2.228                       O
ATOM   1029  N   PRO    65     -17.997  -2.078   1.665                       N
ATOM   1030  CD  PRO    65     -17.689  -3.321   0.977                       C
ATOM   1031  HD2 PRO    65     -16.652  -3.612   1.117                       H
ATOM   1032  HD3 PRO    65     -17.911  -3.207  -0.083                       H
ATOM   1033  CG  PRO    65     -18.617  -4.364   1.588                       C
ATOM   1034  HG2 PRO    65     -18.170  -4.759   2.500                       H
ATOM   1035  HG3 PRO    65     -18.843  -5.165   0.885                       H
ATOM   1036  CB  PRO    65     -19.859  -3.546   1.934                       C
ATOM   1037  HB2 PRO    65     -20.411  -3.994   2.762                       H
ATOM   1038  HB3 PRO    65     -20.498  -3.465   1.052                       H
ATOM   1039  CA  PRO    65     -19.310  -2.162   2.293                       C
ATOM   1040  HA  PRO    65     -19.960  -1.403   1.861                       H
ATOM   1041  C   PRO    65     -19.266  -1.937   3.807                       C
ATOM   1042  O   PRO    65     -20.163  -1.284   4.331                       O
ATOM   1043  N   LEU    66     -18.229  -2.416   4.510                       N
ATOM   1044  H   LEU    66     -17.483  -2.917   4.033                       H
ATOM   1045  CA  LEU    66     -18.117  -2.246   5.964                       C
ATOM   1046  HA  LEU    66     -19.114  -2.305   6.401                       H
ATOM   1047  CB  LEU    66     -17.261  -3.388   6.549                       C
ATOM   1048  HB2 LEU    66     -16.263  -3.334   6.111                       H
ATOM   1049  HB3 LEU    66     -17.158  -3.233   7.624                       H
ATOM   1050  CG  LEU    66     -17.838  -4.802   6.307                       C
ATOM   1051  HG  LEU    66     -17.920  -4.968   5.234                       H
ATOM   1052  CD1 LEU    66     -16.901  -5.878   6.874                       C
ATOM   1053 HD11 LEU    66     -16.768  -5.735   7.947                       H
ATOM   1054 HD12 LEU    66     -17.320  -6.868   6.695                       H
ATOM   1055 HD13 LEU    66     -15.935  -5.823   6.376                       H
ATOM   1056  CD2 LEU    66     -19.229  -4.981   6.937                       C
ATOM   1057 HD21 LEU    66     -19.955  -4.339   6.439                       H
ATOM   1058 HD22 LEU    66     -19.559  -6.014   6.826                       H
ATOM   1059 HD23 LEU    66     -19.190  -4.730   7.997                       H
ATOM   1060  C   LEU    66     -17.585  -0.859   6.363                       C
ATOM   1061  O   LEU    66     -17.831  -0.425   7.493                       O
ATOM   1062  N   THR    67     -16.923  -0.139   5.447                       N
ATOM   1063  H   THR    67     -16.747  -0.559   4.545                       H
ATOM   1064  CA  THR    67     -16.413   1.221   5.668                       C
ATOM   1065  HA  THR    67     -15.697   1.170   6.484                       H
ATOM   1066  CB  THR    67     -15.683   1.735   4.421                       C
ATOM   1067  HB  THR    67     -16.420   1.958   3.648                       H
ATOM   1068  CG2 THR    67     -14.859   2.980   4.713                       C
ATOM   1069 HG21 THR    67     -15.513   3.758   5.096                       H
ATOM   1070 HG22 THR    67     -14.088   2.760   5.450                       H
ATOM   1071 HG23 THR    67     -14.381   3.330   3.799                       H
ATOM   1072  OG1 THR    67     -14.790   0.774   3.917                       O
ATOM   1073  HG1 THR    67     -13.880   1.039   4.150                       H
ATOM   1074  C   THR    67     -17.555   2.163   6.066                       C
ATOM   1075  O   THR    67     -18.590   2.198   5.400                       O
ATOM   1076  N   GLY    68     -17.386   2.918   7.155                       N
ATOM   1077  H   GLY    68     -16.493   2.848   7.633                       H
ATOM   1078  CA  GLY    68     -18.354   3.910   7.657                       C
ATOM   1079  HA2 GLY    68     -17.847   4.560   8.369                       H
ATOM   1080  HA3 GLY    68     -18.715   4.509   6.820                       H
ATOM   1081  C   GLY    68     -19.589   3.339   8.370                       C
ATOM   1082  O   GLY    68     -20.461   4.113   8.768                       O
ATOM   1083  N   THR    69     -19.692   2.013   8.535                       N
ATOM   1084  H   THR    69     -18.934   1.441   8.188                       H
ATOM   1085  CA  THR    69     -20.791   1.350   9.270                       C
ATOM   1086  HA  THR    69     -21.710   1.913   9.114                       H
ATOM   1087  CB  THR    69     -21.025  -0.071   8.738                       C
ATOM   1088  HB  THR    69     -21.912  -0.479   9.225                       H
ATOM   1089  CG2 THR    69     -21.253  -0.146   7.228                       C
ATOM   1090 HG21 THR    69     -21.321  -1.189   6.917                       H
ATOM   1091 HG22 THR    69     -22.192   0.348   6.984                       H
ATOM   1092 HG23 THR    69     -20.440   0.326   6.677                       H
ATOM   1093  OG1 THR    69     -19.933  -0.882   9.077                       O
ATOM   1094  HG1 THR    69     -19.176  -0.652   8.507                       H
ATOM   1095  C   THR    69     -20.522   1.367  10.781                       C
ATOM   1096  O   THR    69     -19.633   2.070  11.242                       O
ATOM   1097  N   SER    70     -21.251   0.589  11.577                       N
ATOM   1098  H   SER    70     -22.031   0.071  11.205                       H
ATOM   1099  CA  SER    70     -20.892   0.305  12.978                       C
ATOM   1100  HA  SER    70     -20.401   1.183  13.404                       H
ATOM   1101  CB  SER    70     -22.173   0.083  13.803                       C
ATOM   1102  HB2 SER    70     -21.917  -0.356  14.769                       H
ATOM   1103  HB3 SER    70     -22.621   1.060  13.989                       H
ATOM   1104  OG  SER    70     -23.149  -0.721  13.155                       O
ATOM   1105  HG  SER    70     -23.967  -0.666  13.697                       H
ATOM   1106  C   SER    70     -19.863  -0.841  13.139                       C
ATOM   1107  O   SER    70     -19.520  -1.212  14.269                       O
ATOM   1108  N   ALA    71     -19.329  -1.388  12.031                       N
ATOM   1109  H   ALA    71     -19.620  -1.029  11.130                       H
ATOM   1110  CA  ALA    71     -18.211  -2.336  12.048                       C
ATOM   1111  HA  ALA    71     -18.501  -3.156  12.700                       H
ATOM   1112  CB  ALA    71     -17.947  -2.892  10.639                       C
ATOM   1113  HB1 ALA    71     -17.055  -3.519  10.640                       H
ATOM   1114  HB2 ALA    71     -18.780  -3.504  10.312                       H
ATOM   1115  HB3 ALA    71     -17.778  -2.073   9.940                       H
ATOM   1116  C   ALA    71     -16.916  -1.706  12.595                       C
ATOM   1117  O   ALA    71     -16.665  -0.518  12.380                       O
ATOM   1118  N   PRO    72     -16.053  -2.514  13.238                       N
ATOM   1119  CD  PRO    72     -16.206  -3.941  13.486                       C
ATOM   1120  HD2 PRO    72     -16.422  -4.492  12.570                       H
ATOM   1121  HD3 PRO    72     -17.006  -4.082  14.206                       H
ATOM   1122  CG  PRO    72     -14.885  -4.422  14.080                       C
ATOM   1123  HG2 PRO    72     -14.222  -4.760  13.281                       H
ATOM   1124  HG3 PRO    72     -15.034  -5.217  14.809                       H
ATOM   1125  CB  PRO    72     -14.326  -3.150  14.714                       C
ATOM   1126  HB2 PRO    72     -13.247  -3.201  14.821                       H
ATOM   1127  HB3 PRO    72     -14.799  -2.980  15.682                       H
ATOM   1128  CA  PRO    72     -14.771  -2.060  13.736                       C
ATOM   1129  HA  PRO    72     -14.900  -1.118  14.263                       H
ATOM   1130  C   PRO    72     -13.792  -1.883  12.570                       C
ATOM   1131  O   PRO    72     -13.866  -2.619  11.585                       O
ATOM   1132  N   THR    73     -12.869  -0.919  12.696                       N
ATOM   1133  H   THR    73     -12.918  -0.349  13.534                       H
ATOM   1134  CA  THR    73     -11.727  -0.694  11.779                       C
ATOM   1135  HA  THR    73     -11.073   0.043  12.242                       H
ATOM   1136  CB  THR    73     -10.927  -2.011  11.633                       C
ATOM   1137  HB  THR    73     -11.370  -2.765  12.286                       H
ATOM   1138  CG2 THR    73     -10.853  -2.643  10.247                       C
ATOM   1139 HG21 THR    73     -11.859  -2.756   9.848                       H
ATOM   1140 HG22 THR    73     -10.270  -2.015   9.577                       H
ATOM   1141 HG23 THR    73     -10.386  -3.623  10.329                       H
ATOM   1142  OG1 THR    73      -9.623  -1.825  12.111                       O
ATOM   1143  HG1 THR    73      -9.188  -1.106  11.630                       H
ATOM   1144  C   THR    73     -12.135  -0.042  10.447                       C
ATOM   1145  O   THR    73     -11.278   0.261   9.618                       O
ATOM   1146  N   GLY    74     -13.433   0.216  10.242                       N
ATOM   1147  H   GLY    74     -14.061  -0.036  10.992                       H
ATOM   1148  CA  GLY    74     -14.049   0.643   8.978                       C
ATOM   1149  HA2 GLY    74     -13.680  -0.005   8.183                       H
ATOM   1150  HA3 GLY    74     -15.130   0.525   9.058                       H
ATOM   1151  C   GLY    74     -13.762   2.084   8.543                       C
ATOM   1152  O   GLY    74     -14.644   2.725   7.979                       O
ATOM   1153  N   GLY    75     -12.555   2.605   8.774                       N
ATOM   1154  H   GLY    75     -11.904   2.029   9.299                       H
ATOM   1155  CA  GLY    75     -12.031   3.800   8.090                       C
ATOM   1156  HA2 GLY    75     -12.831   4.514   7.905                       H
ATOM   1157  HA3 GLY    75     -11.261   4.258   8.712                       H
ATOM   1158  C   GLY    75     -11.386   3.464   6.743                       C
ATOM   1159  O   GLY    75     -11.300   4.332   5.876                       O
ATOM   1160  N   ARG    76     -10.978   2.199   6.583                       N
ATOM   1161  H   ARG    76     -11.128   1.575   7.363                       H
ATOM   1162  CA  ARG    76     -10.205   1.653   5.466                       C
ATOM   1163  HA  ARG    76      -9.271   2.204   5.417                       H
ATOM   1164  CB  ARG    76      -9.875   0.185   5.783                       C
ATOM   1165  HB2 ARG    76     -10.765  -0.293   6.182                       H
ATOM   1166  HB3 ARG    76      -9.587  -0.344   4.872                       H
ATOM   1167  CG  ARG    76      -8.755   0.052   6.826                       C
ATOM   1168  HG2 ARG    76      -8.833   0.848   7.568                       H
ATOM   1169  HG3 ARG    76      -8.851  -0.900   7.341                       H
ATOM   1170  CD  ARG    76      -7.393   0.108   6.136                       C
ATOM   1171  HD2 ARG    76      -7.240  -0.800   5.551                       H
ATOM   1172  HD3 ARG    76      -7.389   0.970   5.468                       H
ATOM   1173  NE  ARG    76      -6.301   0.259   7.097                       N
ATOM   1174  HE  ARG    76      -6.438  -0.055   8.048                       H
ATOM   1175  CZ  ARG    76      -5.139   0.828   6.820                       C
ATOM   1176  NH1 ARG    76      -4.751   1.087   5.588                       N
ATOM   1177 HH11 ARG    76      -5.326   0.826   4.802                       H
ATOM   1178 HH12 ARG    76      -3.856   1.547   5.413                       H
ATOM   1179  NH2 ARG    76      -4.360   1.158   7.811                       N
ATOM   1180 HH21 ARG    76      -4.550   0.904   8.766                       H
ATOM   1181 HH22 ARG    76      -3.453   1.564   7.591                       H
ATOM   1182  C   ARG    76     -10.883   1.789   4.096                       C
ATOM   1183  O   ARG    76     -12.083   1.535   3.943                       O
ATOM   1184  N   TYR    77     -10.075   2.133   3.095                       N
ATOM   1185  H   TYR    77      -9.111   2.357   3.342                       H
ATOM   1186  CA  TYR    77     -10.423   2.303   1.679                       C
ATOM   1187  HA  TYR    77     -11.140   1.527   1.407                       H
ATOM   1188  CB  TYR    77     -11.099   3.675   1.481                       C
ATOM   1189  HB2 TYR    77     -11.636   3.660   0.537                       H
ATOM   1190  HB3 TYR    77     -11.851   3.819   2.256                       H
ATOM   1191  CG  TYR    77     -10.166   4.875   1.462                       C
ATOM   1192  CD1 TYR    77      -9.649   5.407   2.661                       C
ATOM   1193  HD1 TYR    77      -9.899   4.952   3.610                       H
ATOM   1194  CE1 TYR    77      -8.760   6.499   2.630                       C
ATOM   1195  HE1 TYR    77      -8.336   6.873   3.552                       H
ATOM   1196  CZ  TYR    77      -8.385   7.065   1.390                       C
ATOM   1197  OH  TYR    77      -7.501   8.095   1.316                       O
ATOM   1198  HH  TYR    77      -7.079   8.295   2.166                       H
ATOM   1199  CE2 TYR    77      -8.913   6.541   0.194                       C
ATOM   1200  HE2 TYR    77      -8.604   6.975  -0.743                       H
ATOM   1201  CD2 TYR    77      -9.804   5.453   0.229                       C
ATOM   1202  HD2 TYR    77     -10.191   5.050  -0.695                       H
ATOM   1203  C   TYR    77      -9.180   2.121   0.774                       C
ATOM   1204  O   TYR    77      -8.071   1.937   1.268                       O
ATOM   1205  N   ASN    78      -9.339   2.175  -0.554                       N
ATOM   1206  H   ASN    78     -10.258   2.375  -0.926                       H
ATOM   1207  CA  ASN    78      -8.234   2.014  -1.512                       C
ATOM   1208  HA  ASN    78      -7.288   2.097  -0.981                       H
ATOM   1209  CB  ASN    78      -8.283   0.628  -2.187                       C
ATOM   1210  HB2 ASN    78      -9.291   0.427  -2.550                       H
ATOM   1211  HB3 ASN    78      -7.619   0.628  -3.050                       H
ATOM   1212  CG  ASN    78      -7.822  -0.498  -1.272                       C
ATOM   1213  OD1 ASN    78      -6.676  -0.920  -1.319                       O
ATOM   1214  ND2 ASN    78      -8.694  -1.035  -0.444                       N
ATOM   1215 HD21 ASN    78      -9.665  -0.747  -0.445                       H
ATOM   1216 HD22 ASN    78      -8.373  -1.740   0.197                       H
ATOM   1217  C   ASN    78      -8.227   3.098  -2.600                       C
ATOM   1218  O   ASN    78      -9.279   3.606  -2.992                       O
ATOM   1219  N   VAL    79      -7.041   3.376  -3.139                       N
ATOM   1220  H   VAL    79      -6.233   2.913  -2.713                       H
ATOM   1221  CA  VAL    79      -6.808   4.064  -4.419                       C
ATOM   1222  HA  VAL    79      -7.748   4.472  -4.787                       H
ATOM   1223  CB  VAL    79      -5.790   5.219  -4.262                       C
ATOM   1224  HB  VAL    79      -4.843   4.809  -3.914                       H
ATOM   1225  CG1 VAL    79      -5.542   5.932  -5.604                       C
ATOM   1226 HG11 VAL    79      -4.882   6.785  -5.453                       H
ATOM   1227 HG12 VAL    79      -5.062   5.257  -6.312                       H
ATOM   1228 HG13 VAL    79      -6.485   6.282  -6.024                       H
ATOM   1229  CG2 VAL    79      -6.273   6.258  -3.235                       C
ATOM   1230 HG21 VAL    79      -5.545   7.067  -3.152                       H
ATOM   1231 HG22 VAL    79      -7.230   6.674  -3.543                       H
ATOM   1232 HG23 VAL    79      -6.384   5.800  -2.251                       H
ATOM   1233  C   VAL    79      -6.274   3.028  -5.415                       C
ATOM   1234  O   VAL    79      -5.404   2.239  -5.052                       O
ATOM   1235  N   VAL    80      -6.786   3.010  -6.649                       N
ATOM   1236  H   VAL    80      -7.548   3.665  -6.857                       H
ATOM   1237  CA  VAL    80      -6.371   2.059  -7.701                       C
ATOM   1238  HA  VAL    80      -5.381   1.687  -7.444                       H
ATOM   1239  CB  VAL    80      -7.329   0.842  -7.797                       C
ATOM   1240  HB  VAL    80      -8.265   1.183  -8.237                       H
ATOM   1241  CG1 VAL    80      -6.756  -0.261  -8.702                       C
ATOM   1242 HG11 VAL    80      -6.591   0.128  -9.702                       H
ATOM   1243 HG12 VAL    80      -5.811  -0.627  -8.298                       H
ATOM   1244 HG13 VAL    80      -7.461  -1.090  -8.773                       H
ATOM   1245  CG2 VAL    80      -7.650   0.211  -6.428                       C
ATOM   1246 HG21 VAL    80      -8.238   0.899  -5.820                       H
ATOM   1247 HG22 VAL    80      -8.228  -0.703  -6.561                       H
ATOM   1248 HG23 VAL    80      -6.727  -0.032  -5.904                       H
ATOM   1249  C   VAL    80      -6.273   2.767  -9.061                       C
ATOM   1250  O   VAL    80      -7.156   3.559  -9.408                       O
ATOM   1251  N   THR    81      -5.202   2.487  -9.825                       N
ATOM   1252  H   THR    81      -4.521   1.825  -9.454                       H
ATOM   1253  CA  THR    81      -4.858   3.149 -11.104                       C
ATOM   1254  HA  THR    81      -5.706   3.044 -11.780                       H
ATOM   1255  CB  THR    81      -4.630   4.652 -10.866                       C
ATOM   1256  HB  THR    81      -5.452   5.053 -10.276                       H
ATOM   1257  CG2 THR    81      -3.335   4.948 -10.108                       C
ATOM   1258 HG21 THR    81      -3.336   4.411  -9.160                       H
ATOM   1259 HG22 THR    81      -2.468   4.642 -10.692                       H
ATOM   1260 HG23 THR    81      -3.266   6.015  -9.908                       H
ATOM   1261  OG1 THR    81      -4.620   5.339 -12.091                       O
ATOM   1262  HG1 THR    81      -5.485   5.234 -12.520                       H
ATOM   1263  C   THR    81      -3.657   2.477 -11.782                       C
ATOM   1264  O   THR    81      -3.022   1.594 -11.204                       O
ATOM   1265  N   LYS    82      -3.298   2.893 -13.001                       N
ATOM   1266  H   LYS    82      -3.822   3.651 -13.426                       H
ATOM   1267  CA  LYS    82      -2.032   2.487 -13.623                       C
ATOM   1268  HA  LYS    82      -1.896   1.424 -13.430                       H
ATOM   1269  CB  LYS    82      -2.108   2.680 -15.147                       C
ATOM   1270  HB2 LYS    82      -3.091   2.370 -15.504                       H
ATOM   1271  HB3 LYS    82      -1.968   3.734 -15.390                       H
ATOM   1272  CG  LYS    82      -1.036   1.836 -15.850                       C
ATOM   1273  HG2 LYS    82      -0.049   2.125 -15.489                       H
ATOM   1274  HG3 LYS    82      -1.201   0.784 -15.619                       H
ATOM   1275  CD  LYS    82      -1.090   2.019 -17.367                       C
ATOM   1276  HD2 LYS    82      -2.055   1.673 -17.743                       H
ATOM   1277  HD3 LYS    82      -0.967   3.077 -17.599                       H
ATOM   1278  CE  LYS    82       0.044   1.208 -18.002                       C
ATOM   1279  HE2 LYS    82       1.006   1.639 -17.713                       H
ATOM   1280  HE3 LYS    82       0.006   0.189 -17.605                       H
ATOM   1281  NZ  LYS    82      -0.054   1.136 -19.473                       N
ATOM   1282  HZ1 LYS    82       0.730   0.625 -19.876                       H
ATOM   1283  HZ2 LYS    82      -0.890   0.629 -19.736                       H
ATOM   1284  HZ3 LYS    82      -0.116   2.050 -19.910                       H
ATOM   1285  C   LYS    82      -0.836   3.234 -12.995                       C
ATOM   1286  O   LYS    82      -0.855   4.451 -12.832                       O
ATOM   1287  N   SER    83       0.226   2.515 -12.644                       N
ATOM   1288  H   SER    83       0.229   1.531 -12.890                       H
ATOM   1289  CA  SER    83       1.402   3.039 -11.947                       C
ATOM   1290  HA  SER    83       1.075   3.723 -11.165                       H
ATOM   1291  CB  SER    83       2.118   1.868 -11.264                       C
ATOM   1292  HB2 SER    83       1.478   1.453 -10.485                       H
ATOM   1293  HB3 SER    83       2.288   1.098 -12.013                       H
ATOM   1294  OG  SER    83       3.365   2.258 -10.707                       O
ATOM   1295  HG  SER    83       3.194   2.885  -9.976                       H
ATOM   1296  C   SER    83       2.396   3.744 -12.892                       C
ATOM   1297  O   SER    83       2.871   3.112 -13.841                       O
ATOM   1298  N   PRO    84       2.793   5.003 -12.610                       N
ATOM   1299  CD  PRO    84       2.087   5.956 -11.768                       C
ATOM   1300  HD2 PRO    84       2.431   5.870 -10.738                       H
ATOM   1301  HD3 PRO    84       1.008   5.821 -11.819                       H
ATOM   1302  CG  PRO    84       2.460   7.326 -12.319                       C
ATOM   1303  HG2 PRO    84       2.366   8.107 -11.564                       H
ATOM   1304  HG3 PRO    84       1.842   7.550 -13.190                       H
ATOM   1305  CB  PRO    84       3.907   7.113 -12.750                       C
ATOM   1306  HB2 PRO    84       4.554   7.210 -11.876                       H
ATOM   1307  HB3 PRO    84       4.210   7.815 -13.525                       H
ATOM   1308  CA  PRO    84       3.922   5.668 -13.266                       C
ATOM   1309  HA  PRO    84       3.755   5.666 -14.343                       H
ATOM   1310  C   PRO    84       5.281   5.022 -12.976                       C
ATOM   1311  O   PRO    84       6.196   5.151 -13.786                       O
ATOM   1312  N   LEU    85       5.443   4.344 -11.830                       N
ATOM   1313  H   LEU    85       4.669   4.271 -11.186                       H
ATOM   1314  CA  LEU    85       6.702   3.688 -11.476                       C
ATOM   1315  HA  LEU    85       7.516   4.370 -11.715                       H
ATOM   1316  CB  LEU    85       6.719   3.385  -9.968                       C
ATOM   1317  HB2 LEU    85       6.438   4.278  -9.417                       H
ATOM   1318  HB3 LEU    85       5.968   2.624  -9.756                       H
ATOM   1319  CG  LEU    85       8.085   2.898  -9.439                       C
ATOM   1320  HG  LEU    85       8.414   2.034 -10.018                       H
ATOM   1321  CD1 LEU    85       9.178   3.975  -9.494                       C
ATOM   1322 HD11 LEU    85       8.867   4.853  -8.929                       H
ATOM   1323 HD12 LEU    85      10.096   3.581  -9.057                       H
ATOM   1324 HD13 LEU    85       9.385   4.256 -10.525                       H
ATOM   1325  CD2 LEU    85       7.901   2.453  -7.990                       C
ATOM   1326 HD21 LEU    85       7.209   1.614  -7.970                       H
ATOM   1327 HD22 LEU    85       8.858   2.134  -7.579                       H
ATOM   1328 HD23 LEU    85       7.507   3.269  -7.383                       H
ATOM   1329  C   LEU    85       6.918   2.413 -12.293                       C
ATOM   1330  O   LEU    85       7.997   2.255 -12.870                       O
ATOM   1331  N   THR    86       5.923   1.517 -12.320                       N
ATOM   1332  H   THR    86       5.062   1.737 -11.830                       H
ATOM   1333  CA  THR    86       6.054   0.164 -12.883                       C
ATOM   1334  HA  THR    86       7.104  -0.123 -12.886                       H
ATOM   1335  CB  THR    86       5.320  -0.866 -12.009                       C
ATOM   1336  HB  THR    86       5.564  -1.864 -12.374                       H
ATOM   1337  CG2 THR    86       5.712  -0.771 -10.533                       C
ATOM   1338 HG21 THR    86       6.793  -0.697 -10.438                       H
ATOM   1339 HG22 THR    86       5.253   0.101 -10.066                       H
ATOM   1340 HG23 THR    86       5.377  -1.669 -10.014                       H
ATOM   1341  OG1 THR    86       3.932  -0.680 -12.090                       O
ATOM   1342  HG1 THR    86       3.525  -1.134 -11.340                       H
ATOM   1343  C   THR    86       5.600   0.084 -14.333                       C
ATOM   1344  O   THR    86       6.236  -0.603 -15.128                       O
ATOM   1345  N   GLY    87       4.547   0.818 -14.710                       N
ATOM   1346  H   GLY    87       4.116   1.423 -14.022                       H
ATOM   1347  CA  GLY    87       3.837   0.651 -15.985                       C
ATOM   1348  HA2 GLY    87       3.376   1.601 -16.253                       H
ATOM   1349  HA3 GLY    87       4.533   0.338 -16.764                       H
ATOM   1350  C   GLY    87       2.720  -0.397 -15.922                       C
ATOM   1351  O   GLY    87       2.030  -0.597 -16.917                       O
ATOM   1352  N   PHE    88       2.516  -1.040 -14.769                       N
ATOM   1353  H   PHE    88       3.126  -0.806 -13.996                       H
ATOM   1354  CA  PHE    88       1.443  -2.000 -14.494                       C
ATOM   1355  HA  PHE    88       0.982  -2.319 -15.430                       H
ATOM   1356  CB  PHE    88       2.096  -3.226 -13.828                       C
ATOM   1357  HB2 PHE    88       2.588  -2.911 -12.908                       H
ATOM   1358  HB3 PHE    88       1.338  -3.947 -13.540                       H
ATOM   1359  CG  PHE    88       3.091  -3.950 -14.721                       C
ATOM   1360  CD1 PHE    88       2.678  -4.473 -15.961                       C
ATOM   1361  HD1 PHE    88       1.652  -4.374 -16.280                       H
ATOM   1362  CE1 PHE    88       3.607  -5.102 -16.808                       C
ATOM   1363  HE1 PHE    88       3.291  -5.463 -17.774                       H
ATOM   1364  CZ  PHE    88       4.946  -5.241 -16.406                       C
ATOM   1365  HZ  PHE    88       5.659  -5.733 -17.055                       H
ATOM   1366  CE2 PHE    88       5.361  -4.731 -15.164                       C
ATOM   1367  HE2 PHE    88       6.395  -4.819 -14.865                       H
ATOM   1368  CD2 PHE    88       4.436  -4.079 -14.327                       C
ATOM   1369  HD2 PHE    88       4.759  -3.667 -13.387                       H
ATOM   1370  C   PHE    88       0.332  -1.344 -13.648                       C
ATOM   1371  O   PHE    88       0.269  -0.118 -13.544                       O
ATOM   1372  N   ILE    89      -0.568  -2.120 -13.036                       N
ATOM   1373  H   ILE    89      -0.509  -3.128 -13.163                       H
ATOM   1374  CA  ILE    89      -1.476  -1.612 -11.990                       C
ATOM   1375  HA  ILE    89      -1.986  -0.733 -12.381                       H
ATOM   1376  CB  ILE    89      -2.545  -2.692 -11.653                       C
ATOM   1377  HB  ILE    89      -2.846  -3.169 -12.586                       H
ATOM   1378  CG2 ILE    89      -1.986  -3.802 -10.749                       C
ATOM   1379 HG21 ILE    89      -2.704  -4.620 -10.688                       H
ATOM   1380 HG22 ILE    89      -1.061  -4.180 -11.174                       H
ATOM   1381 HG23 ILE    89      -1.791  -3.423  -9.746                       H
ATOM   1382  CG1 ILE    89      -3.832  -2.145 -10.998                       C
ATOM   1383 HG12 ILE    89      -4.437  -2.983 -10.646                       H
ATOM   1384 HG13 ILE    89      -3.589  -1.533 -10.132                       H
ATOM   1385  CD1 ILE    89      -4.703  -1.336 -11.961                       C
ATOM   1386 HD11 ILE    89      -5.052  -1.978 -12.768                       H
ATOM   1387 HD12 ILE    89      -5.567  -0.962 -11.419                       H
ATOM   1388 HD13 ILE    89      -4.155  -0.493 -12.376                       H
ATOM   1389  C   ILE    89      -0.678  -1.156 -10.750                       C
ATOM   1390  O   ILE    89       0.433  -1.630 -10.504                       O
ATOM   1391  N   THR    90      -1.271  -0.292  -9.926                       N
ATOM   1392  H   THR    90      -2.117   0.178 -10.241                       H
ATOM   1393  CA  THR    90      -1.060  -0.312  -8.477                       C
ATOM   1394  HA  THR    90      -0.650  -1.284  -8.205                       H
ATOM   1395  CB  THR    90      -0.039   0.734  -8.005                       C
ATOM   1396  HB  THR    90       0.901   0.564  -8.532                       H
ATOM   1397  CG2 THR    90      -0.473   2.186  -8.222                       C
ATOM   1398 HG21 THR    90       0.338   2.855  -7.936                       H
ATOM   1399 HG22 THR    90      -0.717   2.350  -9.271                       H
ATOM   1400 HG23 THR    90      -1.350   2.409  -7.615                       H
ATOM   1401  OG1 THR    90       0.177   0.520  -6.630                       O
ATOM   1402  HG1 THR    90       0.646   1.282  -6.247                       H
ATOM   1403  C   THR    90      -2.415  -0.174  -7.800                       C
ATOM   1404  O   THR    90      -3.258   0.612  -8.233                       O
ATOM   1405  N   MET    91      -2.618  -0.966  -6.754                       N
ATOM   1406  H   MET    91      -1.862  -1.577  -6.482                       H
ATOM   1407  CA  MET    91      -3.619  -0.730  -5.718                       C
ATOM   1408  HA  MET    91      -4.268   0.089  -6.029                       H
ATOM   1409  CB  MET    91      -4.491  -1.982  -5.491                       C
ATOM   1410  HB2 MET    91      -5.376  -1.674  -4.931                       H
ATOM   1411  HB3 MET    91      -4.839  -2.351  -6.457                       H
ATOM   1412  CG  MET    91      -3.848  -3.139  -4.705                       C
ATOM   1413  HG2 MET    91      -3.711  -2.816  -3.672                       H
ATOM   1414  HG3 MET    91      -4.564  -3.958  -4.688                       H
ATOM   1415  SD  MET    91      -2.267  -3.815  -5.282                       S
ATOM   1416  CE  MET    91      -2.767  -4.447  -6.898                       C
ATOM   1417  HE1 MET    91      -3.223  -3.657  -7.494                       H
ATOM   1418  HE2 MET    91      -1.899  -4.841  -7.422                       H
ATOM   1419  HE3 MET    91      -3.493  -5.246  -6.754                       H
ATOM   1420  C   MET    91      -2.872  -0.300  -4.456                       C
ATOM   1421  O   MET    91      -1.796  -0.825  -4.172                       O
ATOM   1422  N   ALA    92      -3.431   0.649  -3.715                       N
ATOM   1423  H   ALA    92      -4.296   1.056  -4.047                       H
ATOM   1424  CA  ALA    92      -2.863   1.255  -2.514                       C
ATOM   1425  HA  ALA    92      -2.107   0.610  -2.062                       H
ATOM   1426  CB  ALA    92      -2.207   2.580  -2.925                       C
ATOM   1427  HB1 ALA    92      -2.926   3.220  -3.435                       H
ATOM   1428  HB2 ALA    92      -1.839   3.090  -2.036                       H
ATOM   1429  HB3 ALA    92      -1.359   2.385  -3.583                       H
ATOM   1430  C   ALA    92      -3.986   1.462  -1.493                       C
ATOM   1431  O   ALA    92      -5.026   2.025  -1.846                       O
ATOM   1432  N   ASN    93      -3.802   0.984  -0.263                       N
ATOM   1433  H   ASN    93      -2.857   0.703  -0.001                       H
ATOM   1434  CA  ASN    93      -4.812   1.056   0.800                       C
ATOM   1435  HA  ASN    93      -5.789   1.216   0.348                       H
ATOM   1436  CB  ASN    93      -4.872  -0.294   1.541                       C
ATOM   1437  HB2 ASN    93      -4.885  -1.093   0.800                       H
ATOM   1438  HB3 ASN    93      -3.988  -0.418   2.164                       H
ATOM   1439  CG  ASN    93      -6.108  -0.451   2.424                       C
ATOM   1440  OD1 ASN    93      -6.372   0.332   3.319                       O
ATOM   1441  ND2 ASN    93      -6.904  -1.481   2.228                       N
ATOM   1442 HD21 ASN    93      -6.604  -2.242   1.625                       H
ATOM   1443 HD22 ASN    93      -7.665  -1.600   2.871                       H
ATOM   1444  C   ASN    93      -4.516   2.245   1.730                       C
ATOM   1445  O   ASN    93      -3.356   2.605   1.921                       O
ATOM   1446  N   SER    94      -5.546   2.860   2.305                       N
ATOM   1447  H   SER    94      -6.477   2.474   2.169                       H
ATOM   1448  CA  SER    94      -5.408   3.858   3.368                       C
ATOM   1449  HA  SER    94      -4.465   3.728   3.888                       H
ATOM   1450  CB  SER    94      -5.400   5.271   2.789                       C
ATOM   1451  HB2 SER    94      -4.677   5.329   1.977                       H
ATOM   1452  HB3 SER    94      -6.387   5.509   2.403                       H
ATOM   1453  OG  SER    94      -5.033   6.171   3.814                       O
ATOM   1454  HG  SER    94      -5.323   7.081   3.607                       H
ATOM   1455  C   SER    94      -6.524   3.716   4.406                       C
ATOM   1456  O   SER    94      -7.665   3.380   4.071                       O
ATOM   1457  N   GLY    95      -6.190   3.968   5.672                       N
ATOM   1458  H   GLY    95      -5.206   4.174   5.861                       H
ATOM   1459  CA  GLY    95      -7.107   4.033   6.802                       C
ATOM   1460  HA2 GLY    95      -8.017   3.475   6.598                       H
ATOM   1461  HA3 GLY    95      -6.604   3.608   7.672                       H
ATOM   1462  C   GLY    95      -7.492   5.474   7.121                       C
ATOM   1463  O   GLY    95      -7.898   6.256   6.257                       O
ATOM   1464  N   GLY    96      -7.426   5.815   8.408                       N
ATOM   1465  H   GLY    96      -7.107   5.113   9.070                       H
ATOM   1466  CA  GLY    96      -7.822   7.120   8.931                       C
ATOM   1467  HA2 GLY    96      -7.456   7.235   9.950                       H
ATOM   1468  HA3 GLY    96      -7.410   7.908   8.301                       H
ATOM   1469  C   GLY    96      -9.340   7.242   8.952                       C
ATOM   1470  O   GLY    96     -10.023   6.433   9.585                       O
ATOM   1471  N   TYR    97      -9.866   8.285   8.306                       N
ATOM   1472  H   TYR    97      -9.241   8.926   7.824                       H
ATOM   1473  CA  TYR    97     -11.287   8.641   8.369                       C
ATOM   1474  HA  TYR    97     -11.855   7.785   8.737                       H
ATOM   1475  CB  TYR    97     -11.449   9.777   9.391                       C
ATOM   1476  HB2 TYR    97     -10.775  10.592   9.130                       H
ATOM   1477  HB3 TYR    97     -12.473  10.149   9.335                       H
ATOM   1478  CG  TYR    97     -11.182   9.340  10.821                       C
ATOM   1479  CD1 TYR    97      -9.867   9.301  11.331                       C
ATOM   1480  HD1 TYR    97      -9.046   9.653  10.722                       H
ATOM   1481  CE1 TYR    97      -9.611   8.742  12.600                       C
ATOM   1482  HE1 TYR    97      -8.598   8.669  12.966                       H
ATOM   1483  CZ  TYR    97     -10.682   8.254  13.382                       C
ATOM   1484  OH  TYR    97     -10.446   7.657  14.583                       O
ATOM   1485  HH  TYR    97      -9.503   7.459  14.698                       H
ATOM   1486  CE2 TYR    97     -12.001   8.349  12.892                       C
ATOM   1487  HE2 TYR    97     -12.820   7.966  13.479                       H
ATOM   1488  CD2 TYR    97     -12.250   8.884  11.616                       C
ATOM   1489  HD2 TYR    97     -13.261   8.912  11.237                       H
ATOM   1490  C   TYR    97     -11.912   8.992   7.005                       C
ATOM   1491  O   TYR    97     -13.133   8.899   6.879                       O
ATOM   1492  N   PHE    98     -11.119   9.324   5.977                       N
ATOM   1493  H   PHE    98     -10.139   9.494   6.180                       H
ATOM   1494  CA  PHE    98     -11.584   9.663   4.625                       C
ATOM   1495  HA  PHE    98     -12.136  10.600   4.673                       H
ATOM   1496  CB  PHE    98     -10.365   9.879   3.712                       C
ATOM   1497  HB2 PHE    98      -9.740  10.666   4.140                       H
ATOM   1498  HB3 PHE    98      -9.766   8.969   3.686                       H
ATOM   1499  CG  PHE    98     -10.729  10.266   2.288                       C
ATOM   1500  CD1 PHE    98     -10.820  11.622   1.925                       C
ATOM   1501  HD1 PHE    98     -10.604  12.391   2.649                       H
ATOM   1502  CE1 PHE    98     -11.212  11.981   0.623                       C
ATOM   1503  HE1 PHE    98     -11.302  13.023   0.356                       H
ATOM   1504  CZ  PHE    98     -11.511  10.986  -0.324                       C
ATOM   1505  HZ  PHE    98     -11.822  11.263  -1.322                       H
ATOM   1506  CE2 PHE    98     -11.414   9.631   0.032                       C
ATOM   1507  HE2 PHE    98     -11.650   8.862  -0.689                       H
ATOM   1508  CD2 PHE    98     -11.022   9.272   1.333                       C
ATOM   1509  HD2 PHE    98     -10.963   8.228   1.601                       H
ATOM   1510  C   PHE    98     -12.549   8.622   4.042                       C
ATOM   1511  O   PHE    98     -13.619   8.992   3.560                       O
ATOM   1512  N   GLY    99     -12.228   7.324   4.147                       N
ATOM   1513  H   GLY    99     -11.332   7.077   4.546                       H
ATOM   1514  CA  GLY    99     -13.082   6.249   3.627                       C
ATOM   1515  HA2 GLY    99     -13.256   6.410   2.563                       H
ATOM   1516  HA3 GLY    99     -12.583   5.294   3.779                       H
ATOM   1517  C   GLY    99     -14.443   6.192   4.320                       C
ATOM   1518  O   GLY    99     -15.465   6.035   3.654                       O
ATOM   1519  N   ALA   100     -14.471   6.354   5.647                       N
ATOM   1520  H   ALA   100     -13.593   6.504   6.121                       H
ATOM   1521  CA  ALA   100     -15.710   6.425   6.426                       C
ATOM   1522  HA  ALA   100     -16.342   5.573   6.174                       H
ATOM   1523  CB  ALA   100     -15.367   6.351   7.921                       C
ATOM   1524  HB1 ALA   100     -14.703   7.170   8.204                       H
ATOM   1525  HB2 ALA   100     -16.282   6.426   8.509                       H
ATOM   1526  HB3 ALA   100     -14.890   5.400   8.147                       H
ATOM   1527  C   ALA   100     -16.523   7.685   6.089                       C
ATOM   1528  O   ALA   100     -17.734   7.597   5.923                       O
ATOM   1529  N   GLU   101     -15.861   8.831   5.939                       N
ATOM   1530  H   GLU   101     -14.860   8.820   6.099                       H
ATOM   1531  CA  GLU   101     -16.488  10.123   5.653                       C
ATOM   1532  HA  GLU   101     -17.296  10.272   6.364                       H
ATOM   1533  CB  GLU   101     -15.436  11.214   5.886                       C
ATOM   1534  HB2 GLU   101     -14.885  10.985   6.797                       H
ATOM   1535  HB3 GLU   101     -14.722  11.186   5.064                       H
ATOM   1536  CG  GLU   101     -16.014  12.630   6.008                       C
ATOM   1537  HG2 GLU   101     -15.203  13.334   5.852                       H
ATOM   1538  HG3 GLU   101     -16.752  12.799   5.224                       H
ATOM   1539  CD  GLU   101     -16.624  12.935   7.378                       C
ATOM   1540  OE1 GLU   101     -16.037  12.580   8.430                       O
ATOM   1541  OE2 GLU   101     -17.679  13.597   7.427                       O
ATOM   1542  C   GLU   101     -17.091  10.190   4.238                       C
ATOM   1543  O   GLU   101     -18.178  10.737   4.064                       O
ATOM   1544  N   LEU   102     -16.455   9.568   3.236                       N
ATOM   1545  H   LEU   102     -15.536   9.180   3.414                       H
ATOM   1546  CA  LEU   102     -17.036   9.374   1.901                       C
ATOM   1547  HA  LEU   102     -17.325  10.345   1.506                       H
ATOM   1548  CB  LEU   102     -15.958   8.738   0.998                       C
ATOM   1549  HB2 LEU   102     -15.095   9.407   0.969                       H
ATOM   1550  HB3 LEU   102     -15.635   7.801   1.453                       H
ATOM   1551  CG  LEU   102     -16.404   8.446  -0.451                       C
ATOM   1552  HG  LEU   102     -17.225   7.733  -0.429                       H
ATOM   1553  CD1 LEU   102     -16.875   9.711  -1.184                       C
ATOM   1554 HD11 LEU   102     -16.107  10.481  -1.126                       H
ATOM   1555 HD12 LEU   102     -17.076   9.480  -2.231                       H
ATOM   1556 HD13 LEU   102     -17.793  10.087  -0.734                       H
ATOM   1557  CD2 LEU   102     -15.246   7.796  -1.224                       C
ATOM   1558 HD21 LEU   102     -14.926   6.886  -0.715                       H
ATOM   1559 HD22 LEU   102     -15.577   7.532  -2.229                       H
ATOM   1560 HD23 LEU   102     -14.404   8.486  -1.291                       H
ATOM   1561  C   LEU   102     -18.324   8.543   1.970                       C
ATOM   1562  O   LEU   102     -19.346   8.913   1.387                       O
ATOM   1563  N   LYS   103     -18.313   7.468   2.762                       N
ATOM   1564  H   LYS   103     -17.449   7.213   3.223                       H
ATOM   1565  CA  LYS   103     -19.520   6.693   3.041                       C
ATOM   1566  HA  LYS   103     -20.008   6.487   2.087                       H
ATOM   1567  CB  LYS   103     -19.133   5.347   3.683                       C
ATOM   1568  HB2 LYS   103     -18.527   5.538   4.567                       H
ATOM   1569  HB3 LYS   103     -20.037   4.839   4.006                       H
ATOM   1570  CG  LYS   103     -18.350   4.403   2.750                       C
ATOM   1571  HG2 LYS   103     -17.543   4.959   2.271                       H
ATOM   1572  HG3 LYS   103     -17.883   3.633   3.357                       H
ATOM   1573  CD  LYS   103     -19.183   3.718   1.651                       C
ATOM   1574  HD2 LYS   103     -19.621   4.481   1.013                       H
ATOM   1575  HD3 LYS   103     -18.516   3.122   1.027                       H
ATOM   1576  CE  LYS   103     -20.321   2.814   2.143                       C
ATOM   1577  HE2 LYS   103     -21.031   3.401   2.728                       H
ATOM   1578  HE3 LYS   103     -20.852   2.438   1.261                       H
ATOM   1579  NZ  LYS   103     -19.835   1.664   2.940                       N
ATOM   1580  HZ1 LYS   103     -19.141   1.128   2.431                       H
ATOM   1581  HZ2 LYS   103     -19.417   1.964   3.816                       H
ATOM   1582  HZ3 LYS   103     -20.610   1.044   3.162                       H
ATOM   1583  C   LYS   103     -20.553   7.490   3.871                       C
ATOM   1584  O   LYS   103     -21.743   7.252   3.676                       O
ATOM   1585  N   PHE   104     -20.162   8.463   4.709                       N
ATOM   1586  H   PHE   104     -19.170   8.584   4.881                       H
ATOM   1587  CA  PHE   104     -21.106   9.384   5.368                       C
ATOM   1588  HA  PHE   104     -21.928   8.798   5.774                       H
ATOM   1589  CB  PHE   104     -20.461  10.179   6.518                       C
ATOM   1590  HB2 PHE   104     -19.735  10.870   6.090                       H
ATOM   1591  HB3 PHE   104     -21.244  10.786   6.972                       H
ATOM   1592  CG  PHE   104     -19.780   9.437   7.652                       C
ATOM   1593  CD1 PHE   104     -20.075   8.093   7.961                       C
ATOM   1594  HD1 PHE   104     -20.811   7.545   7.392                       H
ATOM   1595  CE1 PHE   104     -19.378   7.447   8.997                       C
ATOM   1596  HE1 PHE   104     -19.581   6.411   9.221                       H
ATOM   1597  CZ  PHE   104     -18.401   8.140   9.731                       C
ATOM   1598  HZ  PHE   104     -17.846   7.635  10.500                       H
ATOM   1599  CE2 PHE   104     -18.134   9.489   9.454                       C
ATOM   1600  HE2 PHE   104     -17.377  10.020  10.012                       H
ATOM   1601  CD2 PHE   104     -18.834  10.136   8.424                       C
ATOM   1602  HD2 PHE   104     -18.618  11.171   8.202                       H
ATOM   1603  C   PHE   104     -21.715  10.392   4.387                       C
ATOM   1604  O   PHE   104     -22.872  10.766   4.548                       O
ATOM   1605  N   ALA   105     -20.964  10.838   3.374                       N
ATOM   1606  H   ALA   105     -19.974  10.605   3.363                       H
ATOM   1607  CA  ALA   105     -21.480  11.729   2.332                       C
ATOM   1608  HA  ALA   105     -22.016  12.545   2.819                       H
ATOM   1609  CB  ALA   105     -20.289  12.321   1.570                       C
ATOM   1610  HB1 ALA   105     -19.617  12.824   2.268                       H
ATOM   1611  HB2 ALA   105     -19.739  11.535   1.053                       H
ATOM   1612  HB3 ALA   105     -20.647  13.050   0.844                       H
ATOM   1613  C   ALA   105     -22.493  11.022   1.405                       C
ATOM   1614  O   ALA   105     -23.324  11.678   0.774                       O
ATOM   1615  N   GLY   106     -22.483   9.683   1.376                       N
ATOM   1616  H   GLY   106     -21.754   9.223   1.905                       H
ATOM   1617  CA  GLY   106     -23.493   8.846   0.716                       C
ATOM   1618  HA2 GLY   106     -23.773   8.053   1.404                       H
ATOM   1619  HA3 GLY   106     -24.376   9.437   0.477                       H
ATOM   1620  C   GLY   106     -23.016   8.170  -0.567                       C
ATOM   1621  O   GLY   106     -23.851   7.857  -1.417                       O
ATOM   1622  N   TYR   107     -21.706   7.974  -0.733                       N
ATOM   1623  H   TYR   107     -21.073   8.264   0.004                       H
ATOM   1624  CA  TYR   107     -21.092   7.399  -1.938                       C
ATOM   1625  HA  TYR   107     -21.861   6.905  -2.535                       H
ATOM   1626  CB  TYR   107     -20.450   8.509  -2.790                       C
ATOM   1627  HB2 TYR   107     -19.486   8.766  -2.349                       H
ATOM   1628  HB3 TYR   107     -20.250   8.115  -3.787                       H
ATOM   1629  CG  TYR   107     -21.260   9.787  -2.914                       C
ATOM   1630  CD1 TYR   107     -22.225   9.936  -3.930                       C
ATOM   1631  HD1 TYR   107     -22.385   9.144  -4.647                       H
ATOM   1632  CE1 TYR   107     -22.983  11.122  -4.014                       C
ATOM   1633  HE1 TYR   107     -23.722  11.244  -4.791                       H
ATOM   1634  CZ  TYR   107     -22.785  12.157  -3.070                       C
ATOM   1635  OH  TYR   107     -23.534  13.290  -3.123                       O
ATOM   1636  HH  TYR   107     -23.329  13.879  -2.378                       H
ATOM   1637  CE2 TYR   107     -21.817  12.003  -2.055                       C
ATOM   1638  HE2 TYR   107     -21.666  12.789  -1.330                       H
ATOM   1639  CD2 TYR   107     -21.056  10.823  -1.983                       C
ATOM   1640  HD2 TYR   107     -20.323  10.706  -1.198                       H
ATOM   1641  C   TYR   107     -20.032   6.347  -1.577                       C
ATOM   1642  O   TYR   107     -19.412   6.414  -0.519                       O
ATOM   1643  N   ASP   108     -19.805   5.388  -2.473                       N
ATOM   1644  H   ASP   108     -20.402   5.345  -3.292                       H
ATOM   1645  CA  ASP   108     -18.876   4.271  -2.275                       C
ATOM   1646  HA  ASP   108     -18.701   4.123  -1.210                       H
ATOM   1647  CB  ASP   108     -19.522   2.990  -2.828                       C
ATOM   1648  HB2 ASP   108     -19.578   3.062  -3.916                       H
ATOM   1649  HB3 ASP   108     -18.888   2.137  -2.581                       H
ATOM   1650  CG  ASP   108     -20.925   2.736  -2.267                       C
ATOM   1651  OD1 ASP   108     -21.111   2.827  -1.033                       O
ATOM   1652  OD2 ASP   108     -21.834   2.438  -3.081                       O
ATOM   1653  C   ASP   108     -17.513   4.503  -2.946                       C
ATOM   1654  O   ASP   108     -16.528   3.878  -2.563                       O
ATOM   1655  N   ALA   109     -17.431   5.404  -3.933                       N
ATOM   1656  H   ALA   109     -18.262   5.925  -4.166                       H
ATOM   1657  CA  ALA   109     -16.229   5.629  -4.738                       C
ATOM   1658  HA  ALA   109     -15.376   5.651  -4.061                       H
ATOM   1659  CB  ALA   109     -16.050   4.445  -5.708                       C
ATOM   1660  HB1 ALA   109     -15.138   4.570  -6.291                       H
ATOM   1661  HB2 ALA   109     -15.980   3.511  -5.150                       H
ATOM   1662  HB3 ALA   109     -16.898   4.377  -6.386                       H
ATOM   1663  C   ALA   109     -16.222   6.978  -5.476                       C
ATOM   1664  O   ALA   109     -17.257   7.632  -5.633                       O
ATOM   1665  N   ILE   110     -15.041   7.372  -5.957                       N
ATOM   1666  H   ILE   110     -14.248   6.761  -5.762                       H
ATOM   1667  CA  ILE   110     -14.775   8.549  -6.790                       C
ATOM   1668  HA  ILE   110     -15.721   8.923  -7.166                       H
ATOM   1669  CB  ILE   110     -14.113   9.691  -5.979                       C
ATOM   1670  HB  ILE   110     -13.109   9.372  -5.692                       H
ATOM   1671  CG2 ILE   110     -13.989  10.936  -6.885                       C
ATOM   1672 HG21 ILE   110     -13.459  11.736  -6.372                       H
ATOM   1673 HG22 ILE   110     -13.418  10.706  -7.785                       H
ATOM   1674 HG23 ILE   110     -14.979  11.291  -7.173                       H
ATOM   1675  CG1 ILE   110     -14.895  10.025  -4.686                       C
ATOM   1676 HG12 ILE   110     -15.900  10.364  -4.939                       H
ATOM   1677 HG13 ILE   110     -14.984   9.129  -4.074                       H
ATOM   1678  CD1 ILE   110     -14.219  11.084  -3.810                       C
ATOM   1679 HD11 ILE   110     -14.230  12.054  -4.305                       H
ATOM   1680 HD12 ILE   110     -14.760  11.178  -2.870                       H
ATOM   1681 HD13 ILE   110     -13.192  10.786  -3.596                       H
ATOM   1682  C   ILE   110     -13.876   8.131  -7.967                       C
ATOM   1683  O   ILE   110     -12.765   7.647  -7.755                       O
ATOM   1684  N   VAL   111     -14.334   8.352  -9.198                       N
ATOM   1685  H   VAL   111     -15.297   8.688  -9.272                       H
ATOM   1686  CA  VAL   111     -13.555   8.199 -10.438                       C
ATOM   1687  HA  VAL   111     -12.687   7.568 -10.240                       H
ATOM   1688  CB  VAL   111     -14.389   7.520 -11.555                       C
ATOM   1689  HB  VAL   111     -15.271   8.129 -11.756                       H
ATOM   1690  CG1 VAL   111     -13.582   7.387 -12.861                       C
ATOM   1691 HG11 VAL   111     -14.166   6.854 -13.610                       H
ATOM   1692 HG12 VAL   111     -13.341   8.371 -13.257                       H
ATOM   1693 HG13 VAL   111     -12.657   6.841 -12.682                       H
ATOM   1694  CG2 VAL   111     -14.867   6.123 -11.126                       C
ATOM   1695 HG21 VAL   111     -15.445   5.664 -11.929                       H
ATOM   1696 HG22 VAL   111     -14.012   5.491 -10.896                       H
ATOM   1697 HG23 VAL   111     -15.503   6.193 -10.243                       H
ATOM   1698  C   VAL   111     -13.069   9.576 -10.903                       C
ATOM   1699  O   VAL   111     -13.878  10.464 -11.174                       O
ATOM   1700  N   VAL   112     -11.752   9.744 -11.025                       N
ATOM   1701  H   VAL   112     -11.143   8.981 -10.719                       H
ATOM   1702  CA  VAL   112     -11.102  10.932 -11.596                       C
ATOM   1703  HA  VAL   112     -11.837  11.731 -11.688                       H
ATOM   1704  CB  VAL   112      -9.977  11.455 -10.671                       C
ATOM   1705  HB  VAL   112      -9.289  10.642 -10.462                       H
ATOM   1706  CG1 VAL   112      -9.179  12.601 -11.316                       C
ATOM   1707 HG11 VAL   112      -9.846  13.428 -11.558                       H
ATOM   1708 HG12 VAL   112      -8.407  12.947 -10.628                       H
ATOM   1709 HG13 VAL   112      -8.683  12.261 -12.224                       H
ATOM   1710  CG2 VAL   112     -10.550  11.941  -9.326                       C
ATOM   1711 HG21 VAL   112     -11.263  12.749  -9.491                       H
ATOM   1712 HG22 VAL   112     -11.049  11.121  -8.810                       H
ATOM   1713 HG23 VAL   112      -9.742  12.301  -8.688                       H
ATOM   1714  C   VAL   112     -10.567  10.599 -12.996                       C
ATOM   1715  O   VAL   112      -9.761   9.682 -13.167                       O
ATOM   1716  N   GLU   113     -11.015  11.368 -13.989                       N
ATOM   1717  H   GLU   113     -11.673  12.103 -13.747                       H
ATOM   1718  CA  GLU   113     -10.637  11.272 -15.406                       C
ATOM   1719  HA  GLU   113      -9.912  10.469 -15.546                       H
ATOM   1720  CB  GLU   113     -11.874  10.977 -16.276                       C
ATOM   1721  HB2 GLU   113     -12.483  11.874 -16.320                       H
ATOM   1722  HB3 GLU   113     -11.539  10.738 -17.286                       H
ATOM   1723  CG  GLU   113     -12.766   9.842 -15.766                       C
ATOM   1724  HG2 GLU   113     -12.149   8.956 -15.606                       H
ATOM   1725  HG3 GLU   113     -13.211  10.133 -14.814                       H
ATOM   1726  CD  GLU   113     -13.906   9.497 -16.727                       C
ATOM   1727  OE1 GLU   113     -14.473  10.396 -17.390                       O
ATOM   1728  OE2 GLU   113     -14.263   8.299 -16.756                       O
ATOM   1729  C   GLU   113     -10.013  12.597 -15.878                       C
ATOM   1730  O   GLU   113     -10.202  13.635 -15.243                       O
ATOM   1731  N   GLY   114      -9.308  12.592 -17.014                       N
ATOM   1732  H   GLY   114      -9.151  11.715 -17.497                       H
ATOM   1733  CA  GLY   114      -8.833  13.814 -17.675                       C
ATOM   1734  HA2 GLY   114      -8.518  13.584 -18.691                       H
ATOM   1735  HA3 GLY   114      -9.657  14.525 -17.730                       H
ATOM   1736  C   GLY   114      -7.669  14.505 -16.957                       C
ATOM   1737  O   GLY   114      -6.942  13.879 -16.186                       O
ATOM   1738  N   LYS   115      -7.491  15.799 -17.234                       N
ATOM   1739  H   LYS   115      -8.089  16.196 -17.954                       H
ATOM   1740  CA  LYS   115      -6.521  16.717 -16.618                       C
ATOM   1741  HA  LYS   115      -6.330  16.400 -15.592                       H
ATOM   1742  CB  LYS   115      -5.198  16.663 -17.415                       C
ATOM   1743  HB2 LYS   115      -4.706  15.710 -17.210                       H
ATOM   1744  HB3 LYS   115      -5.415  16.715 -18.484                       H
ATOM   1745  CG  LYS   115      -4.254  17.825 -17.060                       C
ATOM   1746  HG2 LYS   115      -4.659  18.752 -17.470                       H
ATOM   1747  HG3 LYS   115      -4.207  17.921 -15.977                       H
ATOM   1748  CD  LYS   115      -2.828  17.653 -17.588                       C
ATOM   1749  HD2 LYS   115      -2.425  16.709 -17.219                       H
ATOM   1750  HD3 LYS   115      -2.825  17.640 -18.679                       H
ATOM   1751  CE  LYS   115      -2.000  18.841 -17.073                       C
ATOM   1752  HE2 LYS   115      -1.972  19.621 -17.840                       H
ATOM   1753  HE3 LYS   115      -2.499  19.249 -16.194                       H
ATOM   1754  NZ  LYS   115      -0.628  18.445 -16.688                       N
ATOM   1755  HZ1 LYS   115      -0.658  17.689 -16.011                       H
ATOM   1756  HZ2 LYS   115      -0.100  18.137 -17.501                       H
ATOM   1757  HZ3 LYS   115      -0.121  19.214 -16.262                       H
ATOM   1758  C   LYS   115      -7.098  18.148 -16.567                       C
ATOM   1759  O   LYS   115      -7.597  18.637 -17.576                       O
ATOM   1760  N   ALA   116      -7.010  18.823 -15.416                       N
ATOM   1761  H   ALA   116      -6.515  18.401 -14.638                       H
ATOM   1762  CA  ALA   116      -7.503  20.194 -15.247                       C
ATOM   1763  HA  ALA   116      -8.468  20.284 -15.751                       H
ATOM   1764  CB  ALA   116      -7.718  20.477 -13.756                       C
ATOM   1765  HB1 ALA   116      -8.101  21.491 -13.622                       H
ATOM   1766  HB2 ALA   116      -8.441  19.779 -13.339                       H
ATOM   1767  HB3 ALA   116      -6.778  20.388 -13.215                       H
ATOM   1768  C   ALA   116      -6.564  21.222 -15.894                       C
ATOM   1769  O   ALA   116      -5.370  20.963 -16.057                       O
ATOM   1770  N   GLU   117      -7.092  22.398 -16.233                       N
ATOM   1771  H   GLU   117      -8.042  22.609 -15.953                       H
ATOM   1772  CA  GLU   117      -6.342  23.431 -16.949                       C
ATOM   1773  HA  GLU   117      -5.840  22.953 -17.792                       H
ATOM   1774  CB  GLU   117      -7.314  24.499 -17.485                       C
ATOM   1775  HB2 GLU   117      -8.171  24.005 -17.945                       H
ATOM   1776  HB3 GLU   117      -7.676  25.113 -16.661                       H
ATOM   1777  CG  GLU   117      -6.675  25.421 -18.526                       C
ATOM   1778  HG2 GLU   117      -7.395  26.194 -18.798                       H
ATOM   1779  HG3 GLU   117      -5.793  25.906 -18.107                       H
ATOM   1780  CD  GLU   117      -6.298  24.632 -19.773                       C
ATOM   1781  OE1 GLU   117      -7.207  24.275 -20.555                       O
ATOM   1782  OE2 GLU   117      -5.096  24.320 -19.952                       O
ATOM   1783  C   GLU   117      -5.276  24.057 -16.043                       C
ATOM   1784  O   GLU   117      -4.111  24.152 -16.427                       O
ATOM   1785  N   LYS   118      -5.664  24.439 -14.823                       N
ATOM   1786  H   LYS   118      -6.634  24.278 -14.583                       H
ATOM   1787  CA  LYS   118      -4.781  24.867 -13.728                       C
ATOM   1788  HA  LYS   118      -3.748  24.820 -14.062                       H
ATOM   1789  CB  LYS   118      -5.121  26.328 -13.338                       C
ATOM   1790  HB2 LYS   118      -6.137  26.580 -13.640                       H
ATOM   1791  HB3 LYS   118      -5.085  26.439 -12.253                       H
ATOM   1792  CG  LYS   118      -4.134  27.344 -13.938                       C
ATOM   1793  HG2 LYS   118      -4.268  28.299 -13.429                       H
ATOM   1794  HG3 LYS   118      -3.117  27.009 -13.733                       H
ATOM   1795  CD  LYS   118      -4.332  27.573 -15.448                       C
ATOM   1796  HD2 LYS   118      -4.978  26.811 -15.879                       H
ATOM   1797  HD3 LYS   118      -4.844  28.528 -15.582                       H
ATOM   1798  CE  LYS   118      -3.015  27.613 -16.234                       C
ATOM   1799  HE2 LYS   118      -3.250  27.926 -17.256                       H
ATOM   1800  HE3 LYS   118      -2.349  28.364 -15.802                       H
ATOM   1801  NZ  LYS   118      -2.337  26.294 -16.284                       N
ATOM   1802  HZ1 LYS   118      -1.880  26.048 -15.412                       H
ATOM   1803  HZ2 LYS   118      -2.989  25.549 -16.505                       H
ATOM   1804  HZ3 LYS   118      -1.615  26.281 -16.997                       H
ATOM   1805  C   LYS   118      -4.890  23.896 -12.529                       C
ATOM   1806  O   LYS   118      -5.722  22.986 -12.566                       O
ATOM   1807  N   PRO   119      -4.060  24.048 -11.474                       N
ATOM   1808  CD  PRO   119      -2.853  24.863 -11.412                       C
ATOM   1809  HD2 PRO   119      -3.113  25.897 -11.201                       H
ATOM   1810  HD3 PRO   119      -2.277  24.810 -12.330                       H
ATOM   1811  CG  PRO   119      -2.033  24.294 -10.255                       C
ATOM   1812  HG2 PRO   119      -1.386  25.046  -9.804                       H
ATOM   1813  HG3 PRO   119      -1.454  23.434 -10.594                       H
ATOM   1814  CB  PRO   119      -3.129  23.837  -9.300                       C
ATOM   1815  HB2 PRO   119      -3.497  24.699  -8.755                       H
ATOM   1816  HB3 PRO   119      -2.788  23.072  -8.610                       H
ATOM   1817  CA  PRO   119      -4.217  23.307 -10.231                       C
ATOM   1818  HA  PRO   119      -4.013  22.259 -10.428                       H
ATOM   1819  C   PRO   119      -5.619  23.472  -9.632                       C
ATOM   1820  O   PRO   119      -6.074  24.595  -9.420                       O
ATOM   1821  N   VAL   120      -6.280  22.352  -9.326                       N
ATOM   1822  H   VAL   120      -5.845  21.460  -9.567                       H
ATOM   1823  CA  VAL   120      -7.604  22.305  -8.674                       C
ATOM   1824  HA  VAL   120      -7.785  23.267  -8.201                       H
ATOM   1825  CB  VAL   120      -8.756  22.064  -9.681                       C
ATOM   1826  HB  VAL   120      -9.687  22.002  -9.121                       H
ATOM   1827  CG1 VAL   120      -8.915  23.240 -10.657                       C
ATOM   1828 HG11 VAL   120      -8.044  23.323 -11.305                       H
ATOM   1829 HG12 VAL   120      -9.801  23.091 -11.274                       H
ATOM   1830 HG13 VAL   120      -9.034  24.165 -10.093                       H
ATOM   1831  CG2 VAL   120      -8.602  20.737 -10.443                       C
ATOM   1832 HG21 VAL   120      -8.636  19.898  -9.749                       H
ATOM   1833 HG22 VAL   120      -9.421  20.626 -11.155                       H
ATOM   1834 HG23 VAL   120      -7.654  20.716 -10.978                       H
ATOM   1835  C   VAL   120      -7.664  21.241  -7.570                       C
ATOM   1836  O   VAL   120      -6.790  20.379  -7.478                       O
ATOM   1837  N   TYR   121      -8.712  21.281  -6.744                       N
ATOM   1838  H   TYR   121      -9.361  22.062  -6.842                       H
ATOM   1839  CA  TYR   121      -9.091  20.214  -5.813                       C
ATOM   1840  HA  TYR   121      -8.730  19.273  -6.221                       H
ATOM   1841  CB  TYR   121      -8.399  20.396  -4.457                       C
ATOM   1842  HB2 TYR   121      -8.480  19.460  -3.916                       H
ATOM   1843  HB3 TYR   121      -7.335  20.563  -4.623                       H
ATOM   1844  CG  TYR   121      -8.923  21.479  -3.536                       C
ATOM   1845  CD1 TYR   121      -9.875  21.156  -2.547                       C
ATOM   1846  HD1 TYR   121     -10.300  20.163  -2.499                       H
ATOM   1847  CE1 TYR   121     -10.250  22.117  -1.589                       C
ATOM   1848  HE1 TYR   121     -10.963  21.867  -0.816                       H
ATOM   1849  CZ  TYR   121      -9.656  23.397  -1.610                       C
ATOM   1850  OH  TYR   121      -9.951  24.300  -0.640                       O
ATOM   1851  HH  TYR   121      -9.419  25.115  -0.752                       H
ATOM   1852  CE2 TYR   121      -8.732  23.732  -2.623                       C
ATOM   1853  HE2 TYR   121      -8.290  24.717  -2.648                       H
ATOM   1854  CD2 TYR   121      -8.376  22.774  -3.588                       C
ATOM   1855  HD2 TYR   121      -7.663  23.031  -4.353                       H
ATOM   1856  C   TYR   121     -10.617  20.068  -5.688                       C
ATOM   1857  O   TYR   121     -11.373  20.988  -5.990                       O
ATOM   1858  N   ILE   122     -11.079  18.888  -5.272                       N
ATOM   1859  H   ILE   122     -10.403  18.197  -4.962                       H
ATOM   1860  CA  ILE   122     -12.513  18.568  -5.140                       C
ATOM   1861  HA  ILE   122     -13.121  19.283  -5.700                       H
ATOM   1862  CB  ILE   122     -12.782  17.152  -5.711                       C
ATOM   1863  HB  ILE   122     -12.105  16.458  -5.212                       H
ATOM   1864  CG2 ILE   122     -14.225  16.688  -5.430                       C
ATOM   1865 HG21 ILE   122     -14.410  15.711  -5.873                       H
ATOM   1866 HG22 ILE   122     -14.386  16.594  -4.357                       H
ATOM   1867 HG23 ILE   122     -14.938  17.406  -5.840                       H
ATOM   1868  CG1 ILE   122     -12.500  17.102  -7.236                       C
ATOM   1869 HG12 ILE   122     -13.328  17.568  -7.772                       H
ATOM   1870 HG13 ILE   122     -11.601  17.668  -7.470                       H
ATOM   1871  CD1 ILE   122     -12.286  15.682  -7.777                       C
ATOM   1872 HD11 ILE   122     -13.177  15.072  -7.635                       H
ATOM   1873 HD12 ILE   122     -12.065  15.734  -8.844                       H
ATOM   1874 HD13 ILE   122     -11.443  15.213  -7.267                       H
ATOM   1875  C   ILE   122     -12.926  18.688  -3.668                       C
ATOM   1876  O   ILE   122     -12.188  18.232  -2.798                       O
ATOM   1877  N   TYR   123     -14.101  19.254  -3.396                       N
ATOM   1878  H   TYR   123     -14.633  19.649  -4.167                       H
ATOM   1879  CA  TYR   123     -14.760  19.244  -2.084                       C
ATOM   1880  HA  TYR   123     -14.189  18.617  -1.408                       H
ATOM   1881  CB  TYR   123     -14.758  20.669  -1.502                       C
ATOM   1882  HB2 TYR   123     -13.727  20.947  -1.283                       H
ATOM   1883  HB3 TYR   123     -15.113  21.348  -2.278                       H
ATOM   1884  CG  TYR   123     -15.587  20.906  -0.244                       C
ATOM   1885  CD1 TYR   123     -15.617  19.968   0.811                       C
ATOM   1886  HD1 TYR   123     -15.062  19.045   0.742                       H
ATOM   1887  CE1 TYR   123     -16.384  20.219   1.966                       C
ATOM   1888  HE1 TYR   123     -16.430  19.485   2.758                       H
ATOM   1889  CZ  TYR   123     -17.098  21.431   2.094                       C
ATOM   1890  OH  TYR   123     -17.804  21.705   3.226                       O
ATOM   1891  HH  TYR   123     -17.753  20.995   3.895                       H
ATOM   1892  CE2 TYR   123     -17.068  22.371   1.041                       C
ATOM   1893  HE2 TYR   123     -17.613  23.297   1.136                       H
ATOM   1894  CD2 TYR   123     -16.320  22.103  -0.121                       C
ATOM   1895  HD2 TYR   123     -16.300  22.831  -0.918                       H
ATOM   1896  C   TYR   123     -16.180  18.658  -2.200                       C
ATOM   1897  O   TYR   123     -16.964  19.065  -3.059                       O
ATOM   1898  N   ILE   124     -16.513  17.684  -1.348                       N
ATOM   1899  H   ILE   124     -15.799  17.365  -0.697                       H
ATOM   1900  CA  ILE   124     -17.820  17.006  -1.280                       C
ATOM   1901  HA  ILE   124     -18.519  17.447  -1.993                       H
ATOM   1902  CB  ILE   124     -17.636  15.506  -1.621                       C
ATOM   1903  HB  ILE   124     -16.876  15.112  -0.946                       H
ATOM   1904  CG2 ILE   124     -18.940  14.709  -1.406                       C
ATOM   1905 HG21 ILE   124     -18.800  13.666  -1.687                       H
ATOM   1906 HG22 ILE   124     -19.230  14.731  -0.355                       H
ATOM   1907 HG23 ILE   124     -19.744  15.135  -2.007                       H
ATOM   1908  CG1 ILE   124     -17.144  15.298  -3.074                       C
ATOM   1909 HG12 ILE   124     -17.992  15.320  -3.758                       H
ATOM   1910 HG13 ILE   124     -16.470  16.100  -3.368                       H
ATOM   1911  CD1 ILE   124     -16.376  13.982  -3.254                       C
ATOM   1912 HD11 ILE   124     -16.992  13.133  -2.965                       H
ATOM   1913 HD12 ILE   124     -16.088  13.874  -4.300                       H
ATOM   1914 HD13 ILE   124     -15.476  13.996  -2.638                       H
ATOM   1915  C   ILE   124     -18.408  17.198   0.125                       C
ATOM   1916  O   ILE   124     -17.705  17.036   1.118                       O
ATOM   1917  N   LYS   125     -19.700  17.512   0.212                       N
ATOM   1918  H   LYS   125     -20.215  17.639  -0.654                       H
ATOM   1919  CA  LYS   125     -20.407  17.784   1.466                       C
ATOM   1920  HA  LYS   125     -19.880  17.312   2.288                       H
ATOM   1921  CB  LYS   125     -20.371  19.303   1.704                       C
ATOM   1922  HB2 LYS   125     -19.340  19.653   1.637                       H
ATOM   1923  HB3 LYS   125     -20.946  19.794   0.923                       H
ATOM   1924  CG  LYS   125     -20.926  19.690   3.080                       C
ATOM   1925  HG2 LYS   125     -21.860  19.163   3.277                       H
ATOM   1926  HG3 LYS   125     -20.204  19.397   3.840                       H
ATOM   1927  CD  LYS   125     -21.203  21.197   3.153                       C
ATOM   1928  HD2 LYS   125     -20.359  21.766   2.762                       H
ATOM   1929  HD3 LYS   125     -22.078  21.418   2.539                       H
ATOM   1930  CE  LYS   125     -21.491  21.607   4.597                       C
ATOM   1931  HE2 LYS   125     -22.030  22.556   4.598                       H
ATOM   1932  HE3 LYS   125     -22.135  20.854   5.060                       H
ATOM   1933  NZ  LYS   125     -20.253  21.755   5.394                       N
ATOM   1934  HZ1 LYS   125     -19.754  22.607   5.160                       H
ATOM   1935  HZ2 LYS   125     -20.478  21.754   6.385                       H
ATOM   1936  HZ3 LYS   125     -19.605  20.982   5.242                       H
ATOM   1937  C   LYS   125     -21.843  17.228   1.412                       C
ATOM   1938  O   LYS   125     -22.747  17.933   0.957                       O
ATOM   1939  N   ASP   126     -22.072  15.986   1.851                       N
ATOM   1940  H   ASP   126     -21.277  15.514   2.281                       H
ATOM   1941  CA  ASP   126     -23.303  15.192   1.630                       C
ATOM   1942  HA  ASP   126     -23.038  14.142   1.743                       H
ATOM   1943  CB  ASP   126     -24.398  15.487   2.683                       C
ATOM   1944  HB2 ASP   126     -24.562  16.557   2.729                       H
ATOM   1945  HB3 ASP   126     -25.331  15.036   2.343                       H
ATOM   1946  CG  ASP   126     -24.127  14.945   4.089                       C
ATOM   1947  OD1 ASP   126     -23.950  13.717   4.226                       O
ATOM   1948  OD2 ASP   126     -24.175  15.738   5.060                       O
ATOM   1949  C   ASP   126     -23.845  15.323   0.186                       C
ATOM   1950  O   ASP   126     -23.415  14.592  -0.701                       O
ATOM   1951  N   GLU   127     -24.795  16.235  -0.059                       N
ATOM   1952  H   GLU   127     -25.080  16.832   0.707                       H
ATOM   1953  CA  GLU   127     -25.449  16.444  -1.359                       C
ATOM   1954  HA  GLU   127     -25.469  15.496  -1.895                       H
ATOM   1955  CB  GLU   127     -26.905  16.910  -1.144                       C
ATOM   1956  HB2 GLU   127     -26.890  17.979  -0.921                       H
ATOM   1957  HB3 GLU   127     -27.449  16.781  -2.081                       H
ATOM   1958  CG  GLU   127     -27.701  16.229  -0.014                       C
ATOM   1959  HG2 GLU   127     -27.247  16.472   0.948                       H
ATOM   1960  HG3 GLU   127     -28.704  16.654  -0.015                       H
ATOM   1961  CD  GLU   127     -27.838  14.710  -0.121                       C
ATOM   1962  OE1 GLU   127     -27.355  14.077  -1.088                       O
ATOM   1963  OE2 GLU   127     -28.448  14.088   0.776                       O
ATOM   1964  C   GLU   127     -24.725  17.465  -2.266                       C
ATOM   1965  O   GLU   127     -25.057  17.577  -3.444                       O
ATOM   1966  N   HID   128     -23.768  18.229  -1.740                       N
ATOM   1967  H   HID   128     -23.454  18.009  -0.802                       H
ATOM   1968  CA  HID   128     -23.073  19.321  -2.433                       C
ATOM   1969  HA  HID   128     -23.655  19.630  -3.305                       H
ATOM   1970  CB  HID   128     -22.989  20.508  -1.453                       C
ATOM   1971  HB2 HID   128     -23.992  20.920  -1.328                       H
ATOM   1972  HB3 HID   128     -22.678  20.128  -0.482                       H
ATOM   1973  CG  HID   128     -22.052  21.642  -1.813                       C
ATOM   1974  ND1 HID   128     -22.111  22.449  -2.925                       N
ATOM   1975  HD1 HID   128     -22.703  22.310  -3.740                       H
ATOM   1976  CE1 HID   128     -21.195  23.423  -2.787                       C
ATOM   1977  HE1 HID   128     -21.014  24.199  -3.520                       H
ATOM   1978  NE2 HID   128     -20.541  23.302  -1.618                       N
ATOM   1979  CD2 HID   128     -21.059  22.149  -1.015                       C
ATOM   1980  HD2 HID   128     -20.771  21.768  -0.046                       H
ATOM   1981  C   HID   128     -21.683  18.884  -2.932                       C
ATOM   1982  O   HID   128     -20.958  18.169  -2.239                       O
ATOM   1983  N   ILE   129     -21.288  19.344  -4.123                       N
ATOM   1984  H   ILE   129     -21.924  19.949  -4.636                       H
ATOM   1985  CA  ILE   129     -19.956  19.117  -4.713                       C
ATOM   1986  HA  ILE   129     -19.276  18.792  -3.926                       H
ATOM   1987  CB  ILE   129     -20.001  18.004  -5.800                       C
ATOM   1988  HB  ILE   129     -20.613  18.360  -6.631                       H
ATOM   1989  CG2 ILE   129     -18.579  17.729  -6.333                       C
ATOM   1990 HG21 ILE   129     -18.601  16.979  -7.121                       H
ATOM   1991 HG22 ILE   129     -18.151  18.629  -6.772                       H
ATOM   1992 HG23 ILE   129     -17.934  17.382  -5.523                       H
ATOM   1993  CG1 ILE   129     -20.641  16.698  -5.260                       C
ATOM   1994 HG12 ILE   129     -20.078  16.350  -4.394                       H
ATOM   1995 HG13 ILE   129     -21.660  16.908  -4.933                       H
ATOM   1996  CD1 ILE   129     -20.743  15.550  -6.275                       C
ATOM   1997 HD11 ILE   129     -19.754  15.160  -6.517                       H
ATOM   1998 HD12 ILE   129     -21.332  14.741  -5.843                       H
ATOM   1999 HD13 ILE   129     -21.234  15.899  -7.184                       H
ATOM   2000  C   ILE   129     -19.417  20.444  -5.271                       C
ATOM   2001  O   ILE   129     -20.162  21.212  -5.888                       O
ATOM   2002  N   GLU   130     -18.127  20.709  -5.073                       N
ATOM   2003  H   GLU   130     -17.578  20.045  -4.533                       H
ATOM   2004  CA  GLU   130     -17.413  21.896  -5.542                       C
ATOM   2005  HA  GLU   130     -17.995  22.389  -6.321                       H
ATOM   2006  CB  GLU   130     -17.247  22.869  -4.356                       C
ATOM   2007  HB2 GLU   130     -18.231  23.086  -3.934                       H
ATOM   2008  HB3 GLU   130     -16.639  22.396  -3.587                       H
ATOM   2009  CG  GLU   130     -16.596  24.194  -4.775                       C
ATOM   2010  HG2 GLU   130     -15.614  24.000  -5.200                       H
ATOM   2011  HG3 GLU   130     -17.219  24.645  -5.547                       H
ATOM   2012  CD  GLU   130     -16.414  25.204  -3.642                       C
ATOM   2013  OE1 GLU   130     -16.440  24.852  -2.444                       O
ATOM   2014  OE2 GLU   130     -16.200  26.394  -3.963                       O
ATOM   2015  C   GLU   130     -16.047  21.492  -6.128                       C
ATOM   2016  O   GLU   130     -15.364  20.620  -5.592                       O
ATOM   2017  N   ILE   131     -15.612  22.161  -7.202                       N
ATOM   2018  H   ILE   131     -16.212  22.867  -7.606                       H
ATOM   2019  CA  ILE   131     -14.204  22.166  -7.634                       C
ATOM   2020  HA  ILE   131     -13.648  21.409  -7.080                       H
ATOM   2021  CB  ILE   131     -14.054  21.841  -9.140                       C
ATOM   2022  HB  ILE   131     -14.618  22.576  -9.718                       H
ATOM   2023  CG2 ILE   131     -12.570  21.929  -9.556                       C
ATOM   2024 HG21 ILE   131     -12.464  21.761 -10.626                       H
ATOM   2025 HG22 ILE   131     -12.169  22.920  -9.349                       H
ATOM   2026 HG23 ILE   131     -11.986  21.184  -9.012                       H
ATOM   2027  CG1 ILE   131     -14.618  20.431  -9.437                       C
ATOM   2028 HG12 ILE   131     -14.077  19.694  -8.841                       H
ATOM   2029 HG13 ILE   131     -15.664  20.397  -9.135                       H
ATOM   2030  CD1 ILE   131     -14.554  20.007 -10.912                       C
ATOM   2031 HD11 ILE   131     -13.522  19.851 -11.222                       H
ATOM   2032 HD12 ILE   131     -15.094  19.070 -11.040                       H
ATOM   2033 HD13 ILE   131     -15.015  20.770 -11.539                       H
ATOM   2034  C   ILE   131     -13.614  23.531  -7.265                       C
ATOM   2035  O   ILE   131     -14.077  24.567  -7.747                       O
ATOM   2036  N   ARG   132     -12.608  23.524  -6.392                       N
ATOM   2037  H   ARG   132     -12.253  22.623  -6.093                       H
ATOM   2038  CA  ARG   132     -11.910  24.706  -5.884                       C
ATOM   2039  HA  ARG   132     -12.496  25.600  -6.098                       H
ATOM   2040  CB  ARG   132     -11.742  24.601  -4.359                       C
ATOM   2041  HB2 ARG   132     -11.179  23.699  -4.116                       H
ATOM   2042  HB3 ARG   132     -11.184  25.470  -4.007                       H
ATOM   2043  CG  ARG   132     -13.107  24.551  -3.657                       C
ATOM   2044  HG2 ARG   132     -13.739  25.336  -4.071                       H
ATOM   2045  HG3 ARG   132     -13.574  23.585  -3.854                       H
ATOM   2046  CD  ARG   132     -13.024  24.742  -2.142                       C
ATOM   2047  HD2 ARG   132     -13.987  24.477  -1.703                       H
ATOM   2048  HD3 ARG   132     -12.287  24.055  -1.733                       H
ATOM   2049  NE  ARG   132     -12.673  26.128  -1.788                       N
ATOM   2050  HE  ARG   132     -11.691  26.398  -1.816                       H
ATOM   2051  CZ  ARG   132     -13.507  27.075  -1.381                       C
ATOM   2052  NH1 ARG   132     -14.811  26.914  -1.298                       N
ATOM   2053 HH11 ARG   132     -15.269  26.102  -1.716                       H
ATOM   2054 HH12 ARG   132     -15.371  27.684  -0.972                       H
ATOM   2055  NH2 ARG   132     -13.011  28.238  -1.045                       N
ATOM   2056 HH21 ARG   132     -12.007  28.390  -1.164                       H
ATOM   2057 HH22 ARG   132     -13.612  28.955  -0.657                       H
ATOM   2058  C   ARG   132     -10.549  24.858  -6.561                       C
ATOM   2059  O   ARG   132      -9.956  23.883  -7.016                       O
ATOM   2060  N   ASP   133     -10.029  26.082  -6.596                       N
ATOM   2061  H   ASP   133     -10.558  26.839  -6.194                       H
ATOM   2062  CA  ASP   133      -8.660  26.353  -7.030                       C
ATOM   2063  HA  ASP   133      -8.502  25.913  -8.016                       H
ATOM   2064  CB  ASP   133      -8.458  27.868  -7.135                       C
ATOM   2065  HB2 ASP   133      -9.096  28.245  -7.935                       H
ATOM   2066  HB3 ASP   133      -8.758  28.336  -6.195                       H
ATOM   2067  CG  ASP   133      -7.006  28.233  -7.441                       C
ATOM   2068  OD1 ASP   133      -6.526  27.841  -8.528                       O
ATOM   2069  OD2 ASP   133      -6.337  28.884  -6.601                       O
ATOM   2070  C   ASP   133      -7.643  25.754  -6.053                       C
ATOM   2071  O   ASP   133      -7.641  26.089  -4.870                       O
ATOM   2072  N   ALA   134      -6.722  24.936  -6.563                       N
ATOM   2073  H   ALA   134      -6.789  24.667  -7.542                       H
ATOM   2074  CA  ALA   134      -5.536  24.534  -5.817                       C
ATOM   2075  HA  ALA   134      -5.746  24.629  -4.753                       H
ATOM   2076  CB  ALA   134      -5.209  23.065  -6.072                       C
ATOM   2077  HB1 ALA   134      -4.919  22.907  -7.105                       H
ATOM   2078  HB2 ALA   134      -4.371  22.787  -5.437                       H
ATOM   2079  HB3 ALA   134      -6.064  22.443  -5.820                       H
ATOM   2080  C   ALA   134      -4.322  25.416  -6.111                       C
ATOM   2081  O   ALA   134      -3.294  25.216  -5.480                       O
ATOM   2082  N   SER   135      -4.380  26.388  -7.023                       N
ATOM   2083  H   SER   135      -5.230  26.528  -7.560                       H
ATOM   2084  CA  SER   135      -3.191  27.187  -7.368                       C
ATOM   2085  HA  SER   135      -2.385  26.510  -7.653                       H
ATOM   2086  CB  SER   135      -3.439  28.117  -8.560                       C
ATOM   2087  HB2 SER   135      -3.996  28.991  -8.229                       H
ATOM   2088  HB3 SER   135      -2.473  28.441  -8.946                       H
ATOM   2089  OG  SER   135      -4.165  27.490  -9.598                       O
ATOM   2090  HG  SER   135      -5.116  27.555  -9.348                       H
ATOM   2091  C   SER   135      -2.686  27.984  -6.161                       C
ATOM   2092  O   SER   135      -1.490  27.987  -5.895                       O
ATOM   2093  N   HIP   136      -3.586  28.532  -5.338                       N
ATOM   2094  H   HIP   136      -4.556  28.574  -5.630                       H
ATOM   2095  CA  HIP   136      -3.209  29.130  -4.060                       C
ATOM   2096  HA  HIP   136      -2.338  29.747  -4.273                       H
ATOM   2097  CB  HIP   136      -4.311  30.114  -3.616                       C
ATOM   2098  HB2 HIP   136      -3.869  30.756  -2.853                       H
ATOM   2099  HB3 HIP   136      -4.557  30.759  -4.459                       H
ATOM   2100  CG  HIP   136      -5.598  29.563  -3.054                       C
ATOM   2101  ND1 HIP   136      -6.389  30.208  -2.120                       N
ATOM   2102  HD1 HIP   136      -6.180  31.097  -1.672                       H
ATOM   2103  CE1 HIP   136      -7.491  29.467  -1.912                       C
ATOM   2104  HE1 HIP   136      -8.309  29.708  -1.241                       H
ATOM   2105  NE2 HIP   136      -7.421  28.360  -2.672                       N
ATOM   2106  HE2 HIP   136      -8.083  27.574  -2.603                       H
ATOM   2107  CD2 HIP   136      -6.249  28.413  -3.409                       C
ATOM   2108  HD2 HIP   136      -5.939  27.689  -4.148                       H
ATOM   2109  C   HIP   136      -2.757  28.105  -2.960                       C
ATOM   2110  O   HIP   136      -2.521  28.484  -1.807                       O
ATOM   2111  N   ILE   137      -2.633  26.811  -3.291                       N
ATOM   2112  H   ILE   137      -2.826  26.559  -4.257                       H
ATOM   2113  CA  ILE   137      -2.168  25.695  -2.437                       C
ATOM   2114  HA  ILE   137      -1.851  26.079  -1.469                       H
ATOM   2115  CB  ILE   137      -3.314  24.655  -2.229                       C
ATOM   2116  HB  ILE   137      -3.294  23.977  -3.084                       H
ATOM   2117  CG2 ILE   137      -3.075  23.803  -0.964                       C
ATOM   2118 HG21 ILE   137      -3.923  23.136  -0.806                       H
ATOM   2119 HG22 ILE   137      -2.183  23.191  -1.069                       H
ATOM   2120 HG23 ILE   137      -2.960  24.441  -0.088                       H
ATOM   2121  CG1 ILE   137      -4.758  25.215  -2.180                       C
ATOM   2122 HG12 ILE   137      -4.955  25.803  -3.074                       H
ATOM   2123 HG13 ILE   137      -5.459  24.379  -2.198                       H
ATOM   2124  CD1 ILE   137      -5.078  26.073  -0.957                       C
ATOM   2125 HD11 ILE   137      -4.338  26.859  -0.841                       H
ATOM   2126 HD12 ILE   137      -6.058  26.527  -1.082                       H
ATOM   2127 HD13 ILE   137      -5.107  25.446  -0.068                       H
ATOM   2128  C   ILE   137      -0.951  24.970  -3.060                       C
ATOM   2129  O   ILE   137      -0.318  24.153  -2.396                       O
ATOM   2130  N   TRP   138      -0.639  25.209  -4.339                       N
ATOM   2131  H   TRP   138      -1.137  25.930  -4.839                       H
ATOM   2132  CA  TRP   138       0.234  24.335  -5.125                       C
ATOM   2133  HA  TRP   138      -0.046  23.307  -4.899                       H
ATOM   2134  CB  TRP   138      -0.031  24.551  -6.622                       C
ATOM   2135  HB2 TRP   138      -1.109  24.560  -6.782                       H
ATOM   2136  HB3 TRP   138       0.352  25.530  -6.915                       H
ATOM   2137  CG  TRP   138       0.533  23.501  -7.533                       C
ATOM   2138  CD1 TRP   138       1.678  23.609  -8.243                       C
ATOM   2139  HD1 TRP   138       2.332  24.468  -8.218                       H
ATOM   2140  NE1 TRP   138       1.872  22.468  -8.998                       N
ATOM   2141  HE1 TRP   138       2.692  22.306  -9.571                       H
ATOM   2142  CE2 TRP   138       0.835  21.574  -8.842                       C
ATOM   2143  CZ2 TRP   138       0.550  20.327  -9.416                       C
ATOM   2144  HZ2 TRP   138       1.215  19.896 -10.151                       H
ATOM   2145  CH2 TRP   138      -0.609  19.642  -9.018                       C
ATOM   2146  HH2 TRP   138      -0.842  18.682  -9.452                       H
ATOM   2147  CZ3 TRP   138      -1.450  20.196  -8.038                       C
ATOM   2148  HZ3 TRP   138      -2.328  19.653  -7.718                       H
ATOM   2149  CE3 TRP   138      -1.147  21.446  -7.464                       C
ATOM   2150  HE3 TRP   138      -1.789  21.864  -6.704                       H
ATOM   2151  CD2 TRP   138      -0.012  22.183  -7.869                       C
ATOM   2152  C   TRP   138       1.710  24.516  -4.748                       C
ATOM   2153  O   TRP   138       2.273  25.610  -4.857                       O
ATOM   2154  N   GLY   139       2.343  23.430  -4.306                       N
ATOM   2155  H   GLY   139       1.834  22.547  -4.355                       H
ATOM   2156  CA  GLY   139       3.687  23.396  -3.728                       C
ATOM   2157  HA2 GLY   139       4.143  22.444  -3.999                       H
ATOM   2158  HA3 GLY   139       4.283  24.222  -4.118                       H
ATOM   2159  C   GLY   139       3.716  23.478  -2.199                       C
ATOM   2160  O   GLY   139       4.805  23.373  -1.633                       O
ATOM   2161  N   LYS   140       2.578  23.644  -1.510                       N
ATOM   2162  H   LYS   140       1.707  23.749  -2.018                       H
ATOM   2163  CA  LYS   140       2.517  23.510  -0.044                       C
ATOM   2164  HA  LYS   140       3.341  24.070   0.404                       H
ATOM   2165  CB  LYS   140       1.198  24.071   0.514                       C
ATOM   2166  HB2 LYS   140       0.354  23.559   0.049                       H
ATOM   2167  HB3 LYS   140       1.172  23.849   1.579                       H
ATOM   2168  CG  LYS   140       1.047  25.588   0.347                       C
ATOM   2169  HG2 LYS   140       1.957  26.085   0.683                       H
ATOM   2170  HG3 LYS   140       0.877  25.830  -0.702                       H
ATOM   2171  CD  LYS   140      -0.132  26.079   1.197                       C
ATOM   2172  HD2 LYS   140      -1.026  25.502   0.958                       H
ATOM   2173  HD3 LYS   140       0.113  25.932   2.251                       H
ATOM   2174  CE  LYS   140      -0.397  27.563   0.938                       C
ATOM   2175  HE2 LYS   140       0.547  28.111   1.009                       H
ATOM   2176  HE3 LYS   140      -0.773  27.690  -0.082                       H
ATOM   2177  NZ  LYS   140      -1.364  28.126   1.908                       N
ATOM   2178  HZ1 LYS   140      -1.586  29.084   1.656                       H
ATOM   2179  HZ2 LYS   140      -2.207  27.568   1.980                       H
ATOM   2180  HZ3 LYS   140      -0.960  28.186   2.839                       H
ATOM   2181  C   LYS   140       2.674  22.046   0.398                       C
ATOM   2182  O   LYS   140       2.204  21.126  -0.278                       O
ATOM   2183  N   LYS   141       3.272  21.817   1.567                       N
ATOM   2184  H   LYS   141       3.538  22.626   2.129                       H
ATOM   2185  CA  LYS   141       3.366  20.492   2.193                       C
ATOM   2186  HA  LYS   141       3.818  19.796   1.486                       H
ATOM   2187  CB  LYS   141       4.273  20.605   3.428                       C
ATOM   2188  HB2 LYS   141       3.849  21.376   4.073                       H
ATOM   2189  HB3 LYS   141       4.244  19.669   3.983                       H
ATOM   2190  CG  LYS   141       5.749  20.920   3.093                       C
ATOM   2191  HG2 LYS   141       6.354  20.037   3.295                       H
ATOM   2192  HG3 LYS   141       5.855  21.146   2.032                       H
ATOM   2193  CD  LYS   141       6.318  22.104   3.891                       C
ATOM   2194  HD2 LYS   141       7.383  22.206   3.678                       H
ATOM   2195  HD3 LYS   141       5.826  23.014   3.545                       H
ATOM   2196  CE  LYS   141       6.113  21.946   5.404                       C
ATOM   2197  HE2 LYS   141       5.136  21.497   5.596                       H
ATOM   2198  HE3 LYS   141       6.862  21.262   5.813                       H
ATOM   2199  NZ  LYS   141       6.165  23.247   6.103                       N
ATOM   2200  HZ1 LYS   141       5.540  23.921   5.662                       H
ATOM   2201  HZ2 LYS   141       5.852  23.115   7.062                       H
ATOM   2202  HZ3 LYS   141       7.111  23.615   6.118                       H
ATOM   2203  C   LYS   141       1.977  19.931   2.570                       C
ATOM   2204  O   LYS   141       0.984  20.662   2.593                       O
ATOM   2205  N   VAL   142       1.893  18.641   2.883                       N
ATOM   2206  H   VAL   142       2.747  18.089   2.793                       H
ATOM   2207  CA  VAL   142       0.624  17.945   3.181                       C
ATOM   2208  HA  VAL   142      -0.026  18.075   2.315                       H
ATOM   2209  CB  VAL   142       0.876  16.432   3.357                       C
ATOM   2210  HB  VAL   142       1.748  16.333   4.002                       H
ATOM   2211  CG1 VAL   142      -0.283  15.663   4.013                       C
ATOM   2212 HG11 VAL   142       0.006  14.622   4.138                       H
ATOM   2213 HG12 VAL   142      -0.496  16.055   5.007                       H
ATOM   2214 HG13 VAL   142      -1.178  15.728   3.396                       H
ATOM   2215  CG2 VAL   142       1.193  15.811   1.983                       C
ATOM   2216 HG21 VAL   142       0.331  15.909   1.321                       H
ATOM   2217 HG22 VAL   142       2.048  16.307   1.527                       H
ATOM   2218 HG23 VAL   142       1.433  14.755   2.091                       H
ATOM   2219  C   VAL   142      -0.112  18.536   4.395                       C
ATOM   2220  O   VAL   142      -1.311  18.794   4.296                       O
ATOM   2221  N   SER   143       0.568  18.823   5.512                       N
ATOM   2222  H   SER   143       1.562  18.599   5.588                       H
ATOM   2223  CA  SER   143      -0.094  19.422   6.689                       C
ATOM   2224  HA  SER   143      -0.927  18.788   6.998                       H
ATOM   2225  CB  SER   143       0.896  19.521   7.860                       C
ATOM   2226  HB2 SER   143       0.394  19.988   8.709                       H
ATOM   2227  HB3 SER   143       1.212  18.519   8.154                       H
ATOM   2228  OG  SER   143       2.037  20.291   7.514                       O
ATOM   2229  HG  SER   143       2.707  19.680   7.124                       H
ATOM   2230  C   SER   143      -0.674  20.810   6.371                       C
ATOM   2231  O   SER   143      -1.827  21.106   6.678                       O
ATOM   2232  N   GLU   144       0.104  21.634   5.669                       N
ATOM   2233  H   GLU   144       1.057  21.327   5.523                       H
ATOM   2234  CA  GLU   144      -0.276  22.962   5.186                       C
ATOM   2235  HA  GLU   144      -0.586  23.576   6.032                       H
ATOM   2236  CB  GLU   144       0.938  23.612   4.513                       C
ATOM   2237  HB2 GLU   144       1.182  23.020   3.633                       H
ATOM   2238  HB3 GLU   144       0.667  24.618   4.189                       H
ATOM   2239  CG  GLU   144       2.185  23.700   5.399                       C
ATOM   2240  HG2 GLU   144       1.968  24.336   6.259                       H
ATOM   2241  HG3 GLU   144       2.467  22.711   5.759                       H
ATOM   2242  CD  GLU   144       3.369  24.268   4.625                       C
ATOM   2243  OE1 GLU   144       3.528  23.947   3.431                       O
ATOM   2244  OE2 GLU   144       4.162  25.020   5.243                       O
ATOM   2245  C   GLU   144      -1.425  22.910   4.165                       C
ATOM   2246  O   GLU   144      -2.218  23.851   4.081                       O
ATOM   2247  N   THR   145      -1.516  21.818   3.392                       N
ATOM   2248  H   THR   145      -0.801  21.108   3.511                       H
ATOM   2249  CA  THR   145      -2.581  21.554   2.415                       C
ATOM   2250  HA  THR   145      -2.744  22.449   1.817                       H
ATOM   2251  CB  THR   145      -2.174  20.419   1.465                       C
ATOM   2252  HB  THR   145      -1.920  19.522   2.027                       H
ATOM   2253  CG2 THR   145      -3.260  20.058   0.453                       C
ATOM   2254 HG21 THR   145      -2.855  19.355  -0.275                       H
ATOM   2255 HG22 THR   145      -4.093  19.579   0.966                       H
ATOM   2256 HG23 THR   145      -3.614  20.951  -0.058                       H
ATOM   2257  OG1 THR   145      -1.043  20.857   0.749                       O
ATOM   2258  HG1 THR   145      -0.292  20.837   1.367                       H
ATOM   2259  C   THR   145      -3.882  21.273   3.149                       C
ATOM   2260  O   THR   145      -4.843  22.007   2.935                       O
ATOM   2261  N   GLU   146      -3.893  20.301   4.070                       N
ATOM   2262  H   GLU   146      -3.053  19.748   4.202                       H
ATOM   2263  CA  GLU   146      -5.032  20.047   4.961                       C
ATOM   2264  HA  GLU   146      -5.877  19.705   4.366                       H
ATOM   2265  CB  GLU   146      -4.692  18.969   6.010                       C
ATOM   2266  HB2 GLU   146      -3.718  19.174   6.458                       H
ATOM   2267  HB3 GLU   146      -5.432  19.064   6.798                       H
ATOM   2268  CG  GLU   146      -4.724  17.516   5.513                       C
ATOM   2269  HG2 GLU   146      -5.504  17.410   4.759                       H
ATOM   2270  HG3 GLU   146      -3.768  17.263   5.053                       H
ATOM   2271  CD  GLU   146      -5.029  16.558   6.674                       C
ATOM   2272  OE1 GLU   146      -6.222  16.473   7.055                       O
ATOM   2273  OE2 GLU   146      -4.088  15.979   7.253                       O
ATOM   2274  C   GLU   146      -5.470  21.332   5.690                       C
ATOM   2275  O   GLU   146      -6.650  21.690   5.675                       O
ATOM   2276  N   ALA   147      -4.521  22.062   6.287                       N
ATOM   2277  H   ALA   147      -3.570  21.701   6.300                       H
ATOM   2278  CA  ALA   147      -4.797  23.291   7.027                       C
ATOM   2279  HA  ALA   147      -5.551  23.070   7.786                       H
ATOM   2280  CB  ALA   147      -3.508  23.730   7.735                       C
ATOM   2281  HB1 ALA   147      -3.149  22.926   8.380                       H
ATOM   2282  HB2 ALA   147      -2.737  23.966   7.000                       H
ATOM   2283  HB3 ALA   147      -3.705  24.609   8.349                       H
ATOM   2284  C   ALA   147      -5.371  24.411   6.145                       C
ATOM   2285  O   ALA   147      -6.278  25.112   6.593                       O
ATOM   2286  N   THR   148      -4.882  24.595   4.908                       N
ATOM   2287  H   THR   148      -4.137  23.983   4.588                       H
ATOM   2288  CA  THR   148      -5.411  25.634   3.999                       C
ATOM   2289  HA  THR   148      -5.542  26.550   4.571                       H
ATOM   2290  CB  THR   148      -4.471  25.957   2.828                       C
ATOM   2291  HB  THR   148      -4.473  25.133   2.111                       H
ATOM   2292  CG2 THR   148      -4.903  27.258   2.146                       C
ATOM   2293 HG21 THR   148      -4.962  28.066   2.877                       H
ATOM   2294 HG22 THR   148      -4.188  27.531   1.375                       H
ATOM   2295 HG23 THR   148      -5.882  27.133   1.682                       H
ATOM   2296  OG1 THR   148      -3.153  26.184   3.274                       O
ATOM   2297  HG1 THR   148      -2.816  25.331   3.624                       H
ATOM   2298  C   THR   148      -6.799  25.252   3.493                       C
ATOM   2299  O   THR   148      -7.672  26.111   3.418                       O
ATOM   2300  N   ILE   149      -7.042  23.969   3.217                       N
ATOM   2301  H   ILE   149      -6.278  23.301   3.300                       H
ATOM   2302  CA  ILE   149      -8.369  23.465   2.823                       C
ATOM   2303  HA  ILE   149      -8.725  24.032   1.960                       H
ATOM   2304  CB  ILE   149      -8.252  21.981   2.405                       C
ATOM   2305  HB  ILE   149      -7.687  21.452   3.173                       H
ATOM   2306  CG2 ILE   149      -9.636  21.317   2.277                       C
ATOM   2307 HG21 ILE   149      -9.522  20.277   1.984                       H
ATOM   2308 HG22 ILE   149     -10.157  21.325   3.235                       H
ATOM   2309 HG23 ILE   149     -10.239  21.840   1.535                       H
ATOM   2310  CG1 ILE   149      -7.481  21.879   1.065                       C
ATOM   2311 HG12 ILE   149      -8.098  22.277   0.264                       H
ATOM   2312 HG13 ILE   149      -6.582  22.490   1.106                       H
ATOM   2313  CD1 ILE   149      -7.049  20.456   0.690                       C
ATOM   2314 HD11 ILE   149      -7.917  19.833   0.478                       H
ATOM   2315 HD12 ILE   149      -6.425  20.499  -0.201                       H
ATOM   2316 HD13 ILE   149      -6.473  20.021   1.506                       H
ATOM   2317  C   ILE   149      -9.398  23.716   3.935                       C
ATOM   2318  O   ILE   149     -10.431  24.330   3.660                       O
ATOM   2319  N   ARG   150      -9.100  23.343   5.191                       N
ATOM   2320  H   ARG   150      -8.232  22.841   5.352                       H
ATOM   2321  CA  ARG   150      -9.972  23.630   6.347                       C
ATOM   2322  HA  ARG   150     -10.937  23.157   6.167                       H
ATOM   2323  CB  ARG   150      -9.390  23.011   7.637                       C
ATOM   2324  HB2 ARG   150      -8.338  23.285   7.741                       H
ATOM   2325  HB3 ARG   150      -9.941  23.404   8.492                       H
ATOM   2326  CG  ARG   150      -9.541  21.480   7.627                       C
ATOM   2327  HG2 ARG   150     -10.600  21.245   7.536                       H
ATOM   2328  HG3 ARG   150      -9.025  21.077   6.756                       H
ATOM   2329  CD  ARG   150      -9.003  20.767   8.878                       C
ATOM   2330  HD2 ARG   150      -7.934  20.967   8.969                       H
ATOM   2331  HD3 ARG   150      -9.499  21.160   9.763                       H
ATOM   2332  NE  ARG   150      -9.268  19.316   8.784                       N
ATOM   2333  HE  ARG   150     -10.240  19.037   8.785                       H
ATOM   2334  CZ  ARG   150      -8.371  18.380   8.490                       C
ATOM   2335  NH1 ARG   150      -7.086  18.529   8.683                       N
ATOM   2336 HH11 ARG   150      -6.721  19.260   9.276                       H
ATOM   2337 HH12 ARG   150      -6.481  17.788   8.322                       H
ATOM   2338  NH2 ARG   150      -8.727  17.232   7.970                       N
ATOM   2339 HH21 ARG   150      -9.692  17.022   7.772                       H
ATOM   2340 HH22 ARG   150      -7.969  16.626   7.639                       H
ATOM   2341  C   ARG   150     -10.246  25.139   6.499                       C
ATOM   2342  O   ARG   150     -11.394  25.540   6.709                       O
ATOM   2343  N   LYS   151      -9.233  25.991   6.286                       N
ATOM   2344  H   LYS   151      -8.310  25.600   6.140                       H
ATOM   2345  CA  LYS   151      -9.377  27.460   6.256                       C
ATOM   2346  HA  LYS   151      -9.883  27.779   7.168                       H
ATOM   2347  CB  LYS   151      -7.982  28.116   6.214                       C
ATOM   2348  HB2 LYS   151      -7.409  27.676   5.401                       H
ATOM   2349  HB3 LYS   151      -8.091  29.183   6.007                       H
ATOM   2350  CG  LYS   151      -7.212  27.964   7.533                       C
ATOM   2351  HG2 LYS   151      -7.642  28.636   8.273                       H
ATOM   2352  HG3 LYS   151      -7.310  26.947   7.907                       H
ATOM   2353  CD  LYS   151      -5.727  28.309   7.369                       C
ATOM   2354  HD2 LYS   151      -5.311  27.792   6.503                       H
ATOM   2355  HD3 LYS   151      -5.627  29.388   7.228                       H
ATOM   2356  CE  LYS   151      -4.983  27.855   8.626                       C
ATOM   2357  HE2 LYS   151      -5.564  28.163   9.501                       H
ATOM   2358  HE3 LYS   151      -4.931  26.763   8.630                       H
ATOM   2359  NZ  LYS   151      -3.624  28.437   8.727                       N
ATOM   2360  HZ1 LYS   151      -3.179  28.101   9.576                       H
ATOM   2361  HZ2 LYS   151      -3.025  28.209   7.940                       H
ATOM   2362  HZ3 LYS   151      -3.689  29.448   8.784                       H
ATOM   2363  C   LYS   151     -10.244  27.985   5.096                       C
ATOM   2364  O   LYS   151     -10.839  29.054   5.239                       O
ATOM   2365  N   GLU   152     -10.332  27.266   3.972                       N
ATOM   2366  H   GLU   152      -9.741  26.444   3.891                       H
ATOM   2367  CA  GLU   152     -11.228  27.585   2.855                       C
ATOM   2368  HA  GLU   152     -11.288  28.668   2.735                       H
ATOM   2369  CB  GLU   152     -10.712  26.978   1.543                       C
ATOM   2370  HB2 GLU   152     -10.337  25.969   1.706                       H
ATOM   2371  HB3 GLU   152     -11.554  26.907   0.857                       H
ATOM   2372  CG  GLU   152      -9.629  27.815   0.867                       C
ATOM   2373  HG2 GLU   152      -9.914  28.869   0.881                       H
ATOM   2374  HG3 GLU   152      -8.680  27.699   1.391                       H
ATOM   2375  CD  GLU   152      -9.500  27.360  -0.578                       C
ATOM   2376  OE1 GLU   152     -10.307  27.803  -1.418                       O
ATOM   2377  OE2 GLU   152      -8.606  26.552  -0.891                       O
ATOM   2378  C   GLU   152     -12.653  27.075   3.089                       C
ATOM   2379  O   GLU   152     -13.590  27.875   3.114                       O
ATOM   2380  N   VAL   153     -12.842  25.761   3.258                       N
ATOM   2381  H   VAL   153     -12.011  25.161   3.305                       H
ATOM   2382  CA  VAL   153     -14.180  25.121   3.222                       C
ATOM   2383  HA  VAL   153     -14.669  25.484   2.316                       H
ATOM   2384  CB  VAL   153     -14.097  23.581   3.108                       C
ATOM   2385  HB  VAL   153     -15.109  23.202   2.990                       H
ATOM   2386  CG1 VAL   153     -13.306  23.150   1.859                       C
ATOM   2387 HG11 VAL   153     -12.264  23.458   1.934                       H
ATOM   2388 HG12 VAL   153     -13.345  22.064   1.754                       H
ATOM   2389 HG13 VAL   153     -13.747  23.602   0.969                       H
ATOM   2390  CG2 VAL   153     -13.515  22.934   4.375                       C
ATOM   2391 HG21 VAL   153     -13.415  21.862   4.226                       H
ATOM   2392 HG22 VAL   153     -12.540  23.350   4.605                       H
ATOM   2393 HG23 VAL   153     -14.178  23.103   5.220                       H
ATOM   2394  C   VAL   153     -15.083  25.513   4.405                       C
ATOM   2395  O   VAL   153     -16.264  25.155   4.443                       O
ATOM   2396  N   GLY   154     -14.529  26.247   5.379                       N
ATOM   2397  H   GLY   154     -13.557  26.506   5.272                       H
ATOM   2398  CA  GLY   154     -15.255  26.793   6.523                       C
ATOM   2399  HA2 GLY   154     -14.630  27.536   7.017                       H
ATOM   2400  HA3 GLY   154     -16.187  27.247   6.183                       H
ATOM   2401  C   GLY   154     -15.596  25.725   7.545                       C
ATOM   2402  O   GLY   154     -16.593  25.850   8.245                       O
ATOM   2403  N   SER   155     -14.806  24.657   7.618                       N
ATOM   2404  H   SER   155     -13.977  24.633   7.036                       H
ATOM   2405  CA  SER   155     -15.081  23.480   8.437                       C
ATOM   2406  HA  SER   155     -15.551  23.784   9.369                       H
ATOM   2407  CB  SER   155     -16.052  22.538   7.708                       C
ATOM   2408  HB2 SER   155     -16.971  23.075   7.469                       H
ATOM   2409  HB3 SER   155     -15.599  22.186   6.780                       H
ATOM   2410  OG  SER   155     -16.360  21.429   8.529                       O
ATOM   2411  HG  SER   155     -16.993  20.844   8.032                       H
ATOM   2412  C   SER   155     -13.786  22.742   8.772                       C
ATOM   2413  O   SER   155     -13.029  22.368   7.880                       O
ATOM   2414  N   GLU   156     -13.554  22.472  10.056                       N
ATOM   2415  H   GLU   156     -14.177  22.848  10.756                       H
ATOM   2416  CA  GLU   156     -12.521  21.528  10.493                       C
ATOM   2417  HA  GLU   156     -11.612  21.701   9.918                       H
ATOM   2418  CB  GLU   156     -12.223  21.770  11.982                       C
ATOM   2419  HB2 GLU   156     -13.166  21.900  12.515                       H
ATOM   2420  HB3 GLU   156     -11.730  20.896  12.408                       H
ATOM   2421  CG  GLU   156     -11.339  23.006  12.219                       C
ATOM   2422  HG2 GLU   156     -11.681  23.838  11.599                       H
ATOM   2423  HG3 GLU   156     -11.437  23.303  13.264                       H
ATOM   2424  CD  GLU   156      -9.864  22.712  11.947                       C
ATOM   2425  OE1 GLU   156      -9.307  21.825  12.630                       O
ATOM   2426  OE2 GLU   156      -9.242  23.379  11.095                       O
ATOM   2427  C   GLU   156     -12.944  20.063  10.261                       C
ATOM   2428  O   GLU   156     -12.114  19.159  10.340                       O
ATOM   2429  N   LYS   157     -14.229  19.795   9.988                       N
ATOM   2430  H   LYS   157     -14.872  20.569   9.865                       H
ATOM   2431  CA  LYS   157     -14.800  18.441   9.995                       C
ATOM   2432  HA  LYS   157     -14.414  17.919  10.869                       H
ATOM   2433  CB  LYS   157     -16.328  18.555  10.145                       C
ATOM   2434  HB2 LYS   157     -16.553  19.423  10.765                       H
ATOM   2435  HB3 LYS   157     -16.767  18.738   9.171                       H
ATOM   2436  CG  LYS   157     -17.006  17.337  10.797                       C
ATOM   2437  HG2 LYS   157     -16.273  16.759  11.361                       H
ATOM   2438  HG3 LYS   157     -17.750  17.703  11.506                       H
ATOM   2439  CD  LYS   157     -17.724  16.423   9.795                       C
ATOM   2440  HD2 LYS   157     -18.477  16.995   9.247                       H
ATOM   2441  HD3 LYS   157     -17.005  16.005   9.089                       H
ATOM   2442  CE  LYS   157     -18.402  15.293  10.571                       C
ATOM   2443  HE2 LYS   157     -17.652  14.830  11.217                       H
ATOM   2444  HE3 LYS   157     -19.185  15.706  11.213                       H
ATOM   2445  NZ  LYS   157     -18.959  14.258   9.676                       N
ATOM   2446  HZ1 LYS   157     -19.261  13.447  10.190                       H
ATOM   2447  HZ2 LYS   157     -19.730  14.595   9.108                       H
ATOM   2448  HZ3 LYS   157     -18.256  13.950   9.002                       H
ATOM   2449  C   LYS   157     -14.408  17.597   8.775                       C
ATOM   2450  O   LYS   157     -14.447  16.369   8.869                       O
ATOM   2451  N   VAL   158     -14.015  18.233   7.666                       N
ATOM   2452  H   VAL   158     -13.977  19.241   7.715                       H
ATOM   2453  CA  VAL   158     -13.587  17.549   6.431                       C
ATOM   2454  HA  VAL   158     -14.454  17.005   6.057                       H
ATOM   2455  CB  VAL   158     -13.089  18.493   5.306                       C
ATOM   2456  HB  VAL   158     -12.473  17.909   4.619                       H
ATOM   2457  CG1 VAL   158     -14.252  19.042   4.478                       C
ATOM   2458 HG11 VAL   158     -13.876  19.719   3.712                       H
ATOM   2459 HG12 VAL   158     -14.741  18.215   3.967                       H
ATOM   2460 HG13 VAL   158     -14.963  19.567   5.116                       H
ATOM   2461  CG2 VAL   158     -12.222  19.646   5.828                       C
ATOM   2462 HG21 VAL   158     -11.412  19.259   6.446                       H
ATOM   2463 HG22 VAL   158     -11.788  20.192   4.990                       H
ATOM   2464 HG23 VAL   158     -12.830  20.326   6.418                       H
ATOM   2465  C   VAL   158     -12.473  16.539   6.696                       C
ATOM   2466  O   VAL   158     -11.500  16.831   7.389                       O
ATOM   2467  N   LYS   159     -12.603  15.367   6.080                       N
ATOM   2468  H   LYS   159     -13.449  15.214   5.539                       H
ATOM   2469  CA  LYS   159     -11.506  14.423   5.866                       C
ATOM   2470  HA  LYS   159     -10.698  14.622   6.571                       H
ATOM   2471  CB  LYS   159     -12.004  12.989   6.096                       C
ATOM   2472  HB2 LYS   159     -12.731  12.739   5.322                       H
ATOM   2473  HB3 LYS   159     -11.167  12.300   6.002                       H
ATOM   2474  CG  LYS   159     -12.662  12.786   7.470                       C
ATOM   2475  HG2 LYS   159     -13.634  13.268   7.431                       H
ATOM   2476  HG3 LYS   159     -12.826  11.721   7.618                       H
ATOM   2477  CD  LYS   159     -11.896  13.351   8.682                       C
ATOM   2478  HD2 LYS   159     -10.927  12.859   8.761                       H
ATOM   2479  HD3 LYS   159     -11.718  14.417   8.555                       H
ATOM   2480  CE  LYS   159     -12.682  13.166   9.988                       C
ATOM   2481  HE2 LYS   159     -12.789  12.099  10.193                       H
ATOM   2482  HE3 LYS   159     -12.112  13.619  10.804                       H
ATOM   2483  NZ  LYS   159     -14.024  13.795   9.911                       N
ATOM   2484  HZ1 LYS   159     -13.967  14.780   9.670                       H
ATOM   2485  HZ2 LYS   159     -14.592  13.350   9.189                       H
ATOM   2486  HZ3 LYS   159     -14.554  13.683  10.767                       H
ATOM   2487  C   LYS   159     -10.924  14.641   4.464                       C
ATOM   2488  O   LYS   159     -11.655  15.014   3.537                       O
ATOM   2489  N   ILE   160      -9.608  14.519   4.312                       N
ATOM   2490  H   ILE   160      -9.072  14.099   5.078                       H
ATOM   2491  CA  ILE   160      -8.881  15.111   3.172                       C
ATOM   2492  HA  ILE   160      -9.563  15.295   2.344                       H
ATOM   2493  CB  ILE   160      -8.233  16.464   3.574                       C
ATOM   2494  HB  ILE   160      -7.478  16.261   4.337                       H
ATOM   2495  CG2 ILE   160      -7.532  17.086   2.345                       C
ATOM   2496 HG21 ILE   160      -6.970  17.971   2.636                       H
ATOM   2497 HG22 ILE   160      -6.814  16.391   1.915                       H
ATOM   2498 HG23 ILE   160      -8.268  17.353   1.586                       H
ATOM   2499  CG1 ILE   160      -9.249  17.468   4.174                       C
ATOM   2500 HG12 ILE   160      -9.998  17.723   3.423                       H
ATOM   2501 HG13 ILE   160      -9.758  17.011   5.020                       H
ATOM   2502  CD1 ILE   160      -8.612  18.755   4.706                       C
ATOM   2503 HD11 ILE   160      -8.173  19.328   3.895                       H
ATOM   2504 HD12 ILE   160      -9.377  19.366   5.181                       H
ATOM   2505 HD13 ILE   160      -7.843  18.515   5.441                       H
ATOM   2506  C   ILE   160      -7.814  14.143   2.673                       C
ATOM   2507  O   ILE   160      -6.851  13.901   3.387                       O
ATOM   2508  N   ALA   161      -7.950  13.656   1.439                       N
ATOM   2509  H   ALA   161      -8.747  13.964   0.890                       H
ATOM   2510  CA  ALA   161      -6.893  12.941   0.725                       C
ATOM   2511  HA  ALA   161      -6.197  12.511   1.439                       H
ATOM   2512  CB  ALA   161      -7.532  11.805  -0.085                       C
ATOM   2513  HB1 ALA   161      -6.756  11.245  -0.609                       H
ATOM   2514  HB2 ALA   161      -8.057  11.123   0.587                       H
ATOM   2515  HB3 ALA   161      -8.238  12.210  -0.811                       H
ATOM   2516  C   ALA   161      -6.115  13.930  -0.153                       C
ATOM   2517  O   ALA   161      -6.722  14.677  -0.919                       O
ATOM   2518  N   SER   162      -4.786  13.973  -0.062                       N
ATOM   2519  H   SER   162      -4.314  13.329   0.573                       H
ATOM   2520  CA  SER   162      -3.990  15.044  -0.685                       C
ATOM   2521  HA  SER   162      -4.430  15.279  -1.652                       H
ATOM   2522  CB  SER   162      -4.076  16.315   0.177                       C
ATOM   2523  HB2 SER   162      -3.564  17.128  -0.334                       H
ATOM   2524  HB3 SER   162      -5.123  16.596   0.296                       H
ATOM   2525  OG  SER   162      -3.501  16.143   1.460                       O
ATOM   2526  HG  SER   162      -3.868  15.350   1.876                       H
ATOM   2527  C   SER   162      -2.526  14.683  -0.981                       C
ATOM   2528  O   SER   162      -1.993  13.691  -0.486                       O
ATOM   2529  N   ILE   163      -1.870  15.501  -1.814                       N
ATOM   2530  H   ILE   163      -2.358  16.309  -2.185                       H
ATOM   2531  CA  ILE   163      -0.452  15.351  -2.182                       C
ATOM   2532  HA  ILE   163      -0.040  14.490  -1.651                       H
ATOM   2533  CB  ILE   163      -0.288  15.091  -3.702                       C
ATOM   2534  HB  ILE   163       0.779  14.984  -3.903                       H
ATOM   2535  CG2 ILE   163      -0.956  13.758  -4.064                       C
ATOM   2536 HG21 ILE   163      -0.710  13.484  -5.086                       H
ATOM   2537 HG22 ILE   163      -0.603  12.974  -3.399                       H
ATOM   2538 HG23 ILE   163      -2.038  13.842  -3.965                       H
ATOM   2539  CG1 ILE   163      -0.821  16.247  -4.582                       C
ATOM   2540 HG12 ILE   163      -1.886  16.368  -4.409                       H
ATOM   2541 HG13 ILE   163      -0.321  17.173  -4.301                       H
ATOM   2542  CD1 ILE   163      -0.614  16.056  -6.086                       C
ATOM   2543 HD11 ILE   163      -1.266  15.267  -6.458                       H
ATOM   2544 HD12 ILE   163      -0.860  16.981  -6.606                       H
ATOM   2545 HD13 ILE   163       0.421  15.798  -6.291                       H
ATOM   2546  C   ILE   163       0.374  16.567  -1.759                       C
ATOM   2547  O   ILE   163      -0.118  17.698  -1.761                       O
ATOM   2548  N   GLY   164       1.657  16.342  -1.473                       N
ATOM   2549  H   GLY   164       1.982  15.387  -1.476                       H
ATOM   2550  CA  GLY   164       2.676  17.390  -1.391                       C
ATOM   2551  HA2 GLY   164       2.217  18.362  -1.205                       H
ATOM   2552  HA3 GLY   164       3.357  17.155  -0.575                       H
ATOM   2553  C   GLY   164       3.503  17.493  -2.686                       C
ATOM   2554  O   GLY   164       3.177  16.823  -3.678                       O
ATOM   2555  N   PRO   165       4.592  18.291  -2.665                       N
ATOM   2556  CD  PRO   165       4.947  19.191  -1.573                       C
ATOM   2557  HD2 PRO   165       5.356  18.622  -0.743                       H
ATOM   2558  HD3 PRO   165       4.082  19.765  -1.243                       H
ATOM   2559  CG  PRO   165       6.011  20.140  -2.123                       C
ATOM   2560  HG2 PRO   165       6.732  20.432  -1.359                       H
ATOM   2561  HG3 PRO   165       5.527  21.015  -2.554                       H
ATOM   2562  CB  PRO   165       6.654  19.323  -3.237                       C
ATOM   2563  HB2 PRO   165       7.376  18.624  -2.812                       H
ATOM   2564  HB3 PRO   165       7.124  19.960  -3.986                       H
ATOM   2565  CA  PRO   165       5.453  18.568  -3.809                       C
ATOM   2566  HA  PRO   165       4.912  19.249  -4.465                       H
ATOM   2567  C   PRO   165       5.897  17.360  -4.633                       C
ATOM   2568  O   PRO   165       5.996  17.490  -5.848                       O
ATOM   2569  N   ALA   166       6.124  16.182  -4.040                       N
ATOM   2570  H   ALA   166       5.946  16.071  -3.045                       H
ATOM   2571  CA  ALA   166       6.558  15.007  -4.796                       C
ATOM   2572  HA  ALA   166       7.438  15.276  -5.380                       H
ATOM   2573  CB  ALA   166       6.930  13.910  -3.801                       C
ATOM   2574  HB1 ALA   166       7.262  13.030  -4.349                       H
ATOM   2575  HB2 ALA   166       7.727  14.249  -3.142                       H
ATOM   2576  HB3 ALA   166       6.063  13.639  -3.201                       H
ATOM   2577  C   ALA   166       5.495  14.513  -5.791                       C
ATOM   2578  O   ALA   166       5.831  14.124  -6.913                       O
ATOM   2579  N   GLY   167       4.214  14.578  -5.416                       N
ATOM   2580  H   GLY   167       4.009  14.955  -4.498                       H
ATOM   2581  CA  GLY   167       3.101  14.270  -6.319                       C
ATOM   2582  HA2 GLY   167       3.297  13.339  -6.848                       H
ATOM   2583  HA3 GLY   167       2.177  14.186  -5.748                       H
ATOM   2584  C   GLY   167       2.927  15.365  -7.364                       C
ATOM   2585  O   GLY   167       2.796  15.061  -8.547                       O
ATOM   2586  N   GLU   168       3.001  16.626  -6.934                       N
ATOM   2587  H   GLU   168       3.144  16.773  -5.941                       H
ATOM   2588  CA  GLU   168       2.834  17.821  -7.774                       C
ATOM   2589  HA  GLU   168       1.876  17.762  -8.292                       H
ATOM   2590  CB  GLU   168       2.824  19.068  -6.871                       C
ATOM   2591  HB2 GLU   168       3.758  19.106  -6.313                       H
ATOM   2592  HB3 GLU   168       2.765  19.963  -7.490                       H
ATOM   2593  CG  GLU   168       1.641  19.056  -5.896                       C
ATOM   2594  HG2 GLU   168       0.711  19.146  -6.458                       H
ATOM   2595  HG3 GLU   168       1.610  18.113  -5.354                       H
ATOM   2596  CD  GLU   168       1.729  20.174  -4.869                       C
ATOM   2597  OE1 GLU   168       2.516  20.070  -3.909                       O
ATOM   2598  OE2 GLU   168       0.908  21.108  -4.906                       O
ATOM   2599  C   GLU   168       3.935  17.955  -8.839                       C
ATOM   2600  O   GLU   168       3.675  18.430  -9.940                       O
ATOM   2601  N   ASN   169       5.154  17.497  -8.536                       N
ATOM   2602  H   ASN   169       5.308  17.198  -7.580                       H
ATOM   2603  CA  ASN   169       6.307  17.435  -9.441                       C
ATOM   2604  HA  ASN   169       6.116  18.078 -10.301                       H
ATOM   2605  CB  ASN   169       7.547  17.981  -8.711                       C
ATOM   2606  HB2 ASN   169       7.782  17.326  -7.873                       H
ATOM   2607  HB3 ASN   169       8.401  17.976  -9.389                       H
ATOM   2608  CG  ASN   169       7.353  19.412  -8.215                       C
ATOM   2609  OD1 ASN   169       6.944  20.307  -8.951                       O
ATOM   2610  ND2 ASN   169       7.656  19.684  -6.963                       N
ATOM   2611 HD21 ASN   169       7.911  18.911  -6.351                       H
ATOM   2612 HD22 ASN   169       7.468  20.605  -6.612                       H
ATOM   2613  C   ASN   169       6.550  16.012  -9.993                       C
ATOM   2614  O   ASN   169       7.623  15.720 -10.521                       O
ATOM   2615  N   LEU   170       5.567  15.108  -9.864                       N
ATOM   2616  H   LEU   170       4.728  15.416  -9.385                       H
ATOM   2617  CA  LEU   170       5.480  13.834 -10.597                       C
ATOM   2618  HA  LEU   170       4.577  13.328 -10.255                       H
ATOM   2619  CB  LEU   170       5.322  14.097 -12.118                       C
ATOM   2620  HB2 LEU   170       6.120  14.756 -12.462                       H
ATOM   2621  HB3 LEU   170       5.450  13.147 -12.640                       H
ATOM   2622  CG  LEU   170       3.961  14.652 -12.585                       C
ATOM   2623  HG  LEU   170       3.190  13.928 -12.319                       H
ATOM   2624  CD1 LEU   170       3.571  16.004 -11.978                       C
ATOM   2625 HD11 LEU   170       4.415  16.692 -12.026                       H
ATOM   2626 HD12 LEU   170       2.729  16.439 -12.515                       H
ATOM   2627 HD13 LEU   170       3.267  15.872 -10.944                       H
ATOM   2628  CD2 LEU   170       4.002  14.787 -14.114                       C
ATOM   2629 HD21 LEU   170       4.204  13.820 -14.569                       H
ATOM   2630 HD22 LEU   170       3.046  15.151 -14.489                       H
ATOM   2631 HD23 LEU   170       4.785  15.487 -14.404                       H
ATOM   2632  C   LEU   170       6.640  12.867 -10.273                       C
ATOM   2633  O   LEU   170       7.128  12.158 -11.153                       O
ATOM   2634  N   VAL   171       7.104  12.821  -9.023                       N
ATOM   2635  H   VAL   171       6.655  13.417  -8.327                       H
ATOM   2636  CA  VAL   171       8.051  11.792  -8.553                       C
ATOM   2637  HA  VAL   171       8.958  11.855  -9.159                       H
ATOM   2638  CB  VAL   171       8.434  11.992  -7.069                       C
ATOM   2639  HB  VAL   171       7.521  12.006  -6.476                       H
ATOM   2640  CG1 VAL   171       9.317  10.849  -6.538                       C
ATOM   2641 HG11 VAL   171      10.197  10.735  -7.166                       H
ATOM   2642 HG12 VAL   171       9.634  11.066  -5.520                       H
ATOM   2643 HG13 VAL   171       8.762   9.913  -6.520                       H
ATOM   2644  CG2 VAL   171       9.156  13.332  -6.865                       C
ATOM   2645 HG21 VAL   171       9.384  13.465  -5.808                       H
ATOM   2646 HG22 VAL   171      10.083  13.350  -7.433                       H
ATOM   2647 HG23 VAL   171       8.530  14.163  -7.191                       H
ATOM   2648  C   VAL   171       7.410  10.415  -8.751                       C
ATOM   2649  O   VAL   171       6.270  10.201  -8.336                       O
ATOM   2650  N   LYS   172       8.121   9.474  -9.381                       N
ATOM   2651  H   LYS   172       9.085   9.675  -9.639                       H
ATOM   2652  CA  LYS   172       7.538   8.191  -9.800                       C
ATOM   2653  HA  LYS   172       6.695   8.405 -10.455                       H
ATOM   2654  CB  LYS   172       8.583   7.374 -10.586                       C
ATOM   2655  HB2 LYS   172       9.479   7.261  -9.973                       H
ATOM   2656  HB3 LYS   172       8.174   6.380 -10.757                       H
ATOM   2657  CG  LYS   172       8.993   7.941 -11.959                       C
ATOM   2658  HG2 LYS   172       9.450   8.923 -11.830                       H
ATOM   2659  HG3 LYS   172       9.750   7.272 -12.371                       H
ATOM   2660  CD  LYS   172       7.827   8.058 -12.959                       C
ATOM   2661  HD2 LYS   172       6.964   7.519 -12.570                       H
ATOM   2662  HD3 LYS   172       7.546   9.107 -13.068                       H
ATOM   2663  CE  LYS   172       8.147   7.455 -14.335                       C
ATOM   2664  HE2 LYS   172       8.432   6.408 -14.204                       H
ATOM   2665  HE3 LYS   172       7.235   7.466 -14.938                       H
ATOM   2666  NZ  LYS   172       9.212   8.178 -15.067                       N
ATOM   2667  HZ1 LYS   172       9.386   7.747 -15.971                       H
ATOM   2668  HZ2 LYS   172       8.978   9.150 -15.231                       H
ATOM   2669  HZ3 LYS   172      10.110   8.184 -14.585                       H
ATOM   2670  C   LYS   172       6.950   7.371  -8.634                       C
ATOM   2671  O   LYS   172       6.016   6.606  -8.857                       O
ATOM   2672  N   PHE   173       7.433   7.569  -7.402                       N
ATOM   2673  H   PHE   173       8.210   8.209  -7.315                       H
ATOM   2674  CA  PHE   173       6.970   6.920  -6.169                       C
ATOM   2675  HA  PHE   173       6.218   6.174  -6.428                       H
ATOM   2676  CB  PHE   173       8.150   6.154  -5.547                       C
ATOM   2677  HB2 PHE   173       7.846   5.784  -4.570                       H
ATOM   2678  HB3 PHE   173       8.345   5.274  -6.162                       H
ATOM   2679  CG  PHE   173       9.454   6.922  -5.407                       C
ATOM   2680  CD1 PHE   173      10.416   6.861  -6.436                       C
ATOM   2681  HD1 PHE   173      10.230   6.273  -7.322                       H
ATOM   2682  CE1 PHE   173      11.634   7.549  -6.308                       C
ATOM   2683  HE1 PHE   173      12.372   7.488  -7.091                       H
ATOM   2684  CZ  PHE   173      11.906   8.295  -5.150                       C
ATOM   2685  HZ  PHE   173      12.851   8.808  -5.049                       H
ATOM   2686  CE2 PHE   173      10.954   8.351  -4.119                       C
ATOM   2687  HE2 PHE   173      11.170   8.911  -3.222                       H
ATOM   2688  CD2 PHE   173       9.731   7.666  -4.243                       C
ATOM   2689  HD2 PHE   173       9.013   7.703  -3.435                       H
ATOM   2690  C   PHE   173       6.258   7.880  -5.182                       C
ATOM   2691  O   PHE   173       6.336   7.713  -3.966                       O
ATOM   2692  N   ALA   174       5.548   8.893  -5.692                       N
ATOM   2693  H   ALA   174       5.576   9.055  -6.689                       H
ATOM   2694  CA  ALA   174       4.710   9.776  -4.876                       C
ATOM   2695  HA  ALA   174       5.296  10.085  -4.009                       H
ATOM   2696  CB  ALA   174       4.389  11.031  -5.688                       C
ATOM   2697  HB1 ALA   174       5.311  11.547  -5.952                       H
ATOM   2698  HB2 ALA   174       3.854  10.762  -6.595                       H
ATOM   2699  HB3 ALA   174       3.773  11.699  -5.085                       H
ATOM   2700  C   ALA   174       3.421   9.104  -4.345                       C
ATOM   2701  O   ALA   174       2.742   8.376  -5.076                       O
ATOM   2702  N   ALA   175       3.069   9.424  -3.100                       N
ATOM   2703  H   ALA   175       3.628  10.130  -2.639                       H
ATOM   2704  CA  ALA   175       1.919   8.934  -2.335                       C
ATOM   2705  HA  ALA   175       1.520   8.024  -2.790                       H
ATOM   2706  CB  ALA   175       2.436   8.590  -0.928                       C
ATOM   2707  HB1 ALA   175       2.845   9.477  -0.443                       H
ATOM   2708  HB2 ALA   175       1.624   8.206  -0.309                       H
ATOM   2709  HB3 ALA   175       3.216   7.829  -0.991                       H
ATOM   2710  C   ALA   175       0.782   9.975  -2.245                       C
ATOM   2711  O   ALA   175       0.973  11.146  -2.580                       O
ATOM   2712  N   ILE   176      -0.388   9.558  -1.754                       N
ATOM   2713  H   ILE   176      -0.457   8.573  -1.489                       H
ATOM   2714  CA  ILE   176      -1.512  10.423  -1.349                       C
ATOM   2715  HA  ILE   176      -1.257  11.474  -1.494                       H
ATOM   2716  CB  ILE   176      -2.788  10.094  -2.167                       C
ATOM   2717  HB  ILE   176      -3.043   9.048  -1.983                       H
ATOM   2718  CG2 ILE   176      -3.972  10.970  -1.709                       C
ATOM   2719 HG21 ILE   176      -4.883  10.682  -2.230                       H
ATOM   2720 HG22 ILE   176      -4.157  10.845  -0.641                       H
ATOM   2721 HG23 ILE   176      -3.761  12.019  -1.916                       H
ATOM   2722  CG1 ILE   176      -2.570  10.279  -3.687                       C
ATOM   2723 HG12 ILE   176      -2.482  11.341  -3.917                       H
ATOM   2724 HG13 ILE   176      -1.642   9.800  -3.982                       H
ATOM   2725  CD1 ILE   176      -3.681   9.670  -4.552                       C
ATOM   2726 HD11 ILE   176      -4.623  10.196  -4.400                       H
ATOM   2727 HD12 ILE   176      -3.408   9.751  -5.603                       H
ATOM   2728 HD13 ILE   176      -3.806   8.617  -4.300                       H
ATOM   2729  C   ILE   176      -1.760  10.189   0.148                       C
ATOM   2730  O   ILE   176      -2.045   9.063   0.544                       O
ATOM   2731  N   MET   177      -1.680  11.232   0.972                       N
ATOM   2732  H   MET   177      -1.565  12.153   0.564                       H
ATOM   2733  CA  MET   177      -1.866  11.151   2.430                       C
ATOM   2734  HA  MET   177      -1.682  10.132   2.773                       H
ATOM   2735  CB  MET   177      -0.880  12.099   3.136                       C
ATOM   2736  HB2 MET   177      -1.236  13.117   2.982                       H
ATOM   2737  HB3 MET   177      -0.904  11.898   4.208                       H
ATOM   2738  CG  MET   177       0.576  12.041   2.642                       C
ATOM   2739  HG2 MET   177       0.600  12.363   1.602                       H
ATOM   2740  HG3 MET   177       1.157  12.764   3.214                       H
ATOM   2741  SD  MET   177       1.436  10.454   2.744                       S
ATOM   2742  CE  MET   177       1.583  10.299   4.542                       C
ATOM   2743  HE1 MET   177       2.197   9.427   4.780                       H
ATOM   2744  HE2 MET   177       2.058  11.187   4.952                       H
ATOM   2745  HE3 MET   177       0.597  10.174   4.984                       H
ATOM   2746  C   MET   177      -3.297  11.555   2.817                       C
ATOM   2747  O   MET   177      -3.890  12.384   2.118                       O
ATOM   2748  N   ASN   178      -3.815  11.077   3.956                       N
ATOM   2749  H   ASN   178      -3.292  10.389   4.491                       H
ATOM   2750  CA  ASN   178      -5.055  11.597   4.544                       C
ATOM   2751  HA  ASN   178      -5.096  12.639   4.239                       H
ATOM   2752  CB  ASN   178      -6.307  10.907   3.963                       C
ATOM   2753  HB2 ASN   178      -7.195  11.436   4.313                       H
ATOM   2754  HB3 ASN   178      -6.285  10.986   2.879                       H
ATOM   2755  CG  ASN   178      -6.460   9.434   4.305                       C
ATOM   2756  OD1 ASN   178      -6.033   8.576   3.546                       O
ATOM   2757  ND2 ASN   178      -7.146   9.079   5.375                       N
ATOM   2758 HD21 ASN   178      -7.575   9.784   5.968                       H
ATOM   2759 HD22 ASN   178      -7.230   8.092   5.591                       H
ATOM   2760  C   ASN   178      -5.113  11.636   6.079                       C
ATOM   2761  O   ASN   178      -4.682  10.716   6.778                       O
ATOM   2762  N   ASP   179      -5.744  12.708   6.574                       N
ATOM   2763  H   ASP   179      -6.025  13.415   5.905                       H
ATOM   2764  CA  ASP   179      -6.212  12.908   7.952                       C
ATOM   2765  HA  ASP   179      -6.580  13.934   8.014                       H
ATOM   2766  CB  ASP   179      -7.393  11.966   8.261                       C
ATOM   2767  HB2 ASP   179      -7.009  10.954   8.406                       H
ATOM   2768  HB3 ASP   179      -7.863  12.281   9.194                       H
ATOM   2769  CG  ASP   179      -8.462  11.927   7.169                       C
ATOM   2770  OD1 ASP   179      -8.861  13.001   6.660                       O
ATOM   2771  OD2 ASP   179      -8.906  10.793   6.867                       O
ATOM   2772  C   ASP   179      -5.081  12.778   8.988                       C
ATOM   2773  O   ASP   179      -5.239  12.113  10.018                       O
ATOM   2774  N   GLY   180      -3.914  13.361   8.701                       N
ATOM   2775  H   GLY   180      -3.892  13.999   7.904                       H
ATOM   2776  CA  GLY   180      -2.631  12.967   9.293                       C
ATOM   2777  HA2 GLY   180      -2.005  13.850   9.407                       H
ATOM   2778  HA3 GLY   180      -2.780  12.498  10.265                       H
ATOM   2779  C   GLY   180      -1.882  11.998   8.375                       C
ATOM   2780  O   GLY   180      -1.840  12.199   7.164                       O
ATOM   2781  N   HIP   181      -1.167  11.035   8.949                       N
ATOM   2782  H   HIP   181      -1.258  10.884   9.951                       H
ATOM   2783  CA  HIP   181      -0.284  10.141   8.208                       C
ATOM   2784  HA  HIP   181      -0.240  10.461   7.168                       H
ATOM   2785  CB  HIP   181       1.155  10.252   8.742                       C
ATOM   2786  HB2 HIP   181       1.193   9.799   9.731                       H
ATOM   2787  HB3 HIP   181       1.796   9.642   8.101                       H
ATOM   2788  CG  HIP   181       1.746  11.640   8.801                       C
ATOM   2789  ND1 HIP   181       2.921  11.968   9.443                       N
ATOM   2790  HD1 HIP   181       3.592  11.286   9.806                       H
ATOM   2791  CE1 HIP   181       3.197  13.262   9.193                       C
ATOM   2792  HE1 HIP   181       4.144  13.742   9.410                       H
ATOM   2793  NE2 HIP   181       2.217  13.777   8.425                       N
ATOM   2794  HE2 HIP   181       2.248  14.683   7.940                       H
ATOM   2795  CD2 HIP   181       1.316  12.766   8.150                       C
ATOM   2796  HD2 HIP   181       0.487  12.833   7.458                       H
ATOM   2797  C   HIP   181      -0.852   8.704   8.196                       C
ATOM   2798  O   HIP   181      -0.251   7.772   8.726                       O
ATOM   2799  N   ARG   182      -2.036   8.561   7.593                       N
ATOM   2800  H   ARG   182      -2.497   9.394   7.244                       H
ATOM   2801  CA  ARG   182      -2.567   7.304   7.067                       C
ATOM   2802  HA  ARG   182      -1.848   6.502   7.215                       H
ATOM   2803  CB  ARG   182      -3.895   6.981   7.788                       C
ATOM   2804  HB2 ARG   182      -4.513   7.880   7.769                       H
ATOM   2805  HB3 ARG   182      -4.453   6.223   7.246                       H
ATOM   2806  CG  ARG   182      -3.727   6.544   9.268                       C
ATOM   2807  HG2 ARG   182      -3.024   7.213   9.765                       H
ATOM   2808  HG3 ARG   182      -4.692   6.681   9.758                       H
ATOM   2809  CD  ARG   182      -3.296   5.085   9.538                       C
ATOM   2810  HD2 ARG   182      -3.234   4.924  10.614                       H
ATOM   2811  HD3 ARG   182      -4.066   4.418   9.144                       H
ATOM   2812  NE  ARG   182      -2.025   4.739   8.894                       N
ATOM   2813  HE  ARG   182      -2.080   4.737   7.880                       H
ATOM   2814  CZ  ARG   182      -0.872   4.299   9.383                       C
ATOM   2815  NH1 ARG   182      -0.668   4.104  10.671                       N
ATOM   2816 HH11 ARG   182      -1.444   4.140  11.296                       H
ATOM   2817 HH12 ARG   182       0.254   3.844  11.030                       H
ATOM   2818  NH2 ARG   182       0.088   4.038   8.526                       N
ATOM   2819 HH21 ARG   182      -0.121   4.134   7.529                       H
ATOM   2820 HH22 ARG   182       0.927   3.562   8.809                       H
ATOM   2821  C   ARG   182      -2.704   7.518   5.552                       C
ATOM   2822  O   ARG   182      -3.191   8.576   5.145                       O
ATOM   2823  N   ALA   183      -2.113   6.658   4.723                       N
ATOM   2824  H   ALA   183      -1.728   5.800   5.119                       H
ATOM   2825  CA  ALA   183      -1.758   6.998   3.340                       C
ATOM   2826  HA  ALA   183      -2.354   7.851   3.011                       H
ATOM   2827  CB  ALA   183      -0.280   7.400   3.328                       C
ATOM   2828  HB1 ALA   183       0.341   6.540   3.594                       H
ATOM   2829  HB2 ALA   183       0.005   7.749   2.335                       H
ATOM   2830  HB3 ALA   183      -0.111   8.193   4.051                       H
ATOM   2831  C   ALA   183      -1.996   5.875   2.327                       C
ATOM   2832  O   ALA   183      -1.883   4.692   2.644                       O
ATOM   2833  N   ALA   184      -2.254   6.268   1.077                       N
ATOM   2834  H   ALA   184      -2.277   7.271   0.908                       H
ATOM   2835  CA  ALA   184      -2.165   5.415  -0.105                       C
ATOM   2836  HA  ALA   184      -2.173   4.363   0.187                       H
ATOM   2837  CB  ALA   184      -3.387   5.687  -0.993                       C
ATOM   2838  HB1 ALA   184      -4.296   5.408  -0.459                       H
ATOM   2839  HB2 ALA   184      -3.431   6.745  -1.253                       H
ATOM   2840  HB3 ALA   184      -3.316   5.099  -1.906                       H
ATOM   2841  C   ALA   184      -0.828   5.713  -0.808                       C
ATOM   2842  O   ALA   184      -0.657   6.775  -1.414                       O
ATOM   2843  N   GLY   185       0.135   4.803  -0.682                       N
ATOM   2844  H   GLY   185      -0.090   3.951  -0.168                       H
ATOM   2845  CA  GLY   185       1.547   5.037  -0.984                       C
ATOM   2846  HA2 GLY   185       1.779   6.089  -0.883                       H
ATOM   2847  HA3 GLY   185       2.137   4.478  -0.256                       H
ATOM   2848  C   GLY   185       1.997   4.582  -2.368                       C
ATOM   2849  O   GLY   185       2.318   5.394  -3.244                       O
ATOM   2850  N   ARG   186       2.155   3.270  -2.527                       N
ATOM   2851  H   ARG   186       1.721   2.665  -1.829                       H
ATOM   2852  CA  ARG   186       3.195   2.711  -3.389                       C
ATOM   2853  HA  ARG   186       4.085   3.323  -3.228                       H
ATOM   2854  CB  ARG   186       3.576   1.288  -2.972                       C
ATOM   2855  HB2 ARG   186       2.779   0.600  -3.244                       H
ATOM   2856  HB3 ARG   186       4.464   1.006  -3.538                       H
ATOM   2857  CG  ARG   186       3.866   1.163  -1.468                       C
ATOM   2858  HG2 ARG   186       4.334   2.071  -1.088                       H
ATOM   2859  HG3 ARG   186       2.924   1.018  -0.950                       H
ATOM   2860  CD  ARG   186       4.776  -0.029  -1.183                       C
ATOM   2861  HD2 ARG   186       4.728  -0.275  -0.122                       H
ATOM   2862  HD3 ARG   186       4.412  -0.880  -1.754                       H
ATOM   2863  NE  ARG   186       6.159   0.283  -1.568                       N
ATOM   2864  HE  ARG   186       6.431   1.265  -1.506                       H
ATOM   2865  CZ  ARG   186       7.072  -0.577  -1.996                       C
ATOM   2866  NH1 ARG   186       6.874  -1.881  -2.040                       N
ATOM   2867 HH11 ARG   186       5.998  -2.292  -1.713                       H
ATOM   2868 HH12 ARG   186       7.584  -2.488  -2.434                       H
ATOM   2869  NH2 ARG   186       8.219  -0.109  -2.426                       N
ATOM   2870 HH21 ARG   186       8.366   0.890  -2.494                       H
ATOM   2871 HH22 ARG   186       8.935  -0.774  -2.704                       H
ATOM   2872  C   ARG   186       2.871   2.761  -4.880                       C
ATOM   2873  O   ARG   186       1.752   2.536  -5.349                       O
ATOM   2874  N   GLY   187       3.924   3.013  -5.659                       N
ATOM   2875  H   GLY   187       4.809   3.159  -5.194                       H
ATOM   2876  CA  GLY   187       3.893   2.976  -7.125                       C
ATOM   2877  HA2 GLY   187       4.908   2.811  -7.487                       H
ATOM   2878  HA3 GLY   187       3.256   2.152  -7.451                       H
ATOM   2879  C   GLY   187       3.378   4.253  -7.792                       C
ATOM   2880  O   GLY   187       3.055   4.196  -8.978                       O
ATOM   2881  N   GLY   188       3.311   5.390  -7.087                       N
ATOM   2882  H   GLY   188       3.551   5.362  -6.103                       H
ATOM   2883  CA  GLY   188       3.158   6.706  -7.727                       C
ATOM   2884  HA2 GLY   188       3.726   7.437  -7.156                       H
ATOM   2885  HA3 GLY   188       3.556   6.668  -8.741                       H
ATOM   2886  C   GLY   188       1.733   7.240  -7.836                       C
ATOM   2887  O   GLY   188       1.471   8.056  -8.721                       O
ATOM   2888  N   VAL   189       0.815   6.822  -6.963                       N
ATOM   2889  H   VAL   189       1.121   6.232  -6.197                       H
ATOM   2890  CA  VAL   189      -0.586   7.291  -7.000                       C
ATOM   2891  HA  VAL   189      -0.972   7.042  -7.990                       H
ATOM   2892  CB  VAL   189      -1.488   6.576  -5.967                       C
ATOM   2893  HB  VAL   189      -2.473   7.042  -6.003                       H
ATOM   2894  CG1 VAL   189      -1.657   5.094  -6.338                       C
ATOM   2895 HG11 VAL   189      -2.026   5.011  -7.359                       H
ATOM   2896 HG12 VAL   189      -0.702   4.573  -6.259                       H
ATOM   2897 HG13 VAL   189      -2.375   4.622  -5.667                       H
ATOM   2898  CG2 VAL   189      -0.961   6.663  -4.528                       C
ATOM   2899 HG21 VAL   189      -0.002   6.152  -4.441                       H
ATOM   2900 HG22 VAL   189      -0.836   7.701  -4.230                       H
ATOM   2901 HG23 VAL   189      -1.676   6.191  -3.855                       H
ATOM   2902  C   VAL   189      -0.690   8.820  -6.855                       C
ATOM   2903  O   VAL   189      -1.496   9.446  -7.544                       O
ATOM   2904  N   GLY   190       0.209   9.445  -6.080                       N
ATOM   2905  H   GLY   190       0.875   8.886  -5.554                       H
ATOM   2906  CA  GLY   190       0.280  10.904  -5.936                       C
ATOM   2907  HA2 GLY   190      -0.715  11.285  -5.709                       H
ATOM   2908  HA3 GLY   190       0.960  11.152  -5.122                       H
ATOM   2909  C   GLY   190       0.770  11.612  -7.197                       C
ATOM   2910  O   GLY   190       0.377  12.746  -7.453                       O
ATOM   2911  N   ALA   191       1.565  10.940  -8.037                       N
ATOM   2912  H   ALA   191       1.829   9.997  -7.785                       H
ATOM   2913  CA  ALA   191       1.976  11.461  -9.342                       C
ATOM   2914  HA  ALA   191       2.188  12.529  -9.245                       H
ATOM   2915  CB  ALA   191       3.267  10.765  -9.785                       C
ATOM   2916  HB1 ALA   191       4.054  11.000  -9.072                       H
ATOM   2917  HB2 ALA   191       3.133   9.686  -9.837                       H
ATOM   2918  HB3 ALA   191       3.565  11.132 -10.768                       H
ATOM   2919  C   ALA   191       0.864  11.333 -10.393                       C
ATOM   2920  O   ALA   191       0.734  12.224 -11.230                       O
ATOM   2921  N   VAL   192       0.016  10.300 -10.331                       N
ATOM   2922  H   VAL   192       0.212   9.555  -9.667                       H
ATOM   2923  CA  VAL   192      -1.207  10.247 -11.162                       C
ATOM   2924  HA  VAL   192      -0.898  10.402 -12.197                       H
ATOM   2925  CB  VAL   192      -1.929   8.880 -11.099                       C
ATOM   2926  HB  VAL   192      -2.278   8.712 -10.080                       H
ATOM   2927  CG1 VAL   192      -3.140   8.840 -12.049                       C
ATOM   2928 HG11 VAL   192      -2.819   9.029 -13.075                       H
ATOM   2929 HG12 VAL   192      -3.619   7.863 -11.999                       H
ATOM   2930 HG13 VAL   192      -3.875   9.590 -11.763                       H
ATOM   2931  CG2 VAL   192      -0.977   7.739 -11.482                       C
ATOM   2932 HG21 VAL   192      -0.558   7.918 -12.474                       H
ATOM   2933 HG22 VAL   192      -0.171   7.662 -10.755                       H
ATOM   2934 HG23 VAL   192      -1.515   6.792 -11.492                       H
ATOM   2935  C   VAL   192      -2.174  11.379 -10.777                       C
ATOM   2936  O   VAL   192      -2.774  11.996 -11.652                       O
ATOM   2937  N   MET   193      -2.285  11.708  -9.483                       N
ATOM   2938  H   MET   193      -1.818  11.128  -8.794                       H
ATOM   2939  CA  MET   193      -3.080  12.846  -9.002                       C
ATOM   2940  HA  MET   193      -4.084  12.762  -9.422                       H
ATOM   2941  CB  MET   193      -3.182  12.749  -7.467                       C
ATOM   2942  HB2 MET   193      -3.241  11.698  -7.176                       H
ATOM   2943  HB3 MET   193      -2.294  13.175  -7.001                       H
ATOM   2944  CG  MET   193      -4.432  13.438  -6.917                       C
ATOM   2945  HG2 MET   193      -4.413  14.491  -7.193                       H
ATOM   2946  HG3 MET   193      -5.304  12.968  -7.368                       H
ATOM   2947  SD  MET   193      -4.583  13.309  -5.118                       S
ATOM   2948  CE  MET   193      -6.300  13.827  -4.901                       C
ATOM   2949  HE1 MET   193      -6.957  13.155  -5.455                       H
ATOM   2950  HE2 MET   193      -6.556  13.778  -3.842                       H
ATOM   2951  HE3 MET   193      -6.427  14.845  -5.262                       H
ATOM   2952  C   MET   193      -2.500  14.190  -9.486                       C
ATOM   2953  O   MET   193      -3.202  14.984 -10.119                       O
ATOM   2954  N   GLY   194      -1.195  14.410  -9.273                       N
ATOM   2955  H   GLY   194      -0.683  13.725  -8.731                       H
ATOM   2956  CA  GLY   194      -0.521  15.676  -9.578                       C
ATOM   2957  HA2 GLY   194      -1.130  16.492  -9.188                       H
ATOM   2958  HA3 GLY   194       0.452  15.691  -9.092                       H
ATOM   2959  C   GLY   194      -0.304  15.932 -11.069                       C
ATOM   2960  O   GLY   194      -0.447  17.067 -11.510                       O
ATOM   2961  N   SER   195      -0.037  14.902 -11.875                       N
ATOM   2962  H   SER   195       0.083  13.983 -11.464                       H
ATOM   2963  CA  SER   195       0.079  15.043 -13.341                       C
ATOM   2964  HA  SER   195       0.825  15.809 -13.561                       H
ATOM   2965  CB  SER   195       0.538  13.730 -13.996                       C
ATOM   2966  HB2 SER   195       0.580  13.863 -15.077                       H
ATOM   2967  HB3 SER   195       1.537  13.489 -13.647                       H
ATOM   2968  OG  SER   195      -0.319  12.645 -13.701                       O
ATOM   2969  HG  SER   195      -0.079  12.306 -12.820                       H
ATOM   2970  C   SER   195      -1.218  15.508 -14.017                       C
ATOM   2971  O   SER   195      -1.165  16.139 -15.075                       O
ATOM   2972  N   LYS   196      -2.371  15.246 -13.393                       N
ATOM   2973  H   LYS   196      -2.328  14.691 -12.547                       H
ATOM   2974  CA  LYS   196      -3.692  15.723 -13.814                       C
ATOM   2975  HA  LYS   196      -3.712  15.792 -14.901                       H
ATOM   2976  CB  LYS   196      -4.740  14.691 -13.368                       C
ATOM   2977  HB2 LYS   196      -4.674  14.550 -12.288                       H
ATOM   2978  HB3 LYS   196      -5.733  15.075 -13.602                       H
ATOM   2979  CG  LYS   196      -4.575  13.339 -14.074                       C
ATOM   2980  HG2 LYS   196      -4.653  13.488 -15.150                       H
ATOM   2981  HG3 LYS   196      -3.597  12.911 -13.864                       H
ATOM   2982  CD  LYS   196      -5.671  12.386 -13.577                       C
ATOM   2983  HD2 LYS   196      -5.525  12.212 -12.510                       H
ATOM   2984  HD3 LYS   196      -6.651  12.846 -13.716                       H
ATOM   2985  CE  LYS   196      -5.645  11.038 -14.296                       C
ATOM   2986  HE2 LYS   196      -4.673  10.560 -14.145                       H
ATOM   2987  HE3 LYS   196      -6.404  10.394 -13.846                       H
ATOM   2988  NZ  LYS   196      -5.921  11.165 -15.747                       N
ATOM   2989  HZ1 LYS   196      -6.625  11.871 -15.935                       H
ATOM   2990  HZ2 LYS   196      -5.074  11.420 -16.249                       H
ATOM   2991  HZ3 LYS   196      -6.217  10.268 -16.119                       H
ATOM   2992  C   LYS   196      -4.044  17.121 -13.267                       C
ATOM   2993  O   LYS   196      -5.149  17.605 -13.522                       O
ATOM   2994  N   ASN   197      -3.138  17.748 -12.509                       N
ATOM   2995  H   ASN   197      -2.244  17.286 -12.386                       H
ATOM   2996  CA  ASN   197      -3.276  19.050 -11.841                       C
ATOM   2997  HA  ASN   197      -2.299  19.276 -11.413                       H
ATOM   2998  CB  ASN   197      -3.592  20.186 -12.849                       C
ATOM   2999  HB2 ASN   197      -4.554  20.014 -13.324                       H
ATOM   3000  HB3 ASN   197      -3.675  21.119 -12.297                       H
ATOM   3001  CG  ASN   197      -2.544  20.420 -13.939                       C
ATOM   3002  OD1 ASN   197      -1.488  19.809 -14.001                       O
ATOM   3003  ND2 ASN   197      -2.809  21.325 -14.863                       N
ATOM   3004 HD21 ASN   197      -3.760  21.666 -14.967                       H
ATOM   3005 HD22 ASN   197      -2.154  21.455 -15.614                       H
ATOM   3006  C   ASN   197      -4.253  18.997 -10.633                       C
ATOM   3007  O   ASN   197      -4.829  20.020 -10.249                       O
ATOM   3008  N   LEU   198      -4.468  17.816 -10.024                       N
ATOM   3009  H   LEU   198      -3.939  17.005 -10.328                       H
ATOM   3010  CA  LEU   198      -5.330  17.640  -8.848                       C
ATOM   3011  HA  LEU   198      -6.002  18.492  -8.784                       H
ATOM   3012  CB  LEU   198      -6.188  16.369  -9.037                       C
ATOM   3013  HB2 LEU   198      -6.645  16.395 -10.027                       H
ATOM   3014  HB3 LEU   198      -5.529  15.502  -9.005                       H
ATOM   3015  CG  LEU   198      -7.305  16.185  -7.987                       C
ATOM   3016  HG  LEU   198      -6.877  16.291  -6.990                       H
ATOM   3017  CD1 LEU   198      -8.434  17.213  -8.151                       C
ATOM   3018 HD11 LEU   198      -8.902  17.107  -9.131                       H
ATOM   3019 HD12 LEU   198      -9.185  17.061  -7.376                       H
ATOM   3020 HD13 LEU   198      -8.042  18.221  -8.059                       H
ATOM   3021  CD2 LEU   198      -7.927  14.787  -8.097                       C
ATOM   3022 HD21 LEU   198      -7.158  14.023  -8.012                       H
ATOM   3023 HD22 LEU   198      -8.653  14.641  -7.296                       H
ATOM   3024 HD23 LEU   198      -8.432  14.679  -9.057                       H
ATOM   3025  C   LEU   198      -4.480  17.598  -7.563                       C
ATOM   3026  O   LEU   198      -3.574  16.780  -7.440                       O
ATOM   3027  N   LYS   199      -4.772  18.472  -6.596                       N
ATOM   3028  H   LYS   199      -5.487  19.163  -6.792                       H
ATOM   3029  CA  LYS   199      -4.029  18.588  -5.325                       C
ATOM   3030  HA  LYS   199      -3.001  18.248  -5.468                       H
ATOM   3031  CB  LYS   199      -4.016  20.082  -4.956                       C
ATOM   3032  HB2 LYS   199      -3.535  20.623  -5.771                       H
ATOM   3033  HB3 LYS   199      -5.048  20.426  -4.900                       H
ATOM   3034  CG  LYS   199      -3.328  20.493  -3.640                       C
ATOM   3035  HG2 LYS   199      -3.407  21.577  -3.554                       H
ATOM   3036  HG3 LYS   199      -3.858  20.057  -2.791                       H
ATOM   3037  CD  LYS   199      -1.847  20.106  -3.564                       C
ATOM   3038  HD2 LYS   199      -1.764  19.038  -3.367                       H
ATOM   3039  HD3 LYS   199      -1.374  20.326  -4.520                       H
ATOM   3040  CE  LYS   199      -1.145  20.899  -2.449                       C
ATOM   3041  HE2 LYS   199      -1.126  21.958  -2.718                       H
ATOM   3042  HE3 LYS   199      -1.711  20.787  -1.522                       H
ATOM   3043  NZ  LYS   199       0.239  20.432  -2.223                       N
ATOM   3044  HZ1 LYS   199       0.248  19.434  -2.033                       H
ATOM   3045  HZ2 LYS   199       0.819  20.597  -3.047                       H
ATOM   3046  HZ3 LYS   199       0.680  20.901  -1.441                       H
ATOM   3047  C   LYS   199      -4.631  17.752  -4.182                       C
ATOM   3048  O   LYS   199      -3.904  17.304  -3.291                       O
ATOM   3049  N   ALA   200      -5.955  17.569  -4.182                       N
ATOM   3050  H   ALA   200      -6.491  17.942  -4.950                       H
ATOM   3051  CA  ALA   200      -6.690  16.963  -3.075                       C
ATOM   3052  HA  ALA   200      -6.176  16.042  -2.804                       H
ATOM   3053  CB  ALA   200      -6.662  17.915  -1.861                       C
ATOM   3054  HB1 ALA   200      -7.188  18.842  -2.093                       H
ATOM   3055  HB2 ALA   200      -7.150  17.445  -1.006                       H
ATOM   3056  HB3 ALA   200      -5.640  18.155  -1.574                       H
ATOM   3057  C   ALA   200      -8.135  16.580  -3.431                       C
ATOM   3058  O   ALA   200      -8.710  17.049  -4.419                       O
ATOM   3059  N   ILE   201      -8.727  15.764  -2.561                       N
ATOM   3060  H   ILE   201      -8.146  15.394  -1.807                       H
ATOM   3061  CA  ILE   201     -10.169  15.590  -2.397                       C
ATOM   3062  HA  ILE   201     -10.704  16.344  -2.972                       H
ATOM   3063  CB  ILE   201     -10.632  14.189  -2.864                       C
ATOM   3064  HB  ILE   201     -10.166  13.437  -2.222                       H
ATOM   3065  CG2 ILE   201     -12.162  14.083  -2.705                       C
ATOM   3066 HG21 ILE   201     -12.494  13.077  -2.942                       H
ATOM   3067 HG22 ILE   201     -12.462  14.281  -1.676                       H
ATOM   3068 HG23 ILE   201     -12.663  14.794  -3.363                       H
ATOM   3069  CG1 ILE   201     -10.202  13.906  -4.326                       C
ATOM   3070 HG12 ILE   201     -10.637  14.656  -4.985                       H
ATOM   3071 HG13 ILE   201      -9.119  13.985  -4.401                       H
ATOM   3072  CD1 ILE   201     -10.578  12.513  -4.847                       C
ATOM   3073 HD11 ILE   201     -11.658  12.427  -4.953                       H
ATOM   3074 HD12 ILE   201     -10.122  12.361  -5.826                       H
ATOM   3075 HD13 ILE   201     -10.212  11.747  -4.161                       H
ATOM   3076  C   ILE   201     -10.473  15.804  -0.909                       C
ATOM   3077  O   ILE   201      -9.935  15.096  -0.059                       O
ATOM   3078  N   ALA   202     -11.334  16.765  -0.593                       N
ATOM   3079  H   ALA   202     -11.735  17.313  -1.349                       H
ATOM   3080  CA  ALA   202     -11.938  16.937   0.720                       C
ATOM   3081  HA  ALA   202     -11.349  16.410   1.469                       H
ATOM   3082  CB  ALA   202     -11.940  18.432   1.059                       C
ATOM   3083  HB1 ALA   202     -12.533  18.983   0.329                       H
ATOM   3084  HB2 ALA   202     -12.359  18.587   2.053                       H
ATOM   3085  HB3 ALA   202     -10.918  18.806   1.038                       H
ATOM   3086  C   ALA   202     -13.356  16.351   0.700                       C
ATOM   3087  O   ALA   202     -14.093  16.549  -0.264                       O
ATOM   3088  N   VAL   203     -13.749  15.654   1.762                       N
ATOM   3089  H   VAL   203     -13.080  15.488   2.514                       H
ATOM   3090  CA  VAL   203     -15.083  15.057   1.886                       C
ATOM   3091  HA  VAL   203     -15.744  15.586   1.203                       H
ATOM   3092  CB  VAL   203     -15.082  13.577   1.442                       C
ATOM   3093  HB  VAL   203     -14.645  13.539   0.442                       H
ATOM   3094  CG1 VAL   203     -14.239  12.668   2.350                       C
ATOM   3095 HG11 VAL   203     -14.211  11.657   1.941                       H
ATOM   3096 HG12 VAL   203     -13.221  13.048   2.420                       H
ATOM   3097 HG13 VAL   203     -14.670  12.634   3.347                       H
ATOM   3098  CG2 VAL   203     -16.508  13.020   1.328                       C
ATOM   3099 HG21 VAL   203     -16.910  12.789   2.314                       H
ATOM   3100 HG22 VAL   203     -17.162  13.742   0.843                       H
ATOM   3101 HG23 VAL   203     -16.486  12.118   0.720                       H
ATOM   3102  C   VAL   203     -15.636  15.257   3.295                       C
ATOM   3103  O   VAL   203     -14.884  15.228   4.268                       O
ATOM   3104  N   GLU   204     -16.943  15.488   3.385                       N
ATOM   3105  H   GLU   204     -17.451  15.637   2.515                       H
ATOM   3106  CA  GLU   204     -17.688  15.773   4.606                       C
ATOM   3107  HA  GLU   204     -17.184  15.319   5.460                       H
ATOM   3108  CB  GLU   204     -17.720  17.301   4.788                       C
ATOM   3109  HB2 GLU   204     -16.704  17.669   4.696                       H
ATOM   3110  HB3 GLU   204     -18.311  17.740   3.983                       H
ATOM   3111  CG  GLU   204     -18.252  17.794   6.138                       C
ATOM   3112  HG2 GLU   204     -19.301  17.516   6.241                       H
ATOM   3113  HG3 GLU   204     -17.680  17.316   6.933                       H
ATOM   3114  CD  GLU   204     -18.120  19.316   6.275                       C
ATOM   3115  OE1 GLU   204     -18.141  20.037   5.256                       O
ATOM   3116  OE2 GLU   204     -18.039  19.820   7.419                       O
ATOM   3117  C   GLU   204     -19.099  15.184   4.470                       C
ATOM   3118  O   GLU   204     -19.743  15.330   3.428                       O
ATOM   3119  N   GLY   205     -19.595  14.507   5.506                       N
ATOM   3120  H   GLY   205     -18.989  14.312   6.302                       H
ATOM   3121  CA  GLY   205     -20.914  13.880   5.463                       C
ATOM   3122  HA2 GLY   205     -21.571  14.450   4.807                       H
ATOM   3123  HA3 GLY   205     -20.805  12.894   5.023                       H
ATOM   3124  C   GLY   205     -21.601  13.714   6.809                       C
ATOM   3125  O   GLY   205     -21.048  14.018   7.868                       O
ATOM   3126  N   SER   206     -22.826  13.205   6.771                       N
ATOM   3127  H   SER   206     -23.262  13.114   5.848                       H
ATOM   3128  CA  SER   206     -23.644  12.996   7.972                       C
ATOM   3129  HA  SER   206     -22.982  12.813   8.818                       H
ATOM   3130  CB  SER   206     -24.422  14.286   8.277                       C
ATOM   3131  HB2 SER   206     -24.936  14.160   9.231                       H
ATOM   3132  HB3 SER   206     -23.716  15.111   8.385                       H
ATOM   3133  OG  SER   206     -25.373  14.623   7.275                       O
ATOM   3134  HG  SER   206     -24.895  14.942   6.475                       H
ATOM   3135  C   SER   206     -24.575  11.769   7.922                       C
ATOM   3136  O   SER   206     -25.130  11.381   8.955                       O
ATOM   3137  N   LYS   207     -24.740  11.114   6.770                       N
ATOM   3138  H   LYS   207     -24.207  11.410   5.957                       H
ATOM   3139  CA  LYS   207     -25.645   9.972   6.582                       C
ATOM   3140  HA  LYS   207     -26.603  10.200   7.048                       H
ATOM   3141  CB  LYS   207     -25.893   9.752   5.074                       C
ATOM   3142  HB2 LYS   207     -24.971   9.382   4.626                       H
ATOM   3143  HB3 LYS   207     -26.646   8.974   4.950                       H
ATOM   3144  CG  LYS   207     -26.361  11.008   4.308                       C
ATOM   3145  HG2 LYS   207     -27.420  11.179   4.502                       H
ATOM   3146  HG3 LYS   207     -25.810  11.884   4.644                       H
ATOM   3147  CD  LYS   207     -26.121  10.868   2.798                       C
ATOM   3148  HD2 LYS   207     -25.084  10.576   2.634                       H
ATOM   3149  HD3 LYS   207     -26.781  10.102   2.388                       H
ATOM   3150  CE  LYS   207     -26.370  12.217   2.113                       C
ATOM   3151  HE2 LYS   207     -27.413  12.505   2.266                       H
ATOM   3152  HE3 LYS   207     -25.737  12.967   2.595                       H
ATOM   3153  NZ  LYS   207     -26.072  12.176   0.661                       N
ATOM   3154  HZ1 LYS   207     -26.400  13.022   0.202                       H
ATOM   3155  HZ2 LYS   207     -25.073  12.076   0.503                       H
ATOM   3156  HZ3 LYS   207     -26.568  11.413   0.214                       H
ATOM   3157  C   LYS   207     -25.071   8.697   7.234                       C
ATOM   3158  O   LYS   207     -23.953   8.281   6.924                       O
ATOM   3159  N   THR   208     -25.833   8.031   8.111                       N
ATOM   3160  H   THR   208     -26.722   8.431   8.384                       H
ATOM   3161  CA  THR   208     -25.452   6.712   8.653                       C
ATOM   3162  HA  THR   208     -24.410   6.763   8.968                       H
ATOM   3163  CB  THR   208     -26.281   6.342   9.883                       C
ATOM   3164  HB  THR   208     -27.339   6.292   9.629                       H
ATOM   3165  CG2 THR   208     -25.848   5.022  10.522                       C
ATOM   3166 HG21 THR   208     -24.785   5.052  10.761                       H
ATOM   3167 HG22 THR   208     -26.414   4.862  11.440                       H
ATOM   3168 HG23 THR   208     -26.048   4.192   9.844                       H
ATOM   3169  OG1 THR   208     -26.066   7.355  10.826                       O
ATOM   3170  HG1 THR   208     -26.934   7.684  11.112                       H
ATOM   3171  C   THR   208     -25.591   5.669   7.552                       C
ATOM   3172  O   THR   208     -26.640   5.596   6.919                       O
ATOM   3173  N   VAL   209     -24.537   4.889   7.335                       N
ATOM   3174  H   VAL   209     -23.724   5.052   7.906                       H
ATOM   3175  CA  VAL   209     -24.415   3.887   6.261                       C
ATOM   3176  HA  VAL   209     -24.629   4.395   5.323                       H
ATOM   3177  CB  VAL   209     -22.960   3.367   6.201                       C
ATOM   3178  HB  VAL   209     -22.724   2.882   7.149                       H
ATOM   3179  CG1 VAL   209     -22.718   2.365   5.066                       C
ATOM   3180 HG11 VAL   209     -22.889   2.843   4.101                       H
ATOM   3181 HG12 VAL   209     -21.687   2.012   5.104                       H
ATOM   3182 HG13 VAL   209     -23.377   1.504   5.169                       H
ATOM   3183  CG2 VAL   209     -21.975   4.530   5.993                       C
ATOM   3184 HG21 VAL   209     -20.958   4.142   5.947                       H
ATOM   3185 HG22 VAL   209     -22.207   5.047   5.063                       H
ATOM   3186 HG23 VAL   209     -22.028   5.241   6.818                       H
ATOM   3187  C   VAL   209     -25.413   2.727   6.471                       C
ATOM   3188  O   VAL   209     -25.531   2.256   7.606                       O
ATOM   3189  N   PRO   210     -26.129   2.259   5.423                       N
ATOM   3190  CD  PRO   210     -26.072   2.730   4.045                       C
ATOM   3191  HD2 PRO   210     -25.055   2.749   3.657                       H
ATOM   3192  HD3 PRO   210     -26.510   3.725   3.997                       H
ATOM   3193  CG  PRO   210     -26.922   1.761   3.227                       C
ATOM   3194  HG2 PRO   210     -26.321   0.899   2.935                       H
ATOM   3195  HG3 PRO   210     -27.357   2.243   2.350                       H
ATOM   3196  CB  PRO   210     -27.989   1.339   4.234                       C
ATOM   3197  HB2 PRO   210     -28.429   0.374   3.977                       H
ATOM   3198  HB3 PRO   210     -28.765   2.105   4.283                       H
ATOM   3199  CA  PRO   210     -27.224   1.301   5.562                       C
ATOM   3200  HA  PRO   210     -27.887   1.640   6.357                       H
ATOM   3201  C   PRO   210     -26.740  -0.112   5.901                       C
ATOM   3202  O   PRO   210     -25.737  -0.590   5.382                       O
ATOM   3203  N   ILE   211     -27.508  -0.794   6.755                       N
ATOM   3204  H   ILE   211     -28.353  -0.330   7.083                       H
ATOM   3205  CA  ILE   211     -27.275  -2.165   7.237                       C
ATOM   3206  HA  ILE   211     -26.579  -2.676   6.571                       H
ATOM   3207  CB  ILE   211     -26.674  -2.117   8.666                       C
ATOM   3208  HB  ILE   211     -27.288  -1.433   9.257                       H
ATOM   3209  CG2 ILE   211     -26.721  -3.478   9.387                       C
ATOM   3210 HG21 ILE   211     -26.165  -3.426  10.323                       H
ATOM   3211 HG22 ILE   211     -27.752  -3.735   9.624                       H
ATOM   3212 HG23 ILE   211     -26.294  -4.261   8.762                       H
ATOM   3213  CG1 ILE   211     -25.232  -1.556   8.690                       C
ATOM   3214 HG12 ILE   211     -25.220  -0.564   8.241                       H
ATOM   3215 HG13 ILE   211     -24.923  -1.436   9.728                       H
ATOM   3216  CD1 ILE   211     -24.185  -2.426   7.980                       C
ATOM   3217 HD11 ILE   211     -24.427  -2.546   6.925                       H
ATOM   3218 HD12 ILE   211     -23.213  -1.948   8.058                       H
ATOM   3219 HD13 ILE   211     -24.116  -3.398   8.460                       H
ATOM   3220  C   ILE   211     -28.594  -2.949   7.201                       C
ATOM   3221  O   ILE   211     -29.653  -2.398   7.513                       O
ATOM   3222  N   ALA   212     -28.530  -4.226   6.815                       N
ATOM   3223  H   ALA   212     -27.628  -4.595   6.530                       H
ATOM   3224  CA  ALA   212     -29.694  -5.095   6.643                       C
ATOM   3225  HA  ALA   212     -30.503  -4.513   6.196                       H
ATOM   3226  CB  ALA   212     -29.300  -6.209   5.674                       C
ATOM   3227  HB1 ALA   212     -30.164  -6.843   5.470                       H
ATOM   3228  HB2 ALA   212     -28.948  -5.783   4.733                       H
ATOM   3229  HB3 ALA   212     -28.510  -6.815   6.118                       H
ATOM   3230  C   ALA   212     -30.238  -5.688   7.955                       C
ATOM   3231  O   ALA   212     -31.444  -5.904   8.061                       O
ATOM   3232  N   ASP   213     -29.396  -5.945   8.957                       N
ATOM   3233  H   ASP   213     -28.404  -5.843   8.787                       H
ATOM   3234  CA  ASP   213     -29.813  -6.445  10.274                       C
ATOM   3235  HA  ASP   213     -30.819  -6.082  10.479                       H
ATOM   3236  CB  ASP   213     -29.878  -7.981  10.257                       C
ATOM   3237  HB2 ASP   213     -30.430  -8.292   9.368                       H
ATOM   3238  HB3 ASP   213     -28.870  -8.390  10.169                       H
ATOM   3239  CG  ASP   213     -30.575  -8.591  11.481                       C
ATOM   3240  OD1 ASP   213     -30.687  -7.933  12.545                       O
ATOM   3241  OD2 ASP   213     -31.008  -9.759  11.355                       O
ATOM   3242  C   ASP   213     -28.892  -5.892  11.372                       C
ATOM   3243  O   ASP   213     -27.870  -6.472  11.734                       O
ATOM   3244  N   LYS   214     -29.257  -4.722  11.899                       N
ATOM   3245  H   LYS   214     -30.118  -4.309  11.565                       H
ATOM   3246  CA  LYS   214     -28.426  -3.938  12.818                       C
ATOM   3247  HA  LYS   214     -27.501  -3.678  12.302                       H
ATOM   3248  CB  LYS   214     -29.157  -2.625  13.167                       C
ATOM   3249  HB2 LYS   214     -28.600  -2.119  13.958                       H
ATOM   3250  HB3 LYS   214     -29.148  -1.976  12.289                       H
ATOM   3251  CG  LYS   214     -30.620  -2.820  13.610                       C
ATOM   3252  HG2 LYS   214     -31.227  -3.074  12.740                       H
ATOM   3253  HG3 LYS   214     -30.687  -3.636  14.327                       H
ATOM   3254  CD  LYS   214     -31.190  -1.559  14.261                       C
ATOM   3255  HD2 LYS   214     -30.636  -1.341  15.175                       H
ATOM   3256  HD3 LYS   214     -31.094  -0.722  13.570                       H
ATOM   3257  CE  LYS   214     -32.671  -1.780  14.581                       C
ATOM   3258  HE2 LYS   214     -33.212  -1.905  13.639                       H
ATOM   3259  HE3 LYS   214     -32.789  -2.702  15.160                       H
ATOM   3260  NZ  LYS   214     -33.253  -0.647  15.334                       N
ATOM   3261  HZ1 LYS   214     -34.267  -0.684  15.277                       H
ATOM   3262  HZ2 LYS   214     -32.990  -0.683  16.313                       H
ATOM   3263  HZ3 LYS   214     -32.925   0.242  14.969                       H
ATOM   3264  C   LYS   214     -27.987  -4.692  14.087                       C
ATOM   3265  O   LYS   214     -26.874  -4.479  14.564                       O
ATOM   3266  N   GLN   215     -28.829  -5.559  14.652                       N
ATOM   3267  H   GLN   215     -29.686  -5.784  14.163                       H
ATOM   3268  CA  GLN   215     -28.535  -6.224  15.925                       C
ATOM   3269  HA  GLN   215     -27.910  -5.577  16.543                       H
ATOM   3270  CB  GLN   215     -29.834  -6.477  16.693                       C
ATOM   3271  HB2 GLN   215     -30.570  -6.934  16.034                       H
ATOM   3272  HB3 GLN   215     -29.633  -7.154  17.526                       H
ATOM   3273  CG  GLN   215     -30.396  -5.160  17.251                       C
ATOM   3274  HG2 GLN   215     -29.640  -4.690  17.881                       H
ATOM   3275  HG3 GLN   215     -30.638  -4.476  16.441                       H
ATOM   3276  CD  GLN   215     -31.653  -5.372  18.084                       C
ATOM   3277  OE1 GLN   215     -32.408  -6.319  17.900                       O
ATOM   3278  NE2 GLN   215     -31.937  -4.491  19.014                       N
ATOM   3279 HE21 GLN   215     -32.621  -4.774  19.707                       H
ATOM   3280 HE22 GLN   215     -31.366  -3.665  19.120                       H
ATOM   3281  C   GLN   215     -27.708  -7.491  15.713                       C
ATOM   3282  O   GLN   215     -26.672  -7.636  16.356                       O
ATOM   3283  N   LYS   216     -28.067  -8.332  14.738                       N
ATOM   3284  H   LYS   216     -28.960  -8.186  14.279                       H
ATOM   3285  CA  LYS   216     -27.211  -9.404  14.207                       C
ATOM   3286  HA  LYS   216     -27.155 -10.225  14.921                       H
ATOM   3287  CB  LYS   216     -27.874  -9.878  12.902                       C
ATOM   3288  HB2 LYS   216     -28.879 -10.240  13.121                       H
ATOM   3289  HB3 LYS   216     -27.980  -9.007  12.258                       H
ATOM   3290  CG  LYS   216     -27.119 -10.934  12.084                       C
ATOM   3291  HG2 LYS   216     -27.322 -10.738  11.031                       H
ATOM   3292  HG3 LYS   216     -26.043 -10.848  12.230                       H
ATOM   3293  CD  LYS   216     -27.564 -12.361  12.416                       C
ATOM   3294  HD2 LYS   216     -27.249 -12.610  13.431                       H
ATOM   3295  HD3 LYS   216     -28.653 -12.435  12.359                       H
ATOM   3296  CE  LYS   216     -26.933 -13.352  11.433                       C
ATOM   3297  HE2 LYS   216     -25.860 -13.150  11.367                       H
ATOM   3298  HE3 LYS   216     -27.058 -14.365  11.822                       H
ATOM   3299  NZ  LYS   216     -27.542 -13.278  10.085                       N
ATOM   3300  HZ1 LYS   216     -27.986 -12.376   9.924                       H
ATOM   3301  HZ2 LYS   216     -26.837 -13.436   9.373                       H
ATOM   3302  HZ3 LYS   216     -28.286 -13.966  10.002                       H
ATOM   3303  C   LYS   216     -25.787  -8.883  13.949                       C
ATOM   3304  O   LYS   216     -24.803  -9.430  14.460                       O
ATOM   3305  N   PHE   217     -25.683  -7.782  13.201                       N
ATOM   3306  H   PHE   217     -26.536  -7.403  12.801                       H
ATOM   3307  CA  PHE   217     -24.433  -7.110  12.879                       C
ATOM   3308  HA  PHE   217     -23.798  -7.812  12.338                       H
ATOM   3309  CB  PHE   217     -24.759  -5.935  11.952                       C
ATOM   3310  HB2 PHE   217     -25.327  -6.313  11.101                       H
ATOM   3311  HB3 PHE   217     -25.396  -5.228  12.479                       H
ATOM   3312  CG  PHE   217     -23.563  -5.205  11.386                       C
ATOM   3313  CD1 PHE   217     -22.587  -5.908  10.656                       C
ATOM   3314  HD1 PHE   217     -22.656  -6.978  10.534                       H
ATOM   3315  CE1 PHE   217     -21.536  -5.214  10.040                       C
ATOM   3316  HE1 PHE   217     -20.799  -5.756   9.466                       H
ATOM   3317  CZ  PHE   217     -21.486  -3.813  10.116                       C
ATOM   3318  HZ  PHE   217     -20.733  -3.268   9.572                       H
ATOM   3319  CE2 PHE   217     -22.430  -3.113  10.883                       C
ATOM   3320  HE2 PHE   217     -22.374  -2.039  10.960                       H
ATOM   3321  CD2 PHE   217     -23.467  -3.807  11.524                       C
ATOM   3322  HD2 PHE   217     -24.206  -3.257  12.087                       H
ATOM   3323  C   PHE   217     -23.666  -6.703  14.144                       C
ATOM   3324  O   PHE   217     -22.527  -7.132  14.303                       O
ATOM   3325  N   MET   218     -24.289  -5.991  15.093                       N
ATOM   3326  H   MET   218     -25.236  -5.670  14.921                       H
ATOM   3327  CA  MET   218     -23.647  -5.635  16.371                       C
ATOM   3328  HA  MET   218     -22.730  -5.088  16.150                       H
ATOM   3329  CB  MET   218     -24.548  -4.702  17.193                       C
ATOM   3330  HB2 MET   218     -25.563  -5.099  17.229                       H
ATOM   3331  HB3 MET   218     -24.162  -4.645  18.213                       H
ATOM   3332  CG  MET   218     -24.543  -3.286  16.606                       C
ATOM   3333  HG2 MET   218     -23.505  -2.968  16.490                       H
ATOM   3334  HG3 MET   218     -24.991  -3.301  15.612                       H
ATOM   3335  SD  MET   218     -25.381  -2.045  17.625                       S
ATOM   3336  CE  MET   218     -27.101  -2.581  17.450                       C
ATOM   3337  HE1 MET   218     -27.228  -3.567  17.894                       H
ATOM   3338  HE2 MET   218     -27.752  -1.877  17.970                       H
ATOM   3339  HE3 MET   218     -27.377  -2.609  16.397                       H
ATOM   3340  C   MET   218     -23.211  -6.848  17.209                       C
ATOM   3341  O   MET   218     -22.144  -6.797  17.812                       O
ATOM   3342  N   LEU   219     -23.959  -7.958  17.214                       N
ATOM   3343  H   LEU   219     -24.863  -7.932  16.749                       H
ATOM   3344  CA  LEU   219     -23.548  -9.204  17.884                       C
ATOM   3345  HA  LEU   219     -23.239  -8.972  18.903                       H
ATOM   3346  CB  LEU   219     -24.734 -10.187  17.926                       C
ATOM   3347  HB2 LEU   219     -25.122 -10.312  16.915                       H
ATOM   3348  HB3 LEU   219     -24.369 -11.159  18.257                       H
ATOM   3349  CG  LEU   219     -25.891  -9.763  18.857                       C
ATOM   3350  HG  LEU   219     -26.169  -8.730  18.647                       H
ATOM   3351  CD1 LEU   219     -27.112 -10.648  18.579                       C
ATOM   3352 HD11 LEU   219     -26.888 -11.689  18.813                       H
ATOM   3353 HD12 LEU   219     -27.952 -10.316  19.189                       H
ATOM   3354 HD13 LEU   219     -27.400 -10.568  17.530                       H
ATOM   3355  CD2 LEU   219     -25.498  -9.865  20.339                       C
ATOM   3356 HD21 LEU   219     -24.680  -9.182  20.564                       H
ATOM   3357 HD22 LEU   219     -26.351  -9.592  20.962                       H
ATOM   3358 HD23 LEU   219     -25.195 -10.884  20.581                       H
ATOM   3359  C   LEU   219     -22.325  -9.834  17.202                       C
ATOM   3360  O   LEU   219     -21.337 -10.139  17.871                       O
ATOM   3361  N   VAL   220     -22.356  -9.962  15.874                       N
ATOM   3362  H   VAL   220     -23.234  -9.742  15.401                       H
ATOM   3363  CA  VAL   220     -21.223 -10.473  15.082                       C
ATOM   3364  HA  VAL   220     -20.963 -11.456  15.478                       H
ATOM   3365  CB  VAL   220     -21.625 -10.659  13.598                       C
ATOM   3366  HB  VAL   220     -22.029  -9.715  13.226                       H
ATOM   3367  CG1 VAL   220     -20.440 -11.068  12.714                       C
ATOM   3368 HG11 VAL   220     -20.065 -12.038  13.038                       H
ATOM   3369 HG12 VAL   220     -20.773 -11.143  11.681                       H
ATOM   3370 HG13 VAL   220     -19.641 -10.331  12.761                       H
ATOM   3371  CG2 VAL   220     -22.692 -11.761  13.446                       C
ATOM   3372 HG21 VAL   220     -22.273 -12.727  13.731                       H
ATOM   3373 HG22 VAL   220     -23.554 -11.565  14.078                       H
ATOM   3374 HG23 VAL   220     -23.027 -11.811  12.409                       H
ATOM   3375  C   VAL   220     -19.987  -9.564  15.243                       C
ATOM   3376  O   VAL   220     -18.893 -10.066  15.485                       O
ATOM   3377  N   VAL   221     -20.159  -8.236  15.205                       N
ATOM   3378  H   VAL   221     -21.084  -7.889  14.955                       H
ATOM   3379  CA  VAL   221     -19.116  -7.234  15.502                       C
ATOM   3380  HA  VAL   221     -18.302  -7.375  14.789                       H
ATOM   3381  CB  VAL   221     -19.674  -5.798  15.325                       C
ATOM   3382  HB  VAL   221     -20.690  -5.778  15.710                       H
ATOM   3383  CG1 VAL   221     -18.885  -4.720  16.094                       C
ATOM   3384 HG11 VAL   221     -17.814  -4.865  15.961                       H
ATOM   3385 HG12 VAL   221     -19.166  -3.726  15.747                       H
ATOM   3386 HG13 VAL   221     -19.113  -4.784  17.158                       H
ATOM   3387  CG2 VAL   221     -19.728  -5.446  13.828                       C
ATOM   3388 HG21 VAL   221     -18.722  -5.422  13.412                       H
ATOM   3389 HG22 VAL   221     -20.311  -6.188  13.283                       H
ATOM   3390 HG23 VAL   221     -20.200  -4.472  13.693                       H
ATOM   3391  C   VAL   221     -18.536  -7.430  16.907                       C
ATOM   3392  O   VAL   221     -17.315  -7.533  17.042                       O
ATOM   3393  N   ARG   222     -19.387  -7.539  17.937                       N
ATOM   3394  H   ARG   222     -20.380  -7.424  17.758                       H
ATOM   3395  CA  ARG   222     -18.970  -7.777  19.323                       C
ATOM   3396  HA  ARG   222     -18.397  -6.911  19.658                       H
ATOM   3397  CB  ARG   222     -20.215  -7.901  20.222                       C
ATOM   3398  HB2 ARG   222     -20.760  -6.957  20.197                       H
ATOM   3399  HB3 ARG   222     -20.868  -8.680  19.833                       H
ATOM   3400  CG  ARG   222     -19.877  -8.239  21.681                       C
ATOM   3401  HG2 ARG   222     -19.327  -9.180  21.723                       H
ATOM   3402  HG3 ARG   222     -19.257  -7.447  22.105                       H
ATOM   3403  CD  ARG   222     -21.155  -8.388  22.513                       C
ATOM   3404  HD2 ARG   222     -21.672  -7.428  22.546                       H
ATOM   3405  HD3 ARG   222     -21.820  -9.115  22.045                       H
ATOM   3406  NE  ARG   222     -20.841  -8.814  23.885                       N
ATOM   3407  HE  ARG   222     -20.733  -8.083  24.583                       H
ATOM   3408  CZ  ARG   222     -20.669 -10.046  24.342                       C
ATOM   3409  NH1 ARG   222     -20.780 -11.108  23.573                       N
ATOM   3410 HH11 ARG   222     -21.057 -11.011  22.616                       H
ATOM   3411 HH12 ARG   222     -20.585 -12.038  23.933                       H
ATOM   3412  NH2 ARG   222     -20.377 -10.197  25.612                       N
ATOM   3413 HH21 ARG   222     -20.285  -9.362  26.184                       H
ATOM   3414 HH22 ARG   222     -20.325 -11.118  26.037                       H
ATOM   3415  C   ARG   222     -18.058  -9.003  19.416                       C
ATOM   3416  O   ARG   222     -16.978  -8.896  19.995                       O
ATOM   3417  N   GLU   223     -18.432 -10.124  18.795                       N
ATOM   3418  H   GLU   223     -19.338 -10.144  18.335                       H
ATOM   3419  CA  GLU   223     -17.575 -11.311  18.722                       C
ATOM   3420  HA  GLU   223     -17.366 -11.654  19.738                       H
ATOM   3421  CB  GLU   223     -18.320 -12.432  17.987                       C
ATOM   3422  HB2 GLU   223     -19.257 -12.637  18.507                       H
ATOM   3423  HB3 GLU   223     -18.556 -12.109  16.974                       H
ATOM   3424  CG  GLU   223     -17.502 -13.725  17.913                       C
ATOM   3425  HG2 GLU   223     -16.530 -13.541  17.454                       H
ATOM   3426  HG3 GLU   223     -17.348 -14.118  18.917                       H
ATOM   3427  CD  GLU   223     -18.246 -14.741  17.068                       C
ATOM   3428  OE1 GLU   223     -18.025 -14.794  15.841                       O
ATOM   3429  OE2 GLU   223     -19.111 -15.467  17.603                       O
ATOM   3430  C   GLU   223     -16.230 -11.007  18.042                       C
ATOM   3431  O   GLU   223     -15.180 -11.320  18.594                       O
ATOM   3432  N   LYS   224     -16.222 -10.368  16.865                       N
ATOM   3433  H   LYS   224     -17.106 -10.125  16.428                       H
ATOM   3434  CA  LYS   224     -14.975 -10.140  16.121                       C
ATOM   3435  HA  LYS   224     -14.445 -11.091  16.038                       H
ATOM   3436  CB  LYS   224     -15.275  -9.632  14.696                       C
ATOM   3437  HB2 LYS   224     -15.748  -8.650  14.764                       H
ATOM   3438  HB3 LYS   224     -14.317  -9.477  14.198                       H
ATOM   3439  CG  LYS   224     -16.136 -10.511  13.760                       C
ATOM   3440  HG2 LYS   224     -17.134 -10.079  13.719                       H
ATOM   3441  HG3 LYS   224     -15.722 -10.423  12.755                       H
ATOM   3442  CD  LYS   224     -16.278 -12.011  14.075                       C
ATOM   3443  HD2 LYS   224     -15.296 -12.487  14.071                       H
ATOM   3444  HD3 LYS   224     -16.742 -12.151  15.051                       H
ATOM   3445  CE  LYS   224     -17.182 -12.649  13.013                       C
ATOM   3446  HE2 LYS   224     -18.126 -12.106  12.996                       H
ATOM   3447  HE3 LYS   224     -16.718 -12.535  12.031                       H
ATOM   3448  NZ  LYS   224     -17.440 -14.082  13.285                       N
ATOM   3449  HZ1 LYS   224     -18.053 -14.513  12.595                       H
ATOM   3450  HZ2 LYS   224     -16.576 -14.612  13.254                       H
ATOM   3451  HZ3 LYS   224     -17.835 -14.230  14.212                       H
ATOM   3452  C   LYS   224     -14.015  -9.195  16.873                       C
ATOM   3453  O   LYS   224     -12.811  -9.446  16.906                       O
ATOM   3454  N   VAL   225     -14.540  -8.159  17.535                       N
ATOM   3455  H   VAL   225     -15.546  -8.033  17.455                       H
ATOM   3456  CA  VAL   225     -13.768  -7.255  18.413                       C
ATOM   3457  HA  VAL   225     -12.949  -6.835  17.825                       H
ATOM   3458  CB  VAL   225     -14.642  -6.084  18.929                       C
ATOM   3459  HB  VAL   225     -15.554  -6.493  19.365                       H
ATOM   3460  CG1 VAL   225     -13.939  -5.230  20.000                       C
ATOM   3461 HG11 VAL   225     -13.780  -5.812  20.906                       H
ATOM   3462 HG12 VAL   225     -12.979  -4.873  19.625                       H
ATOM   3463 HG13 VAL   225     -14.561  -4.371  20.258                       H
ATOM   3464  CG2 VAL   225     -15.035  -5.153  17.771                       C
ATOM   3465 HG21 VAL   225     -14.143  -4.712  17.330                       H
ATOM   3466 HG22 VAL   225     -15.568  -5.705  17.002                       H
ATOM   3467 HG23 VAL   225     -15.686  -4.358  18.136                       H
ATOM   3468  C   VAL   225     -13.159  -8.027  19.593                       C
ATOM   3469  O   VAL   225     -11.984  -7.843  19.912                       O
ATOM   3470  N   ASN   226     -13.932  -8.925  20.215                       N
ATOM   3471  H   ASN   226     -14.887  -9.063  19.905                       H
ATOM   3472  CA  ASN   226     -13.448  -9.754  21.319                       C
ATOM   3473  HA  ASN   226     -12.958  -9.101  22.044                       H
ATOM   3474  CB  ASN   226     -14.632 -10.425  22.031                       C
ATOM   3475  HB2 ASN   226     -15.388 -10.735  21.309                       H
ATOM   3476  HB3 ASN   226     -14.276 -11.319  22.538                       H
ATOM   3477  CG  ASN   226     -15.245  -9.497  23.077                       C
ATOM   3478  OD1 ASN   226     -14.840  -9.474  24.233                       O
ATOM   3479  ND2 ASN   226     -16.209  -8.676  22.713                       N
ATOM   3480 HD21 ASN   226     -16.519  -8.675  21.748                       H
ATOM   3481 HD22 ASN   226     -16.602  -8.056  23.401                       H
ATOM   3482  C   ASN   226     -12.383 -10.770  20.868                       C
ATOM   3483  O   ASN   226     -11.377 -10.912  21.561                       O
ATOM   3484  N   LYS   227     -12.513 -11.415  19.698                       N
ATOM   3485  H   LYS   227     -13.378 -11.299  19.178                       H
ATOM   3486  CA  LYS   227     -11.467 -12.303  19.148                       C
ATOM   3487  HA  LYS   227     -11.353 -13.168  19.805                       H
ATOM   3488  CB  LYS   227     -11.847 -12.797  17.739                       C
ATOM   3489  HB2 LYS   227     -12.238 -11.972  17.144                       H
ATOM   3490  HB3 LYS   227     -10.934 -13.153  17.258                       H
ATOM   3491  CG  LYS   227     -12.855 -13.953  17.744                       C
ATOM   3492  HG2 LYS   227     -12.514 -14.717  18.442                       H
ATOM   3493  HG3 LYS   227     -13.836 -13.598  18.059                       H
ATOM   3494  CD  LYS   227     -12.944 -14.568  16.339                       C
ATOM   3495  HD2 LYS   227     -13.382 -13.847  15.648                       H
ATOM   3496  HD3 LYS   227     -11.938 -14.817  15.995                       H
ATOM   3497  CE  LYS   227     -13.785 -15.847  16.359                       C
ATOM   3498  HE2 LYS   227     -13.421 -16.495  17.161                       H
ATOM   3499  HE3 LYS   227     -14.829 -15.597  16.566                       H
ATOM   3500  NZ  LYS   227     -13.680 -16.568  15.071                       N
ATOM   3501  HZ1 LYS   227     -14.048 -16.014  14.298                       H
ATOM   3502  HZ2 LYS   227     -12.715 -16.761  14.842                       H
ATOM   3503  HZ3 LYS   227     -14.175 -17.455  15.117                       H
ATOM   3504  C   LYS   227     -10.089 -11.621  19.103                       C
ATOM   3505  O   LYS   227      -9.130 -12.146  19.664                       O
ATOM   3506  N   LEU   228     -10.013 -10.426  18.505                       N
ATOM   3507  H   LEU   228     -10.856 -10.058  18.084                       H
ATOM   3508  CA  LEU   228      -8.785  -9.622  18.415                       C
ATOM   3509  HA  LEU   228      -8.008 -10.182  17.889                       H
ATOM   3510  CB  LEU   228      -9.109  -8.325  17.648                       C
ATOM   3511  HB2 LEU   228      -9.900  -7.791  18.177                       H
ATOM   3512  HB3 LEU   228      -8.225  -7.686  17.647                       H
ATOM   3513  CG  LEU   228      -9.554  -8.554  16.192                       C
ATOM   3514  HG  LEU   228     -10.392  -9.248  16.169                       H
ATOM   3515  CD1 LEU   228     -10.027  -7.233  15.577                       C
ATOM   3516 HD11 LEU   228      -9.194  -6.530  15.520                       H
ATOM   3517 HD12 LEU   228     -10.416  -7.415  14.575                       H
ATOM   3518 HD13 LEU   228     -10.824  -6.808  16.185                       H
ATOM   3519  CD2 LEU   228      -8.429  -9.151  15.345                       C
ATOM   3520 HD21 LEU   228      -8.172 -10.147  15.696                       H
ATOM   3521 HD22 LEU   228      -8.783  -9.237  14.323                       H
ATOM   3522 HD23 LEU   228      -7.545  -8.513  15.375                       H
ATOM   3523  C   LEU   228      -8.207  -9.296  19.795                       C
ATOM   3524  O   LEU   228      -7.013  -9.438  20.025                       O
ATOM   3525  N   ARG   229      -9.056  -8.913  20.749                       N
ATOM   3526  H   ARG   229     -10.034  -8.806  20.514                       H
ATOM   3527  CA  ARG   229      -8.616  -8.554  22.101                       C
ATOM   3528  HA  ARG   229      -7.696  -7.977  22.007                       H
ATOM   3529  CB  ARG   229      -9.661  -7.624  22.732                       C
ATOM   3530  HB2 ARG   229     -10.649  -8.080  22.662                       H
ATOM   3531  HB3 ARG   229      -9.412  -7.469  23.780                       H
ATOM   3532  CG  ARG   229      -9.649  -6.258  22.019                       C
ATOM   3533  HG2 ARG   229      -8.693  -5.768  22.207                       H
ATOM   3534  HG3 ARG   229      -9.760  -6.396  20.943                       H
ATOM   3535  CD  ARG   229     -10.780  -5.347  22.494                       C
ATOM   3536  HD2 ARG   229     -11.730  -5.838  22.279                       H
ATOM   3537  HD3 ARG   229     -10.691  -5.192  23.572                       H
ATOM   3538  NE  ARG   229     -10.727  -4.050  21.800                       N
ATOM   3539  HE  ARG   229      -9.892  -3.851  21.267                       H
ATOM   3540  CZ  ARG   229     -11.646  -3.095  21.846                       C
ATOM   3541  NH1 ARG   229     -12.768  -3.234  22.519                       N
ATOM   3542 HH11 ARG   229     -12.956  -4.092  23.022                       H
ATOM   3543 HH12 ARG   229     -13.348  -2.423  22.715                       H
ATOM   3544  NH2 ARG   229     -11.423  -1.980  21.191                       N
ATOM   3545 HH21 ARG   229     -10.538  -1.852  20.724                       H
ATOM   3546 HH22 ARG   229     -12.115  -1.244  21.120                       H
ATOM   3547  C   ARG   229      -8.250  -9.765  22.982                       C
ATOM   3548  O   ARG   229      -7.702  -9.574  24.064                       O
ATOM   3549  N   ASN   230      -8.460 -11.004  22.519                       N
ATOM   3550  H   ASN   230      -8.917 -11.099  21.622                       H
ATOM   3551  CA  ASN   230      -7.917 -12.232  23.127                       C
ATOM   3552  HA  ASN   230      -7.683 -12.038  24.174                       H
ATOM   3553  CB  ASN   230      -8.989 -13.339  23.092                       C
ATOM   3554  HB2 ASN   230      -9.473 -13.363  22.116                       H
ATOM   3555  HB3 ASN   230      -8.521 -14.310  23.252                       H
ATOM   3556  CG  ASN   230     -10.035 -13.166  24.188                       C
ATOM   3557  OD1 ASN   230      -9.922 -13.723  25.273                       O
ATOM   3558  ND2 ASN   230     -11.070 -12.388  23.952                       N
ATOM   3559 HD21 ASN   230     -11.139 -11.896  23.072                       H
ATOM   3560 HD22 ASN   230     -11.811 -12.314  24.635                       H
ATOM   3561  C   ASN   230      -6.587 -12.697  22.476                       C
ATOM   3562  O   ASN   230      -6.084 -13.776  22.803                       O
ATOM   3563  N   ASP   231      -6.006 -11.918  21.559                       N
ATOM   3564  H   ASP   231      -6.462 -11.055  21.286                       H
ATOM   3565  CA  ASP   231      -4.741 -12.210  20.873                       C
ATOM   3566  HA  ASP   231      -4.521 -13.274  20.958                       H
ATOM   3567  CB  ASP   231      -4.952 -11.890  19.386                       C
ATOM   3568  HB2 ASP   231      -5.843 -12.404  19.020                       H
ATOM   3569  HB3 ASP   231      -5.087 -10.818  19.260                       H
ATOM   3570  CG  ASP   231      -3.751 -12.323  18.569                       C
ATOM   3571  OD1 ASP   231      -3.716 -13.513  18.180                       O
ATOM   3572  OD2 ASP   231      -2.798 -11.519  18.480                       O
ATOM   3573  C   ASP   231      -3.559 -11.389  21.455                       C
ATOM   3574  O   ASP   231      -3.760 -10.228  21.821                       O
ATOM   3575  N   PRO   232      -2.321 -11.926  21.528                       N
ATOM   3576  CD  PRO   232      -1.926 -13.294  21.212                       C
ATOM   3577  HD2 PRO   232      -2.256 -13.609  20.225                       H
ATOM   3578  HD3 PRO   232      -2.332 -13.967  21.965                       H
ATOM   3579  CG  PRO   232      -0.402 -13.316  21.276                       C
ATOM   3580  HG2 PRO   232       0.013 -13.003  20.316                       H
ATOM   3581  HG3 PRO   232      -0.019 -14.295  21.560                       H
ATOM   3582  CB  PRO   232      -0.106 -12.263  22.339                       C
ATOM   3583  HB2 PRO   232       0.906 -11.866  22.247                       H
ATOM   3584  HB3 PRO   232      -0.254 -12.695  23.329                       H
ATOM   3585  CA  PRO   232      -1.177 -11.197  22.081                       C
ATOM   3586  HA  PRO   232      -1.460 -10.751  23.036                       H
ATOM   3587  C   PRO   232      -0.641 -10.076  21.175                       C
ATOM   3588  O   PRO   232       0.066  -9.203  21.679                       O
ATOM   3589  N   VAL   233      -0.959 -10.057  19.873                       N
ATOM   3590  H   VAL   233      -1.549 -10.800  19.475                       H
ATOM   3591  CA  VAL   233      -0.525  -9.011  18.932                       C
ATOM   3592  HA  VAL   233       0.381  -8.544  19.322                       H
ATOM   3593  CB  VAL   233      -0.174  -9.610  17.545                       C
ATOM   3594  HB  VAL   233      -1.062 -10.076  17.129                       H
ATOM   3595  CG1 VAL   233       0.295  -8.523  16.567                       C
ATOM   3596 HG11 VAL   233      -0.529  -7.848  16.345                       H
ATOM   3597 HG12 VAL   233       1.125  -7.961  16.997                       H
ATOM   3598 HG13 VAL   233       0.621  -8.978  15.631                       H
ATOM   3599  CG2 VAL   233       0.924 -10.683  17.659                       C
ATOM   3600 HG21 VAL   233       1.163 -11.076  16.669                       H
ATOM   3601 HG22 VAL   233       1.825 -10.253  18.100                       H
ATOM   3602 HG23 VAL   233       0.584 -11.513  18.278                       H
ATOM   3603  C   VAL   233      -1.608  -7.928  18.823                       C
ATOM   3604  O   VAL   233      -1.333  -6.770  19.136                       O
ATOM   3605  N   ALA   234      -2.847  -8.287  18.451                       N
ATOM   3606  H   ALA   234      -3.026  -9.262  18.224                       H
ATOM   3607  CA  ALA   234      -3.950  -7.320  18.316                       C
ATOM   3608  HA  ALA   234      -3.590  -6.445  17.773                       H
ATOM   3609  CB  ALA   234      -5.063  -7.969  17.488                       C
ATOM   3610  HB1 ALA   234      -5.905  -7.284  17.402                       H
ATOM   3611  HB2 ALA   234      -4.699  -8.196  16.488                       H
ATOM   3612  HB3 ALA   234      -5.404  -8.888  17.962                       H
ATOM   3613  C   ALA   234      -4.481  -6.805  19.668                       C
ATOM   3614  O   ALA   234      -4.814  -5.623  19.805                       O
ATOM   3615  N   GLY   235      -4.515  -7.666  20.689                       N
ATOM   3616  H   GLY   235      -4.284  -8.636  20.507                       H
ATOM   3617  CA  GLY   235      -4.852  -7.297  22.063                       C
ATOM   3618  HA2 GLY   235      -5.692  -6.604  22.071                       H
ATOM   3619  HA3 GLY   235      -5.119  -8.196  22.620                       H
ATOM   3620  C   GLY   235      -3.666  -6.643  22.765                       C
ATOM   3621  O   GLY   235      -3.807  -5.536  23.287                       O
ATOM   3622  N   GLY   236      -2.506  -7.310  22.767                       N
ATOM   3623  H   GLY   236      -2.488  -8.206  22.294                       H
ATOM   3624  CA  GLY   236      -1.339  -6.939  23.581                       C
ATOM   3625  HA2 GLY   236      -1.676  -6.565  24.548                       H
ATOM   3626  HA3 GLY   236      -0.733  -7.829  23.748                       H
ATOM   3627  C   GLY   236      -0.419  -5.881  22.964                       C
ATOM   3628  O   GLY   236      -0.252  -4.810  23.553                       O
ATOM   3629  N   GLY   237       0.215  -6.193  21.827                       N
ATOM   3630  H   GLY   237      -0.003  -7.093  21.414                       H
ATOM   3631  CA  GLY   237       1.458  -5.534  21.385                       C
ATOM   3632  HA2 GLY   237       2.025  -5.203  22.256                       H
ATOM   3633  HA3 GLY   237       2.054  -6.263  20.837                       H
ATOM   3634  C   GLY   237       1.288  -4.330  20.459                       C
ATOM   3635  O   GLY   237       2.013  -3.346  20.599                       O
ATOM   3636  N   LEU   238       0.333  -4.370  19.525                       N
ATOM   3637  H   LEU   238      -0.225  -5.213  19.443                       H
ATOM   3638  CA  LEU   238       0.106  -3.289  18.556                       C
ATOM   3639  HA  LEU   238       1.061  -3.088  18.071                       H
ATOM   3640  CB  LEU   238      -0.885  -3.756  17.475                       C
ATOM   3641  HB2 LEU   238      -1.749  -4.207  17.964                       H
ATOM   3642  HB3 LEU   238      -1.230  -2.882  16.923                       H
ATOM   3643  CG  LEU   238      -0.306  -4.754  16.447                       C
ATOM   3644  HG  LEU   238       0.083  -5.621  16.979                       H
ATOM   3645  CD1 LEU   238      -1.428  -5.222  15.510                       C
ATOM   3646 HD11 LEU   238      -1.860  -4.368  14.985                       H
ATOM   3647 HD12 LEU   238      -1.031  -5.924  14.776                       H
ATOM   3648 HD13 LEU   238      -2.204  -5.725  16.084                       H
ATOM   3649  CD2 LEU   238       0.830  -4.150  15.606                       C
ATOM   3650 HD21 LEU   238       1.706  -3.966  16.227                       H
ATOM   3651 HD22 LEU   238       1.122  -4.850  14.822                       H
ATOM   3652 HD23 LEU   238       0.505  -3.217  15.144                       H
ATOM   3653  C   LEU   238      -0.302  -1.924  19.159                       C
ATOM   3654  O   LEU   238       0.165  -0.922  18.616                       O
ATOM   3655  N   PRO   239      -1.088  -1.803  20.254                       N
ATOM   3656  CD  PRO   239      -1.894  -2.818  20.932                       C
ATOM   3657  HD2 PRO   239      -1.315  -3.691  21.223                       H
ATOM   3658  HD3 PRO   239      -2.722  -3.114  20.287                       H
ATOM   3659  CG  PRO   239      -2.436  -2.149  22.195                       C
ATOM   3660  HG2 PRO   239      -1.718  -2.265  23.010                       H
ATOM   3661  HG3 PRO   239      -3.406  -2.549  22.485                       H
ATOM   3662  CB  PRO   239      -2.525  -0.680  21.790                       C
ATOM   3663  HB2 PRO   239      -2.490  -0.012  22.648                       H
ATOM   3664  HB3 PRO   239      -3.445  -0.517  21.227                       H
ATOM   3665  CA  PRO   239      -1.324  -0.493  20.863                       C
ATOM   3666  HA  PRO   239      -1.595   0.230  20.093                       H
ATOM   3667  C   PRO   239      -0.075   0.031  21.595                       C
ATOM   3668  O   PRO   239       0.206   1.225  21.515                       O
ATOM   3669  N   LYS   240       0.719  -0.839  22.238                       N
ATOM   3670  H   LYS   240       0.446  -1.813  22.275                       H
ATOM   3671  CA  LYS   240       1.975  -0.459  22.903                       C
ATOM   3672  HA  LYS   240       1.791   0.372  23.583                       H
ATOM   3673  CB  LYS   240       2.534  -1.652  23.705                       C
ATOM   3674  HB2 LYS   240       2.618  -2.520  23.051                       H
ATOM   3675  HB3 LYS   240       3.540  -1.390  24.040                       H
ATOM   3676  CG  LYS   240       1.719  -2.048  24.940                       C
ATOM   3677  HG2 LYS   240       1.683  -1.210  25.637                       H
ATOM   3678  HG3 LYS   240       0.705  -2.322  24.648                       H
ATOM   3679  CD  LYS   240       2.411  -3.248  25.602                       C
ATOM   3680  HD2 LYS   240       2.413  -4.089  24.904                       H
ATOM   3681  HD3 LYS   240       3.442  -2.985  25.847                       H
ATOM   3682  CE  LYS   240       1.680  -3.653  26.880                       C
ATOM   3683  HE2 LYS   240       1.719  -2.824  27.594                       H
ATOM   3684  HE3 LYS   240       0.632  -3.842  26.638                       H
ATOM   3685  NZ  LYS   240       2.273  -4.869  27.481                       N
ATOM   3686  HZ1 LYS   240       1.728  -5.161  28.283                       H
ATOM   3687  HZ2 LYS   240       2.249  -5.640  26.815                       H
ATOM   3688  HZ3 LYS   240       3.223  -4.707  27.790                       H
ATOM   3689  C   LYS   240       3.043   0.014  21.906                       C
ATOM   3690  O   LYS   240       3.459   1.171  21.913                       O
ATOM   3691  N   TYR   241       3.523  -0.905  21.072                       N
ATOM   3692  H   TYR   241       3.095  -1.824  21.105                       H
ATOM   3693  CA  TYR   241       4.747  -0.771  20.275                       C
ATOM   3694  HA  TYR   241       5.349   0.068  20.627                       H
ATOM   3695  CB  TYR   241       5.544  -2.067  20.453                       C
ATOM   3696  HB2 TYR   241       4.931  -2.865  20.041                       H
ATOM   3697  HB3 TYR   241       6.462  -2.006  19.869                       H
ATOM   3698  CG  TYR   241       5.908  -2.460  21.875                       C
ATOM   3699  CD1 TYR   241       6.402  -1.508  22.788                       C
ATOM   3700  HD1 TYR   241       6.538  -0.487  22.474                       H
ATOM   3701  CE1 TYR   241       6.744  -1.886  24.100                       C
ATOM   3702  HE1 TYR   241       7.123  -1.150  24.794                       H
ATOM   3703  CZ  TYR   241       6.624  -3.238  24.492                       C
ATOM   3704  OH  TYR   241       7.014  -3.626  25.736                       O
ATOM   3705  HH  TYR   241       6.998  -4.591  25.819                       H
ATOM   3706  CE2 TYR   241       6.130  -4.193  23.578                       C
ATOM   3707  HE2 TYR   241       6.048  -5.232  23.859                       H
ATOM   3708  CD2 TYR   241       5.765  -3.800  22.279                       C
ATOM   3709  HD2 TYR   241       5.400  -4.542  21.582                       H
ATOM   3710  C   TYR   241       4.466  -0.548  18.783                       C
ATOM   3711  O   TYR   241       5.259   0.105  18.106                       O
ATOM   3712  N   GLY   242       3.319  -1.039  18.296                       N
ATOM   3713  H   GLY   242       2.718  -1.542  18.931                       H
ATOM   3714  CA  GLY   242       2.914  -0.960  16.891                       C
ATOM   3715  HA2 GLY   242       1.859  -1.208  16.784                       H
ATOM   3716  HA3 GLY   242       3.071   0.053  16.521                       H
ATOM   3717  C   GLY   242       3.713  -1.896  15.988                       C
ATOM   3718  O   GLY   242       4.498  -2.723  16.457                       O
ATOM   3719  N   THR   243       3.507  -1.709  14.687                       N
ATOM   3720  H   THR   243       2.867  -0.968  14.431                       H
ATOM   3721  CA  THR   243       4.253  -2.263  13.545                       C
ATOM   3722  HA  THR   243       3.783  -3.181  13.191                       H
ATOM   3723  CB  THR   243       4.156  -1.213  12.424                       C
ATOM   3724  HB  THR   243       4.788  -1.509  11.588                       H
ATOM   3725  CG2 THR   243       2.711  -1.077  11.938                       C
ATOM   3726 HG21 THR   243       2.365  -2.048  11.592                       H
ATOM   3727 HG22 THR   243       2.051  -0.705  12.719                       H
ATOM   3728 HG23 THR   243       2.665  -0.382  11.099                       H
ATOM   3729  OG1 THR   243       4.588   0.027  12.956                       O
ATOM   3730  HG1 THR   243       3.956   0.739  12.665                       H
ATOM   3731  C   THR   243       5.710  -2.596  13.866                       C
ATOM   3732  O   THR   243       6.135  -3.745  13.764                       O
ATOM   3733  N   ALA   244       6.452  -1.611  14.372                       N
ATOM   3734  H   ALA   244       6.019  -0.695  14.304                       H
ATOM   3735  CA  ALA   244       7.879  -1.664  14.690                       C
ATOM   3736  HA  ALA   244       8.407  -1.866  13.757                       H
ATOM   3737  CB  ALA   244       8.289  -0.259  15.152                       C
ATOM   3738  HB1 ALA   244       9.360  -0.231  15.359                       H
ATOM   3739  HB2 ALA   244       8.073   0.464  14.362                       H
ATOM   3740  HB3 ALA   244       7.733   0.019  16.048                       H
ATOM   3741  C   ALA   244       8.332  -2.774  15.673                       C
ATOM   3742  O   ALA   244       9.543  -2.968  15.818                       O
ATOM   3743  N   VAL   245       7.431  -3.563  16.282                       N
ATOM   3744  H   VAL   245       6.447  -3.371  16.093                       H
ATOM   3745  CA  VAL   245       7.813  -4.838  16.949                       C
ATOM   3746  HA  VAL   245       8.444  -4.579  17.800                       H
ATOM   3747  CB  VAL   245       6.616  -5.671  17.478                       C
ATOM   3748  HB  VAL   245       7.009  -6.608  17.872                       H
ATOM   3749  CG1 VAL   245       5.931  -4.961  18.647                       C
ATOM   3750 HG11 VAL   245       5.468  -4.046  18.295                       H
ATOM   3751 HG12 VAL   245       5.165  -5.606  19.080                       H
ATOM   3752 HG13 VAL   245       6.664  -4.719  19.415                       H
ATOM   3753  CG2 VAL   245       5.574  -6.049  16.409                       C
ATOM   3754 HG21 VAL   245       6.024  -6.692  15.653                       H
ATOM   3755 HG22 VAL   245       4.754  -6.600  16.873                       H
ATOM   3756 HG23 VAL   245       5.172  -5.160  15.928                       H
ATOM   3757  C   VAL   245       8.629  -5.754  16.025                       C
ATOM   3758  O   VAL   245       9.510  -6.481  16.483                       O
ATOM   3759  N   LEU   246       8.371  -5.684  14.713                       N
ATOM   3760  H   LEU   246       7.621  -5.071  14.402                       H
ATOM   3761  CA  LEU   246       9.034  -6.496  13.696                       C
ATOM   3762  HA  LEU   246       8.858  -7.548  13.916                       H
ATOM   3763  CB  LEU   246       8.401  -6.152  12.336                       C
ATOM   3764  HB2 LEU   246       8.388  -5.068  12.237                       H
ATOM   3765  HB3 LEU   246       9.022  -6.549  11.530                       H
ATOM   3766  CG  LEU   246       6.960  -6.673  12.155                       C
ATOM   3767  HG  LEU   246       6.377  -6.450  13.050                       H
ATOM   3768  CD1 LEU   246       6.292  -5.960  10.975                       C
ATOM   3769 HD11 LEU   246       6.851  -6.148  10.059                       H
ATOM   3770 HD12 LEU   246       5.268  -6.315  10.857                       H
ATOM   3771 HD13 LEU   246       6.260  -4.886  11.159                       H
ATOM   3772  CD2 LEU   246       6.937  -8.193  11.925                       C
ATOM   3773 HD21 LEU   246       7.351  -8.713  12.787                       H
ATOM   3774 HD22 LEU   246       5.909  -8.524  11.782                       H
ATOM   3775 HD23 LEU   246       7.517  -8.446  11.037                       H
ATOM   3776  C   LEU   246      10.558  -6.312  13.679                       C
ATOM   3777  O   LEU   246      11.252  -7.292  13.423                       O
ATOM   3778  N   VAL   247      11.087  -5.131  14.022                       N
ATOM   3779  H   VAL   247      10.440  -4.405  14.309                       H
ATOM   3780  CA  VAL   247      12.522  -4.791  13.890                       C
ATOM   3781  HA  VAL   247      12.757  -4.763  12.827                       H
ATOM   3782  CB  VAL   247      12.838  -3.397  14.479                       C
ATOM   3783  HB  VAL   247      12.501  -3.394  15.517                       H
ATOM   3784  CG1 VAL   247      14.340  -3.062  14.469                       C
ATOM   3785 HG11 VAL   247      14.896  -3.764  15.089                       H
ATOM   3786 HG12 VAL   247      14.728  -3.097  13.451                       H
ATOM   3787 HG13 VAL   247      14.493  -2.065  14.879                       H
ATOM   3788  CG2 VAL   247      12.094  -2.289  13.719                       C
ATOM   3789 HG21 VAL   247      12.423  -2.258  12.680                       H
ATOM   3790 HG22 VAL   247      11.021  -2.461  13.753                       H
ATOM   3791 HG23 VAL   247      12.297  -1.326  14.182                       H
ATOM   3792  C   VAL   247      13.432  -5.849  14.521                       C
ATOM   3793  O   VAL   247      14.252  -6.439  13.819                       O
ATOM   3794  N   ASN   248      13.284  -6.125  15.825                       N
ATOM   3795  H   ASN   248      12.574  -5.645  16.360                       H
ATOM   3796  CA  ASN   248      14.162  -7.090  16.493                       C
ATOM   3797  HA  ASN   248      15.181  -6.879  16.166                       H
ATOM   3798  CB  ASN   248      14.117  -6.892  18.017                       C
ATOM   3799  HB2 ASN   248      14.204  -5.832  18.254                       H
ATOM   3800  HB3 ASN   248      13.165  -7.257  18.407                       H
ATOM   3801  CG  ASN   248      15.270  -7.623  18.706                       C
ATOM   3802  OD1 ASN   248      16.356  -7.761  18.153                       O
ATOM   3803  ND2 ASN   248      15.078  -8.090  19.922                       N
ATOM   3804 HD21 ASN   248      14.181  -8.030  20.406                       H
ATOM   3805 HD22 ASN   248      15.783  -8.694  20.315                       H
ATOM   3806  C   ASN   248      13.838  -8.543  16.093                       C
ATOM   3807  O   ASN   248      14.745  -9.354  15.913                       O
ATOM   3808  N   ILE   249      12.555  -8.856  15.869                       N
ATOM   3809  H   ILE   249      11.875  -8.116  15.985                       H
ATOM   3810  CA  ILE   249      12.071 -10.195  15.484                       C
ATOM   3811  HA  ILE   249      12.418 -10.923  16.221                       H
ATOM   3812  CB  ILE   249      10.518 -10.221  15.470                       C
ATOM   3813  HB  ILE   249      10.166  -9.475  14.756                       H
ATOM   3814  CG2 ILE   249      10.006 -11.602  15.009                       C
ATOM   3815 HG21 ILE   249       8.918 -11.609  14.965                       H
ATOM   3816 HG22 ILE   249      10.368 -11.835  14.009                       H
ATOM   3817 HG23 ILE   249      10.341 -12.375  15.702                       H
ATOM   3818  CG1 ILE   249       9.936  -9.867  16.862                       C
ATOM   3819 HG12 ILE   249      10.205 -10.644  17.576                       H
ATOM   3820 HG13 ILE   249      10.371  -8.932  17.214                       H
ATOM   3821  CD1 ILE   249       8.412  -9.684  16.879                       C
ATOM   3822 HD11 ILE   249       7.909 -10.637  16.723                       H
ATOM   3823 HD12 ILE   249       8.112  -9.292  17.852                       H
ATOM   3824 HD13 ILE   249       8.110  -8.977  16.106                       H
ATOM   3825  C   ILE   249      12.663 -10.617  14.131                       C
ATOM   3826  O   ILE   249      13.283 -11.674  14.023                       O
ATOM   3827  N   ILE   250      12.505  -9.796  13.093                       N
ATOM   3828  H   ILE   250      12.033  -8.908  13.257                       H
ATOM   3829  CA  ILE   250      13.017 -10.066  11.739                       C
ATOM   3830  HA  ILE   250      12.728 -11.072  11.439                       H
ATOM   3831  CB  ILE   250      12.374  -9.053  10.753                       C
ATOM   3832  HB  ILE   250      12.657  -8.043  11.061                       H
ATOM   3833  CG2 ILE   250      12.889  -9.255   9.323                       C
ATOM   3834 HG21 ILE   250      12.428  -8.532   8.649                       H
ATOM   3835 HG22 ILE   250      13.962  -9.111   9.295                       H
ATOM   3836 HG23 ILE   250      12.658 -10.261   8.988                       H
ATOM   3837  CG1 ILE   250      10.823  -9.119  10.725                       C
ATOM   3838 HG12 ILE   250      10.427  -8.811  11.688                       H
ATOM   3839 HG13 ILE   250      10.454  -8.399   9.993                       H
ATOM   3840  CD1 ILE   250      10.211 -10.492  10.414                       C
ATOM   3841 HD11 ILE   250      10.511 -11.211  11.174                       H
ATOM   3842 HD12 ILE   250       9.125 -10.407  10.430                       H
ATOM   3843 HD13 ILE   250      10.520 -10.847   9.432                       H
ATOM   3844  C   ILE   250      14.557 -10.075  11.732                       C
ATOM   3845  O   ILE   250      15.175 -10.930  11.095                       O
ATOM   3846  N   ASN   251      15.184  -9.204  12.526                       N
ATOM   3847  H   ASN   251      14.626  -8.506  12.998                       H
ATOM   3848  CA  ASN   251      16.634  -9.184  12.735                       C
ATOM   3849  HA  ASN   251      17.131  -9.048  11.774                       H
ATOM   3850  CB  ASN   251      16.973  -7.981  13.622                       C
ATOM   3851  HB2 ASN   251      16.837  -7.063  13.051                       H
ATOM   3852  HB3 ASN   251      16.296  -7.958  14.473                       H
ATOM   3853  CG  ASN   251      18.396  -8.020  14.151                       C
ATOM   3854  OD1 ASN   251      19.347  -7.730  13.445                       O
ATOM   3855  ND2 ASN   251      18.567  -8.378  15.412                       N
ATOM   3856 HD21 ASN   251      17.788  -8.640  15.989                       H
ATOM   3857 HD22 ASN   251      19.507  -8.340  15.787                       H
ATOM   3858  C   ASN   251      17.171 -10.499  13.327                       C
ATOM   3859  O   ASN   251      18.108 -11.075  12.777                       O
ATOM   3860  N   GLU   252      16.592 -11.000  14.426                       N
ATOM   3861  H   GLU   252      15.800 -10.518  14.840                       H
ATOM   3862  CA  GLU   252      17.118 -12.206  15.078                       C
ATOM   3863  HA  GLU   252      18.206 -12.132  15.066                       H
ATOM   3864  CB  GLU   252      16.709 -12.264  16.553                       C
ATOM   3865  HB2 GLU   252      17.308 -13.032  17.045                       H
ATOM   3866  HB3 GLU   252      16.936 -11.304  17.018                       H
ATOM   3867  CG  GLU   252      15.231 -12.597  16.763                       C
ATOM   3868  HG2 GLU   252      14.603 -11.834  16.314                       H
ATOM   3869  HG3 GLU   252      14.992 -13.551  16.290                       H
ATOM   3870  CD  GLU   252      14.905 -12.695  18.240                       C
ATOM   3871  OE1 GLU   252      15.210 -11.763  19.014                       O
ATOM   3872  OE2 GLU   252      14.281 -13.702  18.643                       O
ATOM   3873  C   GLU   252      16.753 -13.500  14.334                       C
ATOM   3874  O   GLU   252      17.478 -14.489  14.450                       O
ATOM   3875  N   ASN   253      15.676 -13.502  13.538                       N
ATOM   3876  H   ASN   253      15.077 -12.683  13.527                       H
ATOM   3877  CA  ASN   253      15.408 -14.567  12.566                       C
ATOM   3878  HA  ASN   253      15.552 -15.531  13.055                       H
ATOM   3879  CB  ASN   253      13.948 -14.490  12.089                       C
ATOM   3880  HB2 ASN   253      13.672 -13.455  11.882                       H
ATOM   3881  HB3 ASN   253      13.843 -15.057  11.164                       H
ATOM   3882  CG  ASN   253      12.994 -15.102  13.108                       C
ATOM   3883  OD1 ASN   253      12.771 -16.306  13.131                       O
ATOM   3884  ND2 ASN   253      12.440 -14.328  14.015                       N
ATOM   3885 HD21 ASN   253      12.684 -13.342  14.039                       H
ATOM   3886 HD22 ASN   253      11.813 -14.724  14.693                       H
ATOM   3887  C   ASN   253      16.389 -14.532  11.375                       C
ATOM   3888  O   ASN   253      16.527 -15.536  10.680                       O
ATOM   3889  N   GLY   254      17.091 -13.413  11.153                       N
ATOM   3890  H   GLY   254      16.911 -12.616  11.751                       H
ATOM   3891  CA  GLY   254      18.179 -13.275  10.182                       C
ATOM   3892  HA2 GLY   254      18.776 -12.414  10.470                       H
ATOM   3893  HA3 GLY   254      18.797 -14.168  10.160                       H
ATOM   3894  C   GLY   254      17.697 -13.008   8.767                       C
ATOM   3895  O   GLY   254      18.136 -13.689   7.839                       O
ATOM   3896  N   LEU   255      16.788 -12.045   8.600                       N
ATOM   3897  H   LEU   255      16.428 -11.579   9.428                       H
ATOM   3898  CA  LEU   255      16.341 -11.567   7.288                       C
ATOM   3899  HA  LEU   255      17.232 -11.560   6.660                       H
ATOM   3900  CB  LEU   255      15.379 -12.580   6.614                       C
ATOM   3901  HB2 LEU   255      15.235 -12.269   5.581                       H
ATOM   3902  HB3 LEU   255      15.926 -13.515   6.554                       H
ATOM   3903  CG  LEU   255      13.982 -12.923   7.186                       C
ATOM   3904  HG  LEU   255      13.728 -13.904   6.795                       H
ATOM   3905  CD1 LEU   255      13.901 -13.048   8.710                       C
ATOM   3906 HD11 LEU   255      14.076 -12.080   9.168                       H
ATOM   3907 HD12 LEU   255      12.911 -13.402   9.000                       H
ATOM   3908 HD13 LEU   255      14.643 -13.763   9.062                       H
ATOM   3909  CD2 LEU   255      12.899 -11.980   6.660                       C
ATOM   3910 HD21 LEU   255      12.856 -12.044   5.573                       H
ATOM   3911 HD22 LEU   255      11.928 -12.270   7.063                       H
ATOM   3912 HD23 LEU   255      13.115 -10.955   6.946                       H
ATOM   3913  C   LEU   255      15.918 -10.090   7.272                       C
ATOM   3914  O   LEU   255      15.232  -9.666   6.353                       O
ATOM   3915  N   TYR   256      16.382  -9.283   8.230                       N
ATOM   3916  H   TYR   256      17.024  -9.671   8.910                       H
ATOM   3917  CA  TYR   256      16.215  -7.821   8.227                       C
ATOM   3918  HA  TYR   256      15.199  -7.585   7.917                       H
ATOM   3919  CB  TYR   256      16.394  -7.311   9.667                       C
ATOM   3920  HB2 TYR   256      15.723  -7.883  10.300                       H
ATOM   3921  HB3 TYR   256      17.414  -7.518   9.993                       H
ATOM   3922  CG  TYR   256      16.069  -5.850   9.920                       C
ATOM   3923  CD1 TYR   256      14.828  -5.327   9.513                       C
ATOM   3924  HD1 TYR   256      14.120  -5.948   8.984                       H
ATOM   3925  CE1 TYR   256      14.484  -3.998   9.816                       C
ATOM   3926  HE1 TYR   256      13.524  -3.607   9.516                       H
ATOM   3927  CZ  TYR   256      15.383  -3.172  10.522                       C
ATOM   3928  OH  TYR   256      15.048  -1.876  10.769                       O
ATOM   3929  HH  TYR   256      15.740  -1.355  11.203                       H
ATOM   3930  CE2 TYR   256      16.620  -3.702  10.953                       C
ATOM   3931  HE2 TYR   256      17.297  -3.082  11.519                       H
ATOM   3932  CD2 TYR   256      16.961  -5.036  10.648                       C
ATOM   3933  HD2 TYR   256      17.901  -5.442  10.989                       H
ATOM   3934  C   TYR   256      17.233  -7.180   7.257                       C
ATOM   3935  O   TYR   256      18.434  -7.269   7.531                       O
ATOM   3936  N   PRO   257      16.822  -6.607   6.104                       N
ATOM   3937  CD  PRO   257      15.461  -6.506   5.598                       C
ATOM   3938  HD2 PRO   257      15.012  -5.573   5.936                       H
ATOM   3939  HD3 PRO   257      14.834  -7.336   5.908                       H
ATOM   3940  CG  PRO   257      15.575  -6.520   4.076                       C
ATOM   3941  HG2 PRO   257      14.784  -5.935   3.606                       H
ATOM   3942  HG3 PRO   257      15.548  -7.549   3.721                       H
ATOM   3943  CB  PRO   257      16.956  -5.931   3.803                       C
ATOM   3944  HB2 PRO   257      16.873  -4.861   3.636                       H
ATOM   3945  HB3 PRO   257      17.421  -6.399   2.941                       H
ATOM   3946  CA  PRO   257      17.772  -6.234   5.060                       C
ATOM   3947  HA  PRO   257      18.398  -7.103   4.852                       H
ATOM   3948  C   PRO   257      18.660  -5.052   5.462                       C
ATOM   3949  O   PRO   257      18.192  -3.930   5.622                       O
ATOM   3950  N   VAL   258      19.958  -5.305   5.577                       N
ATOM   3951  H   VAL   258      20.264  -6.275   5.481                       H
ATOM   3952  CA  VAL   258      20.992  -4.304   5.871                       C
ATOM   3953  HA  VAL   258      20.529  -3.433   6.333                       H
ATOM   3954  CB  VAL   258      22.027  -4.881   6.862                       C
ATOM   3955  HB  VAL   258      22.421  -5.806   6.445                       H
ATOM   3956  CG1 VAL   258      23.211  -3.936   7.117                       C
ATOM   3957 HG11 VAL   258      22.853  -2.944   7.396                       H
ATOM   3958 HG12 VAL   258      23.841  -4.329   7.915                       H
ATOM   3959 HG13 VAL   258      23.823  -3.873   6.219                       H
ATOM   3960  CG2 VAL   258      21.361  -5.211   8.202                       C
ATOM   3961 HG21 VAL   258      20.652  -6.027   8.084                       H
ATOM   3962 HG22 VAL   258      22.117  -5.524   8.921                       H
ATOM   3963 HG23 VAL   258      20.843  -4.332   8.586                       H
ATOM   3964  C   VAL   258      21.673  -3.878   4.570                       C
ATOM   3965  O   VAL   258      22.051  -4.737   3.771                       O
ATOM   3966  N   LYS   259      21.831  -2.560   4.370                       N
ATOM   3967  H   LYS   259      21.455  -1.944   5.085                       H
ATOM   3968  CA  LYS   259      22.531  -1.936   3.229                       C
ATOM   3969  HA  LYS   259      22.362  -0.861   3.248                       H
ATOM   3970  CB  LYS   259      24.047  -2.180   3.326                       C
ATOM   3971  HB2 LYS   259      24.207  -3.257   3.361                       H
ATOM   3972  HB3 LYS   259      24.492  -1.817   2.397                       H
ATOM   3973  CG  LYS   259      24.831  -1.550   4.479                       C
ATOM   3974  HG2 LYS   259      24.766  -0.465   4.448                       H
ATOM   3975  HG3 LYS   259      24.465  -1.905   5.440                       H
ATOM   3976  CD  LYS   259      26.273  -2.019   4.248                       C
ATOM   3977  HD2 LYS   259      26.275  -3.111   4.219                       H
ATOM   3978  HD3 LYS   259      26.616  -1.654   3.279                       H
ATOM   3979  CE  LYS   259      27.270  -1.577   5.310                       C
ATOM   3980  HE2 LYS   259      27.462  -0.506   5.208                       H
ATOM   3981  HE3 LYS   259      26.845  -1.770   6.299                       H
ATOM   3982  NZ  LYS   259      28.516  -2.360   5.143                       N
ATOM   3983  HZ1 LYS   259      29.181  -2.159   5.883                       H
ATOM   3984  HZ2 LYS   259      28.299  -3.349   5.226                       H
ATOM   3985  HZ3 LYS   259      28.913  -2.229   4.217                       H
ATOM   3986  C   LYS   259      22.042  -2.462   1.862                       C
ATOM   3987  O   LYS   259      22.699  -3.322   1.273                       O
ATOM   3988  N   ASN   260      20.885  -2.025   1.347                       N
ATOM   3989  H   ASN   260      20.362  -1.318   1.854                       H
ATOM   3990  CA  ASN   260      20.391  -2.452   0.018                       C
ATOM   3991  HA  ASN   260      19.358  -2.111  -0.065                       H
ATOM   3992  CB  ASN   260      21.221  -1.728  -1.066                       C
ATOM   3993  HB2 ASN   260      21.334  -0.686  -0.784                       H
ATOM   3994  HB3 ASN   260      22.221  -2.160  -1.093                       H
ATOM   3995  CG  ASN   260      20.624  -1.744  -2.475                       C
ATOM   3996  OD1 ASN   260      19.514  -1.285  -2.720                       O
ATOM   3997  ND2 ASN   260      21.373  -2.223  -3.449                       N
ATOM   3998 HD21 ASN   260      22.303  -2.576  -3.224                       H
ATOM   3999 HD22 ASN   260      21.043  -2.192  -4.406                       H
ATOM   4000  C   ASN   260      20.378  -4.003  -0.135                       C
ATOM   4001  O   ASN   260      20.721  -4.548  -1.185                       O
ATOM   4002  N   PHE   261      20.051  -4.721   0.954                       N
ATOM   4003  H   PHE   261      19.788  -4.196   1.776                       H
ATOM   4004  CA  PHE   261      19.960  -6.189   1.052                       C
ATOM   4005  HA  PHE   261      19.557  -6.408   2.041                       H
ATOM   4006  CB  PHE   261      18.945  -6.758   0.028                       C
ATOM   4007  HB2 PHE   261      19.308  -6.598  -0.986                       H
ATOM   4008  HB3 PHE   261      18.907  -7.838   0.169                       H
ATOM   4009  CG  PHE   261      17.512  -6.239   0.113                       C
ATOM   4010  CD1 PHE   261      17.171  -4.958  -0.368                       C
ATOM   4011  HD1 PHE   261      17.919  -4.302  -0.770                       H
ATOM   4012  CE1 PHE   261      15.844  -4.506  -0.330                       C
ATOM   4013  HE1 PHE   261      15.593  -3.516  -0.686                       H
ATOM   4014  CZ  PHE   261      14.839  -5.332   0.189                       C
ATOM   4015  HZ  PHE   261      13.824  -4.969   0.243                       H
ATOM   4016  CE2 PHE   261      15.158  -6.617   0.657                       C
ATOM   4017  HE2 PHE   261      14.380  -7.246   1.067                       H
ATOM   4018  CD2 PHE   261      16.489  -7.068   0.618                       C
ATOM   4019  HD2 PHE   261      16.721  -8.049   1.000                       H
ATOM   4020  C   PHE   261      21.332  -6.917   1.010                       C
ATOM   4021  O   PHE   261      21.394  -8.111   0.719                       O
ATOM   4022  N   GLN   262      22.461  -6.255   1.294                       N
ATOM   4023  H   GLN   262      22.408  -5.264   1.513                       H
ATOM   4024  CA  GLN   262      23.791  -6.897   1.309                       C
ATOM   4025  HA  GLN   262      23.908  -7.473   0.388                       H
ATOM   4026  CB  GLN   262      24.892  -5.827   1.333                       C
ATOM   4027  HB2 GLN   262      24.681  -5.101   2.118                       H
ATOM   4028  HB3 GLN   262      25.845  -6.305   1.559                       H
ATOM   4029  CG  GLN   262      25.030  -5.113  -0.022                       C
ATOM   4030  HG2 GLN   262      25.290  -5.843  -0.788                       H
ATOM   4031  HG3 GLN   262      24.081  -4.664  -0.309                       H
ATOM   4032  CD  GLN   262      26.113  -4.040  -0.007                       C
ATOM   4033  OE1 GLN   262      27.156  -4.169   0.626                       O
ATOM   4034  NE2 GLN   262      25.956  -2.982  -0.763                       N
ATOM   4035 HE21 GLN   262      26.750  -2.351  -0.876                       H
ATOM   4036 HE22 GLN   262      25.125  -2.906  -1.348                       H
ATOM   4037  C   GLN   262      24.008  -7.913   2.452                       C
ATOM   4038  O   GLN   262      24.918  -8.740   2.339                       O
ATOM   4039  N   THR   263      23.171  -7.894   3.504                       N
ATOM   4040  H   THR   263      22.481  -7.153   3.542                       H
ATOM   4041  CA  THR   263      23.066  -8.931   4.552                       C
ATOM   4042  HA  THR   263      23.041  -9.895   4.048                       H
ATOM   4043  CB  THR   263      24.304  -8.960   5.467                       C
ATOM   4044  HB  THR   263      25.205  -9.023   4.856                       H
ATOM   4045  CG2 THR   263      24.432  -7.753   6.396                       C
ATOM   4046 HG21 THR   263      25.366  -7.824   6.955                       H
ATOM   4047 HG22 THR   263      24.450  -6.836   5.808                       H
ATOM   4048 HG23 THR   263      23.601  -7.723   7.100                       H
ATOM   4049  OG1 THR   263      24.216 -10.123   6.249                       O
ATOM   4050  HG1 THR   263      24.923 -10.111   6.937                       H
ATOM   4051  C   THR   263      21.736  -8.813   5.310                       C
ATOM   4052  O   THR   263      21.007  -7.840   5.123                       O
ATOM   4053  N   GLY   264      21.406  -9.815   6.134                       N
ATOM   4054  H   GLY   264      22.094 -10.554   6.228                       H
ATOM   4055  CA  GLY   264      20.110  -9.993   6.812                       C
ATOM   4056  HA2 GLY   264      19.386  -9.280   6.425                       H
ATOM   4057  HA3 GLY   264      19.754 -11.002   6.603                       H
ATOM   4058  C   GLY   264      20.125  -9.872   8.341                       C
ATOM   4059  O   GLY   264      19.125 -10.205   8.969                       O
ATOM   4060  N   VAL   265      21.241  -9.454   8.943                       N
ATOM   4061  H   VAL   265      21.999  -9.162   8.345                       H
ATOM   4062  CA  VAL   265      21.417  -9.309  10.403                       C
ATOM   4063  HA  VAL   265      20.437  -9.302  10.882                       H
ATOM   4064  CB  VAL   265      22.257 -10.460  11.013                       C
ATOM   4065  HB  VAL   265      23.268 -10.397  10.607                       H
ATOM   4066  CG1 VAL   265      22.329 -10.351  12.549                       C
ATOM   4067 HG11 VAL   265      22.716  -9.383  12.857                       H
ATOM   4068 HG12 VAL   265      21.339 -10.486  12.986                       H
ATOM   4069 HG13 VAL   265      23.003 -11.111  12.940                       H
ATOM   4070  CG2 VAL   265      21.702 -11.856  10.684                       C
ATOM   4071 HG21 VAL   265      20.722 -11.976  11.139                       H
ATOM   4072 HG22 VAL   265      21.629 -12.004   9.607                       H
ATOM   4073 HG23 VAL   265      22.365 -12.622  11.085                       H
ATOM   4074  C   VAL   265      22.115  -7.978  10.690                       C
ATOM   4075  O   VAL   265      23.104  -7.652  10.030                       O
ATOM   4076  N   TYR   266      21.603  -7.221  11.667                       N
ATOM   4077  H   TYR   266      20.802  -7.582  12.182                       H
ATOM   4078  CA  TYR   266      22.014  -5.850  11.978                       C
ATOM   4079  HA  TYR   266      22.810  -5.573  11.291                       H
ATOM   4080  CB  TYR   266      20.799  -4.944  11.715                       C
ATOM   4081  HB2 TYR   266      20.340  -5.241  10.772                       H
ATOM   4082  HB3 TYR   266      20.053  -5.128  12.489                       H
ATOM   4083  CG  TYR   266      21.065  -3.452  11.624                       C
ATOM   4084  CD1 TYR   266      22.108  -2.959  10.815                       C
ATOM   4085  HD1 TYR   266      22.754  -3.636  10.276                       H
ATOM   4086  CE1 TYR   266      22.286  -1.575  10.651                       C
ATOM   4087  HE1 TYR   266      23.071  -1.198  10.010                       H
ATOM   4088  CZ  TYR   266      21.394  -0.675  11.265                       C
ATOM   4089  OH  TYR   266      21.521   0.652  11.011                       O
ATOM   4090  HH  TYR   266      20.765   1.174  11.303                       H
ATOM   4091  CE2 TYR   266      20.350  -1.159  12.084                       C
ATOM   4092  HE2 TYR   266      19.651  -0.470  12.536                       H
ATOM   4093  CD2 TYR   266      20.197  -2.547  12.266                       C
ATOM   4094  HD2 TYR   266      19.372  -2.920  12.853                       H
ATOM   4095  C   TYR   266      22.505  -5.695  13.438                       C
ATOM   4096  O   TYR   266      21.772  -6.058  14.367                       O
ATOM   4097  N   PRO   267      23.696  -5.113  13.691                       N
ATOM   4098  CD  PRO   267      24.686  -4.675  12.714                       C
ATOM   4099  HD2 PRO   267      24.261  -3.978  11.993                       H
ATOM   4100  HD3 PRO   267      25.096  -5.545  12.198                       H
ATOM   4101  CG  PRO   267      25.787  -3.980  13.509                       C
ATOM   4102  HG2 PRO   267      25.538  -2.927  13.638                       H
ATOM   4103  HG3 PRO   267      26.763  -4.090  13.034                       H
ATOM   4104  CB  PRO   267      25.732  -4.689  14.859                       C
ATOM   4105  HB2 PRO   267      26.128  -4.062  15.657                       H
ATOM   4106  HB3 PRO   267      26.292  -5.623  14.801                       H
ATOM   4107  CA  PRO   267      24.242  -5.001  15.044                       C
ATOM   4108  HA  PRO   267      24.153  -5.966  15.547                       H
ATOM   4109  C   PRO   267      23.545  -3.947  15.922                       C
ATOM   4110  O   PRO   267      23.657  -4.040  17.141                       O
ATOM   4111  N   TYR   268      22.822  -2.970  15.354                       N
ATOM   4112  H   TYR   268      22.795  -2.921  14.344                       H
ATOM   4113  CA  TYR   268      22.191  -1.854  16.093                       C
ATOM   4114  HA  TYR   268      22.574  -1.842  17.110                       H
ATOM   4115  CB  TYR   268      22.626  -0.525  15.447                       C
ATOM   4116  HB2 TYR   268      22.326  -0.518  14.398                       H
ATOM   4117  HB3 TYR   268      22.111   0.297  15.945                       H
ATOM   4118  CG  TYR   268      24.115  -0.260  15.567                       C
ATOM   4119  CD1 TYR   268      24.687  -0.070  16.840                       C
ATOM   4120  HD1 TYR   268      24.065  -0.076  17.724                       H
ATOM   4121  CE1 TYR   268      26.075   0.114  16.975                       C
ATOM   4122  HE1 TYR   268      26.509   0.249  17.955                       H
ATOM   4123  CZ  TYR   268      26.900   0.117  15.828                       C
ATOM   4124  OH  TYR   268      28.246   0.268  15.962                       O
ATOM   4125  HH  TYR   268      28.692   0.304  15.111                       H
ATOM   4126  CE2 TYR   268      26.324  -0.041  14.546                       C
ATOM   4127  HE2 TYR   268      26.948  -0.025  13.664                       H
ATOM   4128  CD2 TYR   268      24.933  -0.230  14.420                       C
ATOM   4129  HD2 TYR   268      24.497  -0.362  13.440                       H
ATOM   4130  C   TYR   268      20.654  -1.958  16.234                       C
ATOM   4131  O   TYR   268      19.991  -0.983  16.594                       O
ATOM   4132  N   ALA   269      20.080  -3.133  15.945                       N
ATOM   4133  H   ALA   269      20.698  -3.899  15.714                       H
ATOM   4134  CA  ALA   269      18.638  -3.349  15.766                       C
ATOM   4135  HA  ALA   269      18.326  -2.831  14.857                       H
ATOM   4136  CB  ALA   269      18.414  -4.850  15.554                       C
ATOM   4137  HB1 ALA   269      17.364  -5.038  15.326                       H
ATOM   4138  HB2 ALA   269      19.018  -5.204  14.719                       H
ATOM   4139  HB3 ALA   269      18.691  -5.405  16.453                       H
ATOM   4140  C   ALA   269      17.734  -2.797  16.887                       C
ATOM   4141  O   ALA   269      16.685  -2.228  16.586                       O
ATOM   4142  N   TYR   270      18.103  -2.902  18.169                       N
ATOM   4143  H   TYR   270      18.964  -3.387  18.405                       H
ATOM   4144  CA  TYR   270      17.253  -2.389  19.253                       C
ATOM   4145  HA  TYR   270      16.283  -2.881  19.185                       H
ATOM   4146  CB  TYR   270      17.821  -2.731  20.638                       C
ATOM   4147  HB2 TYR   270      17.959  -3.810  20.709                       H
ATOM   4148  HB3 TYR   270      18.791  -2.247  20.765                       H
ATOM   4149  CG  TYR   270      16.876  -2.288  21.743                       C
ATOM   4150  CD1 TYR   270      15.695  -3.018  21.974                       C
ATOM   4151  HD1 TYR   270      15.518  -3.944  21.445                       H
ATOM   4152  CE1 TYR   270      14.716  -2.532  22.859                       C
ATOM   4153  HE1 TYR   270      13.809  -3.098  23.011                       H
ATOM   4154  CZ  TYR   270      14.919  -1.303  23.525                       C
ATOM   4155  OH  TYR   270      13.961  -0.809  24.359                       O
ATOM   4156  HH  TYR   270      13.148  -1.325  24.328                       H
ATOM   4157  CE2 TYR   270      16.123  -0.591  23.332                       C
ATOM   4158  HE2 TYR   270      16.285   0.342  23.852                       H
ATOM   4159  CD2 TYR   270      17.096  -1.081  22.438                       C
ATOM   4160  HD2 TYR   270      17.997  -0.513  22.262                       H
ATOM   4161  C   TYR   270      16.975  -0.881  19.145                       C
ATOM   4162  O   TYR   270      15.867  -0.458  19.471                       O
ATOM   4163  N   GLU   271      17.922  -0.075  18.649                       N
ATOM   4164  H   GLU   271      18.762  -0.498  18.267                       H
ATOM   4165  CA  GLU   271      17.846   1.395  18.711                       C
ATOM   4166  HA  GLU   271      17.669   1.664  19.753                       H
ATOM   4167  CB  GLU   271      19.184   2.032  18.290                       C
ATOM   4168  HB2 GLU   271      19.406   1.793  17.249                       H
ATOM   4169  HB3 GLU   271      19.087   3.116  18.388                       H
ATOM   4170  CG  GLU   271      20.330   1.548  19.193                       C
ATOM   4171  HG2 GLU   271      19.973   1.540  20.224                       H
ATOM   4172  HG3 GLU   271      20.594   0.525  18.921                       H
ATOM   4173  CD  GLU   271      21.594   2.407  19.148                       C
ATOM   4174  OE1 GLU   271      21.714   3.351  18.336                       O
ATOM   4175  OE2 GLU   271      22.486   2.151  19.985                       O
ATOM   4176  C   GLU   271      16.678   1.998  17.910                       C
ATOM   4177  O   GLU   271      16.267   3.126  18.198                       O
ATOM   4178  N   GLN   272      16.115   1.237  16.965                       N
ATOM   4179  H   GLN   272      16.503   0.317  16.802                       H
ATOM   4180  CA  GLN   272      14.957   1.610  16.147                       C
ATOM   4181  HA  GLN   272      14.595   2.576  16.482                       H
ATOM   4182  CB  GLN   272      15.418   1.781  14.684                       C
ATOM   4183  HB2 GLN   272      14.590   2.168  14.094                       H
ATOM   4184  HB3 GLN   272      16.188   2.551  14.693                       H
ATOM   4185  CG  GLN   272      15.965   0.503  14.002                       C
ATOM   4186  HG2 GLN   272      16.599  -0.039  14.701                       H
ATOM   4187  HG3 GLN   272      15.121  -0.135  13.737                       H
ATOM   4188  CD  GLN   272      16.805   0.751  12.739                       C
ATOM   4189  OE1 GLN   272      16.837  -0.050  11.814                       O
ATOM   4190  NE2 GLN   272      17.579   1.815  12.672                       N
ATOM   4191 HE21 GLN   272      18.105   1.981  11.819                       H
ATOM   4192 HE22 GLN   272      17.595   2.485  13.426                       H
ATOM   4193  C   GLN   272      13.741   0.683  16.336                       C
ATOM   4194  O   GLN   272      12.768   0.804  15.608                       O
ATOM   4195  N   SER   273      13.753  -0.214  17.325                       N
ATOM   4196  H   SER   273      14.548  -0.234  17.944                       H
ATOM   4197  CA  SER   273      12.624  -1.118  17.616                       C
ATOM   4198  HA  SER   273      12.334  -1.606  16.688                       H
ATOM   4199  CB  SER   273      13.070  -2.192  18.622                       C
ATOM   4200  HB2 SER   273      12.254  -2.901  18.773                       H
ATOM   4201  HB3 SER   273      13.924  -2.735  18.215                       H
ATOM   4202  OG  SER   273      13.422  -1.622  19.878                       O
ATOM   4203  HG  SER   273      14.291  -1.192  19.801                       H
ATOM   4204  C   SER   273      11.357  -0.420  18.145                       C
ATOM   4205  O   SER   273      11.423   0.682  18.693                       O
ATOM   4206  N   GLY   274      10.198  -1.093  18.073                       N
ATOM   4207  H   GLY   274      10.178  -1.985  17.588                       H
ATOM   4208  CA  GLY   274       8.927  -0.584  18.614                       C
ATOM   4209  HA2 GLY   274       8.710   0.381  18.156                       H
ATOM   4210  HA3 GLY   274       8.128  -1.286  18.377                       H
ATOM   4211  C   GLY   274       8.958  -0.374  20.130                       C
ATOM   4212  O   GLY   274       8.355   0.578  20.627                       O
ATOM   4213  N   GLU   275       9.715  -1.199  20.855                       N
ATOM   4214  H   GLU   275      10.056  -2.052  20.408                       H
ATOM   4215  CA  GLU   275      10.102  -0.982  22.248                       C
ATOM   4216  HA  GLU   275       9.211  -0.949  22.874                       H
ATOM   4217  CB  GLU   275      11.001  -2.142  22.706                       C
ATOM   4218  HB2 GLU   275      11.837  -2.263  22.018                       H
ATOM   4219  HB3 GLU   275      11.423  -1.875  23.674                       H
ATOM   4220  CG  GLU   275      10.268  -3.479  22.862                       C
ATOM   4221  HG2 GLU   275      10.722  -4.005  23.704                       H
ATOM   4222  HG3 GLU   275       9.219  -3.307  23.104                       H
ATOM   4223  CD  GLU   275      10.360  -4.388  21.639                       C
ATOM   4224  OE1 GLU   275      10.220  -3.907  20.492                       O
ATOM   4225  OE2 GLU   275      10.535  -5.613  21.850                       O
ATOM   4226  C   GLU   275      10.861   0.340  22.437                       C
ATOM   4227  O   GLU   275      10.488   1.167  23.272                       O
ATOM   4228  N   ALA   276      11.920   0.564  21.654                       N
ATOM   4229  H   ALA   276      12.168  -0.132  20.958                       H
ATOM   4230  CA  ALA   276      12.728   1.780  21.735                       C
ATOM   4231  HA  ALA   276      12.992   1.946  22.781                       H
ATOM   4232  CB  ALA   276      14.012   1.548  20.936                       C
ATOM   4233  HB1 ALA   276      14.685   2.394  21.044                       H
ATOM   4234  HB2 ALA   276      14.515   0.663  21.322                       H
ATOM   4235  HB3 ALA   276      13.776   1.408  19.879                       H
ATOM   4236  C   ALA   276      11.961   3.026  21.264                       C
ATOM   4237  O   ALA   276      12.212   4.116  21.771                       O
ATOM   4238  N   MET   277      11.008   2.877  20.340                       N
ATOM   4239  H   MET   277      10.937   1.969  19.886                       H
ATOM   4240  CA  MET   277      10.057   3.921  19.964                       C
ATOM   4241  HA  MET   277      10.612   4.818  19.691                       H
ATOM   4242  CB  MET   277       9.232   3.459  18.751                       C
ATOM   4243  HB2 MET   277       9.899   3.052  17.989                       H
ATOM   4244  HB3 MET   277       8.541   2.671  19.047                       H
ATOM   4245  CG  MET   277       8.437   4.623  18.147                       C
ATOM   4246  HG2 MET   277       7.891   5.136  18.940                       H
ATOM   4247  HG3 MET   277       9.125   5.347  17.709                       H
ATOM   4248  SD  MET   277       7.231   4.139  16.891                       S
ATOM   4249  CE  MET   277       8.320   3.553  15.569                       C
ATOM   4250  HE1 MET   277       7.722   3.307  14.687                       H
ATOM   4251  HE2 MET   277       9.034   4.329  15.299                       H
ATOM   4252  HE3 MET   277       8.858   2.659  15.885                       H
ATOM   4253  C   MET   277       9.167   4.282  21.156                       C
ATOM   4254  O   MET   277       9.145   5.445  21.553                       O
ATOM   4255  N   ALA   278       8.486   3.295  21.753                       N
ATOM   4256  H   ALA   278       8.599   2.351  21.394                       H
ATOM   4257  CA  ALA   278       7.589   3.479  22.896                       C
ATOM   4258  HA  ALA   278       6.777   4.139  22.613                       H
ATOM   4259  CB  ALA   278       6.973   2.125  23.254                       C
ATOM   4260  HB1 ALA   278       6.310   2.239  24.114                       H
ATOM   4261  HB2 ALA   278       6.388   1.759  22.409                       H
ATOM   4262  HB3 ALA   278       7.754   1.405  23.501                       H
ATOM   4263  C   ALA   278       8.281   4.132  24.099                       C
ATOM   4264  O   ALA   278       7.715   5.034  24.712                       O
ATOM   4265  N   ALA   279       9.510   3.714  24.412                       N
ATOM   4266  H   ALA   279       9.890   2.917  23.907                       H
ATOM   4267  CA  ALA   279      10.250   4.244  25.553                       C
ATOM   4268  HA  ALA   279       9.555   4.359  26.388                       H
ATOM   4269  CB  ALA   279      11.299   3.202  25.947                       C
ATOM   4270  HB1 ALA   279      10.819   2.233  26.102                       H
ATOM   4271  HB2 ALA   279      12.052   3.111  25.163                       H
ATOM   4272  HB3 ALA   279      11.763   3.515  26.880                       H
ATOM   4273  C   ALA   279      10.874   5.631  25.304                       C
ATOM   4274  O   ALA   279      10.897   6.456  26.218                       O
ATOM   4275  N   LYS   280      11.387   5.922  24.100                       N
ATOM   4276  H   LYS   280      11.350   5.218  23.372                       H
ATOM   4277  CA  LYS   280      12.129   7.170  23.837                       C
ATOM   4278  HA  LYS   280      12.536   7.555  24.774                       H
ATOM   4279  CB  LYS   280      13.312   6.894  22.894                       C
ATOM   4280  HB2 LYS   280      12.925   6.531  21.943                       H
ATOM   4281  HB3 LYS   280      13.827   7.838  22.705                       H
ATOM   4282  CG  LYS   280      14.329   5.900  23.473                       C
ATOM   4283  HG2 LYS   280      14.670   6.271  24.439                       H
ATOM   4284  HG3 LYS   280      13.861   4.928  23.630                       H
ATOM   4285  CD  LYS   280      15.548   5.721  22.557                       C
ATOM   4286  HD2 LYS   280      16.058   6.679  22.469                       H
ATOM   4287  HD3 LYS   280      16.227   5.009  23.029                       H
ATOM   4288  CE  LYS   280      15.168   5.222  21.157                       C
ATOM   4289  HE2 LYS   280      14.534   4.341  21.265                       H
ATOM   4290  HE3 LYS   280      14.576   5.992  20.657                       H
ATOM   4291  NZ  LYS   280      16.371   4.903  20.350                       N
ATOM   4292  HZ1 LYS   280      16.956   4.240  20.833                       H
ATOM   4293  HZ2 LYS   280      16.126   4.493  19.449                       H
ATOM   4294  HZ3 LYS   280      16.931   5.741  20.196                       H
ATOM   4295  C   LYS   280      11.285   8.300  23.235                       C
ATOM   4296  O   LYS   280      11.476   9.457  23.619                       O
ATOM   4297  N   TYR   281      10.415   8.003  22.265                       N
ATOM   4298  H   TYR   281      10.261   7.023  22.049                       H
ATOM   4299  CA  TYR   281       9.878   9.010  21.332                       C
ATOM   4300  HA  TYR   281      10.079  10.012  21.714                       H
ATOM   4301  CB  TYR   281      10.601   8.862  19.979                       C
ATOM   4302  HB2 TYR   281      10.366   7.879  19.567                       H
ATOM   4303  HB3 TYR   281      10.196   9.606  19.291                       H
ATOM   4304  CG  TYR   281      12.113   9.046  20.011                       C
ATOM   4305  CD1 TYR   281      12.679  10.177  20.632                       C
ATOM   4306  HD1 TYR   281      12.039  10.926  21.076                       H
ATOM   4307  CE1 TYR   281      14.075  10.353  20.659                       C
ATOM   4308  HE1 TYR   281      14.508  11.224  21.129                       H
ATOM   4309  CZ  TYR   281      14.923   9.399  20.061                       C
ATOM   4310  OH  TYR   281      16.271   9.578  20.100                       O
ATOM   4311  HH  TYR   281      16.774   8.871  19.686                       H
ATOM   4312  CE2 TYR   281      14.361   8.271  19.422                       C
ATOM   4313  HE2 TYR   281      15.009   7.557  18.944                       H
ATOM   4314  CD2 TYR   281      12.961   8.099  19.400                       C
ATOM   4315  HD2 TYR   281      12.528   7.246  18.903                       H
ATOM   4316  C   TYR   281       8.356   8.959  21.120                       C
ATOM   4317  O   TYR   281       7.785   9.947  20.664                       O
ATOM   4318  N   LEU   282       7.672   7.860  21.449                       N
ATOM   4319  H   LEU   282       8.177   7.052  21.792                       H
ATOM   4320  CA  LEU   282       6.221   7.761  21.286                       C
ATOM   4321  HA  LEU   282       5.988   8.037  20.258                       H
ATOM   4322  CB  LEU   282       5.779   6.308  21.518                       C
ATOM   4323  HB2 LEU   282       6.499   5.642  21.043                       H
ATOM   4324  HB3 LEU   282       5.800   6.126  22.595                       H
ATOM   4325  CG  LEU   282       4.381   5.962  20.964                       C
ATOM   4326  HG  LEU   282       3.699   6.790  21.144                       H
ATOM   4327  CD1 LEU   282       4.437   5.690  19.452                       C
ATOM   4328 HD11 LEU   282       5.075   4.829  19.252                       H
ATOM   4329 HD12 LEU   282       3.434   5.490  19.074                       H
ATOM   4330 HD13 LEU   282       4.846   6.550  18.924                       H
ATOM   4331  CD2 LEU   282       3.818   4.736  21.694                       C
ATOM   4332 HD21 LEU   282       3.709   4.958  22.756                       H
ATOM   4333 HD22 LEU   282       2.836   4.481  21.292                       H
ATOM   4334 HD23 LEU   282       4.492   3.886  21.578                       H
ATOM   4335  C   LEU   282       5.507   8.730  22.240                       C
ATOM   4336  O   LEU   282       5.940   8.936  23.372                       O
ATOM   4337  N   VAL   283       4.400   9.307  21.781                       N
ATOM   4338  H   VAL   283       4.188   9.156  20.801                       H
ATOM   4339  CA  VAL   283       3.460  10.088  22.603                       C
ATOM   4340  HA  VAL   283       3.958  10.382  23.528                       H
ATOM   4341  CB  VAL   283       2.999  11.374  21.883                       C
ATOM   4342  HB  VAL   283       2.403  11.098  21.011                       H
ATOM   4343  CG1 VAL   283       2.131  12.223  22.826                       C
ATOM   4344 HG11 VAL   283       2.648  12.363  23.776                       H
ATOM   4345 HG12 VAL   283       1.938  13.199  22.385                       H
ATOM   4346 HG13 VAL   283       1.174  11.733  23.010                       H
ATOM   4347  CG2 VAL   283       4.187  12.212  21.399                       C
ATOM   4348 HG21 VAL   283       4.772  11.655  20.669                       H
ATOM   4349 HG22 VAL   283       3.827  13.121  20.916                       H
ATOM   4350 HG23 VAL   283       4.819  12.480  22.247                       H
ATOM   4351  C   VAL   283       2.228   9.251  22.961                       C
ATOM   4352  O   VAL   283       1.802   9.247  24.114                       O
ATOM   4353  N   ARG   284       1.657   8.556  21.966                       N
ATOM   4354  H   ARG   284       2.090   8.585  21.053                       H
ATOM   4355  CA  ARG   284       0.377   7.842  22.036                       C
ATOM   4356  HA  ARG   284       0.435   7.145  22.872                       H
ATOM   4357  CB  ARG   284      -0.787   8.823  22.333                       C
ATOM   4358  HB2 ARG   284      -1.714   8.259  22.449                       H
ATOM   4359  HB3 ARG   284      -0.597   9.313  23.287                       H
ATOM   4360  CG  ARG   284      -0.999   9.904  21.256                       C
ATOM   4361  HG2 ARG   284      -0.040  10.339  20.979                       H
ATOM   4362  HG3 ARG   284      -1.443   9.446  20.372                       H
ATOM   4363  CD  ARG   284      -1.914  11.028  21.771                       C
ATOM   4364  HD2 ARG   284      -2.857  10.592  22.093                       H
ATOM   4365  HD3 ARG   284      -1.455  11.509  22.637                       H
ATOM   4366  NE  ARG   284      -2.195  12.037  20.735                       N
ATOM   4367  HE  ARG   284      -3.141  12.078  20.372                       H
ATOM   4368  CZ  ARG   284      -1.357  12.943  20.248                       C
ATOM   4369  NH1 ARG   284      -0.133  13.086  20.695                       N
ATOM   4370 HH11 ARG   284       0.156  12.620  21.531                       H
ATOM   4371 HH12 ARG   284       0.459  13.825  20.308                       H
ATOM   4372  NH2 ARG   284      -1.741  13.742  19.287                       N
ATOM   4373 HH21 ARG   284      -2.696  13.731  18.968                       H
ATOM   4374 HH22 ARG   284      -1.049  14.384  18.896                       H
ATOM   4375  C   ARG   284       0.139   7.001  20.772                       C
ATOM   4376  O   ARG   284       0.887   7.098  19.793                       O
ATOM   4377  N   ASN   285      -0.914   6.185  20.804                       N
ATOM   4378  H   ASN   285      -1.455   6.141  21.655                       H
ATOM   4379  CA  ASN   285      -1.371   5.353  19.689                       C
ATOM   4380  HA  ASN   285      -0.647   5.429  18.878                       H
ATOM   4381  CB  ASN   285      -1.361   3.883  20.144                       C
ATOM   4382  HB2 ASN   285      -1.577   3.240  19.293                       H
ATOM   4383  HB3 ASN   285      -0.352   3.639  20.476                       H
ATOM   4384  CG  ASN   285      -2.316   3.570  21.293                       C
ATOM   4385  OD1 ASN   285      -1.999   3.783  22.457                       O
ATOM   4386  ND2 ASN   285      -3.500   3.063  21.008                       N
ATOM   4387 HD21 ASN   285      -3.738   2.883  20.038                       H
ATOM   4388 HD22 ASN   285      -4.152   2.858  21.745                       H
ATOM   4389  C   ASN   285      -2.728   5.855  19.141                       C
ATOM   4390  O   ASN   285      -3.643   6.182  19.903                       O
ATOM   4391  N   LYS   286      -2.835   5.988  17.817                       N
ATOM   4392  H   LYS   286      -2.050   5.681  17.249                       H
ATOM   4393  CA  LYS   286      -3.958   6.603  17.097                       C
ATOM   4394  HA  LYS   286      -4.551   7.190  17.795                       H
ATOM   4395  CB  LYS   286      -3.379   7.582  16.054                       C
ATOM   4396  HB2 LYS   286      -2.857   8.381  16.582                       H
ATOM   4397  HB3 LYS   286      -2.654   7.052  15.432                       H
ATOM   4398  CG  LYS   286      -4.446   8.208  15.136                       C
ATOM   4399  HG2 LYS   286      -4.930   7.424  14.552                       H
ATOM   4400  HG3 LYS   286      -5.200   8.711  15.741                       H
ATOM   4401  CD  LYS   286      -3.820   9.216  14.163                       C
ATOM   4402  HD2 LYS   286      -3.420  10.063  14.725                       H
ATOM   4403  HD3 LYS   286      -3.002   8.734  13.622                       H
ATOM   4404  CE  LYS   286      -4.866   9.709  13.154                       C
ATOM   4405  HE2 LYS   286      -5.246   8.849  12.595                       H
ATOM   4406  HE3 LYS   286      -5.696  10.172  13.692                       H
ATOM   4407  NZ  LYS   286      -4.274  10.688  12.215                       N
ATOM   4408  HZ1 LYS   286      -3.924  11.513  12.700                       H
ATOM   4409  HZ2 LYS   286      -3.427  10.325  11.779                       H
ATOM   4410  HZ3 LYS   286      -4.907  10.992  11.483                       H
ATOM   4411  C   LYS   286      -4.852   5.541  16.416                       C
ATOM   4412  O   LYS   286      -4.343   4.788  15.588                       O
ATOM   4413  N   PRO   287      -6.170   5.508  16.699                       N
ATOM   4414  CD  PRO   287      -6.820   6.120  17.850                       C
ATOM   4415  HD2 PRO   287      -6.716   7.206  17.841                       H
ATOM   4416  HD3 PRO   287      -6.386   5.697  18.755                       H
ATOM   4417  CG  PRO   287      -8.299   5.740  17.780                       C
ATOM   4418  HG2 PRO   287      -8.859   6.520  17.261                       H
ATOM   4419  HG3 PRO   287      -8.718   5.565  18.772                       H
ATOM   4420  CB  PRO   287      -8.284   4.465  16.941                       C
ATOM   4421  HB2 PRO   287      -9.237   4.308  16.437                       H
ATOM   4422  HB3 PRO   287      -8.054   3.615  17.584                       H
ATOM   4423  CA  PRO   287      -7.130   4.703  15.960                       C
ATOM   4424  HA  PRO   287      -6.692   3.751  15.675                       H
ATOM   4425  C   PRO   287      -7.609   5.415  14.692                       C
ATOM   4426  O   PRO   287      -7.913   6.610  14.715                       O
HETATM 4427  N   CYA   288      -7.764   4.644  13.612                       N
HETATM 4428  HN  CYA   288      -7.306   3.738  13.588                       H
HETATM 4429  CA  CYA   288      -8.692   4.928  12.515                       C
HETATM 4430  HA  CYA   288      -8.541   5.950  12.169                       H
HETATM 4431  CB  CYA   288      -8.400   3.966  11.348                       C
HETATM 4432  HB3 CYA   288      -8.980   4.260  10.471                       H
HETATM 4433  HB2 CYA   288      -8.718   2.959  11.624                       H
HETATM 4434  SG  CYA   288      -6.617   3.949  10.910                       S
HETATM 4435  C   CYA   288     -10.156   4.785  12.986                       C
HETATM 4436  O   CYA   288     -10.430   4.327  14.102                       O
ATOM   4437  N   TYR   289     -11.121   5.126  12.127                       N
ATOM   4438  H   TYR   289     -10.853   5.504  11.225                       H
ATOM   4439  CA  TYR   289     -12.552   5.004  12.443                       C
ATOM   4440  HA  TYR   289     -12.791   5.737  13.212                       H
ATOM   4441  CB  TYR   289     -13.385   5.338  11.203                       C
ATOM   4442  HB2 TYR   289     -13.198   6.369  10.907                       H
ATOM   4443  HB3 TYR   289     -13.061   4.702  10.386                       H
ATOM   4444  CG  TYR   289     -14.871   5.140  11.405                       C
ATOM   4445  CD1 TYR   289     -15.647   6.158  11.984                       C
ATOM   4446  HD1 TYR   289     -15.183   7.091  12.265                       H
ATOM   4447  CE1 TYR   289     -17.022   5.955  12.205                       C
ATOM   4448  HE1 TYR   289     -17.617   6.730  12.657                       H
ATOM   4449  CZ  TYR   289     -17.635   4.744  11.817                       C
ATOM   4450  OH  TYR   289     -18.975   4.576  11.976                       O
ATOM   4451  HH  TYR   289     -19.238   3.672  11.728                       H
ATOM   4452  CE2 TYR   289     -16.847   3.713  11.259                       C
ATOM   4453  HE2 TYR   289     -17.289   2.765  10.994                       H
ATOM   4454  CD2 TYR   289     -15.471   3.913  11.066                       C
ATOM   4455  HD2 TYR   289     -14.868   3.109  10.677                       H
ATOM   4456  C   TYR   289     -12.928   3.618  13.006                       C
ATOM   4457  O   TYR   289     -12.672   2.590  12.375                       O
ATOM   4458  N   ALA   290     -13.521   3.608  14.208                       N
ATOM   4459  H   ALA   290     -13.712   4.500  14.650                       H
ATOM   4460  CA  ALA   290     -13.991   2.418  14.926                       C
ATOM   4461  HA  ALA   290     -14.308   2.748  15.915                       H
ATOM   4462  CB  ALA   290     -15.237   1.874  14.206                       C
ATOM   4463  HB1 ALA   290     -15.695   1.082  14.799                       H
ATOM   4464  HB2 ALA   290     -15.971   2.669  14.070                       H
ATOM   4465  HB3 ALA   290     -14.968   1.470  13.229                       H
ATOM   4466  C   ALA   290     -12.904   1.346  15.179                       C
ATOM   4467  O   ALA   290     -13.233   0.178  15.389                       O
HETATM 4468  N   CYB   291     -11.608   1.676  15.108                       N
HETATM 4469  HN  CYB   291     -11.352   2.633  14.887                       H
HETATM 4470  CA  CYB   291     -10.541   0.673  15.218                       C
HETATM 4471  HA  CYB   291     -10.656  -0.021  14.390                       H
HETATM 4472  CB  CYB   291      -9.184   1.346  15.035                       C
HETATM 4473  HB3 CYB   291      -8.992   2.037  15.857                       H
HETATM 4474  HB2 CYB   291      -9.144   1.884  14.084                       H
HETATM 4475  SG  CYB   291      -7.968  -0.005  15.054                       S
HETATM 4476  C   CYB   291     -10.600  -0.123  16.544                       C
HETATM 4477  O   CYB   291     -10.717   0.488  17.614                       O
ATOM   4478  N   PRO   292     -10.508  -1.471  16.517                       N
ATOM   4479  CD  PRO   292     -10.503  -2.319  15.331                       C
ATOM   4480  HD2 PRO   292      -9.630  -2.128  14.710                       H
ATOM   4481  HD3 PRO   292     -11.405  -2.139  14.752                       H
ATOM   4482  CG  PRO   292     -10.467  -3.763  15.822                       C
ATOM   4483  HG2 PRO   292      -9.445  -4.131  15.780                       H
ATOM   4484  HG3 PRO   292     -11.121  -4.403  15.229                       H
ATOM   4485  CB  PRO   292     -10.928  -3.675  17.276                       C
ATOM   4486  HB2 PRO   292     -10.503  -4.473  17.886                       H
ATOM   4487  HB3 PRO   292     -12.017  -3.716  17.310                       H
ATOM   4488  CA  PRO   292     -10.467  -2.286  17.727                       C
ATOM   4489  HA  PRO   292     -11.178  -1.902  18.456                       H
ATOM   4490  C   PRO   292      -9.070  -2.324  18.372                       C
ATOM   4491  O   PRO   292      -8.975  -2.603  19.568                       O
ATOM   4492  N   ILE   293      -7.998  -2.036  17.617                       N
ATOM   4493  H   ILE   293      -8.149  -1.731  16.656                       H
ATOM   4494  CA  ILE   293      -6.591  -2.124  18.059                       C
ATOM   4495  HA  ILE   293      -6.516  -2.725  18.966                       H
ATOM   4496  CB  ILE   293      -5.733  -2.816  16.965                       C
ATOM   4497  HB  ILE   293      -5.779  -2.217  16.054                       H
ATOM   4498  CG2 ILE   293      -4.263  -2.897  17.413                       C
ATOM   4499 HG21 ILE   293      -3.652  -3.279  16.596                       H
ATOM   4500 HG22 ILE   293      -3.878  -1.914  17.677                       H
ATOM   4501 HG23 ILE   293      -4.168  -3.555  18.276                       H
ATOM   4502  CG1 ILE   293      -6.269  -4.233  16.642                       C
ATOM   4503 HG12 ILE   293      -6.217  -4.852  17.538                       H
ATOM   4504 HG13 ILE   293      -7.313  -4.162  16.351                       H
ATOM   4505  CD1 ILE   293      -5.548  -4.956  15.495                       C
ATOM   4506 HD11 ILE   293      -4.530  -5.211  15.782                       H
ATOM   4507 HD12 ILE   293      -6.080  -5.877  15.256                       H
ATOM   4508 HD13 ILE   293      -5.530  -4.323  14.608                       H
ATOM   4509  C   ILE   293      -6.049  -0.730  18.409                       C
ATOM   4510  O   ILE   293      -5.617  -0.514  19.542                       O
ATOM   4511  N   GLY   294      -6.136   0.225  17.480                       N
ATOM   4512  H   GLY   294      -6.556  -0.022  16.590                       H
ATOM   4513  CA  GLY   294      -5.779   1.632  17.667                       C
ATOM   4514  HA2 GLY   294      -6.312   2.207  16.919                       H
ATOM   4515  HA3 GLY   294      -6.067   1.955  18.668                       H
ATOM   4516  C   GLY   294      -4.290   1.915  17.483                       C
ATOM   4517  O   GLY   294      -3.750   2.752  18.202                       O
HETATM 4518  N   CYC   295      -3.609   1.175  16.609                       N
HETATM 4519  HN  CYC   295      -4.124   0.649  15.915                       H
HETATM 4520  CA  CYC   295      -2.161   0.969  16.634                       C
HETATM 4521  HA  CYC   295      -1.858   0.747  17.657                       H
HETATM 4522  CB  CYC   295      -1.884  -0.275  15.781                       C
HETATM 4523  HB3 CYC   295      -2.528  -1.104  16.065                       H
HETATM 4524  HB2 CYC   295      -0.842  -0.578  15.911                       H
HETATM 4525  SG  CYC   295      -2.144   0.111  14.025                       S
HETATM 4526  C   CYC   295      -1.295   2.162  16.183                       C
HETATM 4527  O   CYC   295      -0.176   2.288  16.694                       O
ATOM   4528  N   GLY   296      -1.796   3.038  15.302                       N
ATOM   4529  H   GLY   296      -2.725   2.837  14.956                       H
ATOM   4530  CA  GLY   296      -0.990   3.980  14.510                       C
ATOM   4531  HA2 GLY   296      -0.380   3.399  13.813                       H
ATOM   4532  HA3 GLY   296      -1.645   4.624  13.925                       H
ATOM   4533  C   GLY   296      -0.053   4.855  15.341                       C
ATOM   4534  O   GLY   296      -0.450   5.421  16.365                       O
ATOM   4535  N   ARG   297       1.208   4.956  14.925                       N
ATOM   4536  H   ARG   297       1.463   4.505  14.041                       H
ATOM   4537  CA  ARG   297       2.277   5.545  15.741                       C
ATOM   4538  HA  ARG   297       2.177   5.182  16.763                       H
ATOM   4539  CB  ARG   297       3.634   5.073  15.188                       C
ATOM   4540  HB2 ARG   297       3.727   5.417  14.156                       H
ATOM   4541  HB3 ARG   297       4.437   5.532  15.765                       H
ATOM   4542  CG  ARG   297       3.829   3.545  15.196                       C
ATOM   4543  HG2 ARG   297       2.986   3.060  14.715                       H
ATOM   4544  HG3 ARG   297       4.724   3.319  14.618                       H
ATOM   4545  CD  ARG   297       4.012   2.918  16.576                       C
ATOM   4546  HD2 ARG   297       4.551   1.978  16.445                       H
ATOM   4547  HD3 ARG   297       4.616   3.583  17.188                       H
ATOM   4548  NE  ARG   297       2.732   2.639  17.249                       N
ATOM   4549  HE  ARG   297       1.905   2.586  16.658                       H
ATOM   4550  CZ  ARG   297       2.582   2.365  18.536                       C
ATOM   4551  NH1 ARG   297       3.598   2.378  19.368                       N
ATOM   4552 HH11 ARG   297       4.527   2.489  18.996                       H
ATOM   4553 HH12 ARG   297       3.468   2.146  20.347                       H
ATOM   4554  NH2 ARG   297       1.393   2.057  18.989                       N
ATOM   4555 HH21 ARG   297       0.642   1.976  18.308                       H
ATOM   4556 HH22 ARG   297       1.234   1.794  19.953                       H
ATOM   4557  C   ARG   297       2.199   7.079  15.769                       C
ATOM   4558  O   ARG   297       2.264   7.718  14.723                       O
ATOM   4559  N   VAL   298       2.112   7.682  16.963                       N
ATOM   4560  H   VAL   298       1.913   7.111  17.775                       H
ATOM   4561  CA  VAL   298       2.308   9.136  17.167                       C
ATOM   4562  HA  VAL   298       2.408   9.611  16.193                       H
ATOM   4563  CB  VAL   298       1.122   9.818  17.894                       C
ATOM   4564  HB  VAL   298       1.164   9.575  18.957                       H
ATOM   4565  CG1 VAL   298       1.230  11.345  17.756                       C
ATOM   4566 HG11 VAL   298       0.386  11.821  18.253                       H
ATOM   4567 HG12 VAL   298       2.150  11.703  18.219                       H
ATOM   4568 HG13 VAL   298       1.222  11.630  16.703                       H
ATOM   4569  CG2 VAL   298      -0.251   9.365  17.370                       C
ATOM   4570 HG21 VAL   298      -1.043   9.926  17.866                       H
ATOM   4571 HG22 VAL   298      -0.317   9.530  16.296                       H
ATOM   4572 HG23 VAL   298      -0.407   8.306  17.579                       H
ATOM   4573  C   VAL   298       3.601   9.367  17.956                       C
ATOM   4574  O   VAL   298       3.726   8.891  19.087                       O
ATOM   4575  N   ASN   299       4.554  10.095  17.369                       N
ATOM   4576  H   ASN   299       4.331  10.528  16.474                       H
ATOM   4577  CA  ASN   299       5.912  10.311  17.884                       C
ATOM   4578  HA  ASN   299       6.001   9.841  18.862                       H
ATOM   4579  CB  ASN   299       6.931   9.642  16.947                       C
ATOM   4580  HB2 ASN   299       6.691   9.874  15.908                       H
ATOM   4581  HB3 ASN   299       7.930  10.028  17.150                       H
ATOM   4582  CG  ASN   299       6.983   8.137  17.163                       C
ATOM   4583  OD1 ASN   299       7.432   7.671  18.200                       O
ATOM   4584  ND2 ASN   299       6.520   7.349  16.215                       N
ATOM   4585 HD21 ASN   299       6.186   7.750  15.344                       H
ATOM   4586 HD22 ASN   299       6.624   6.351  16.325                       H
ATOM   4587  C   ASN   299       6.266  11.797  18.077                       C
ATOM   4588  O   ASN   299       5.675  12.691  17.478                       O
ATOM   4589  N   ARG   300       7.262  12.045  18.929                       N
ATOM   4590  H   ARG   300       7.682  11.242  19.386                       H
ATOM   4591  CA  ARG   300       7.739  13.348  19.386                       C
ATOM   4592  HA  ARG   300       7.343  14.128  18.742                       H
ATOM   4593  CB  ARG   300       7.208  13.572  20.818                       C
ATOM   4594  HB2 ARG   300       6.177  13.918  20.744                       H
ATOM   4595  HB3 ARG   300       7.204  12.613  21.339                       H
ATOM   4596  CG  ARG   300       7.975  14.544  21.725                       C
ATOM   4597  HG2 ARG   300       7.541  14.465  22.722                       H
ATOM   4598  HG3 ARG   300       9.017  14.232  21.780                       H
ATOM   4599  CD  ARG   300       7.899  16.012  21.292                       C
ATOM   4600  HD2 ARG   300       8.250  16.103  20.265                       H
ATOM   4601  HD3 ARG   300       6.851  16.315  21.298                       H
ATOM   4602  NE  ARG   300       8.664  16.969  22.125                       N
ATOM   4603  HE  ARG   300       8.515  17.936  21.848                       H
ATOM   4604  CZ  ARG   300       9.427  16.831  23.211                       C
ATOM   4605  NH1 ARG   300       9.696  15.703  23.839                       N
ATOM   4606 HH11 ARG   300       9.268  14.818  23.579                       H
ATOM   4607 HH12 ARG   300      10.266  15.715  24.668                       H
ATOM   4608  NH2 ARG   300       9.974  17.906  23.724                       N
ATOM   4609 HH21 ARG   300       9.819  18.831  23.326                       H
ATOM   4610 HH22 ARG   300      10.510  17.834  24.580                       H
ATOM   4611  C   ARG   300       9.269  13.384  19.340                       C
ATOM   4612  O   ARG   300       9.935  12.457  19.798                       O
ATOM   4613  N   LEU   301       9.819  14.502  18.868                       N
ATOM   4614  H   LEU   301       9.203  15.189  18.441                       H
ATOM   4615  CA  LEU   301      11.218  14.889  19.054                       C
ATOM   4616  HA  LEU   301      11.665  14.249  19.812                       H
ATOM   4617  CB  LEU   301      11.981  14.730  17.726                       C
ATOM   4618  HB2 LEU   301      11.435  15.272  16.951                       H
ATOM   4619  HB3 LEU   301      12.961  15.196  17.826                       H
ATOM   4620  CG  LEU   301      12.194  13.277  17.268                       C
ATOM   4621  HG  LEU   301      11.237  12.755  17.231                       H
ATOM   4622  CD1 LEU   301      12.787  13.295  15.860                       C
ATOM   4623 HD11 LEU   301      13.724  13.854  15.848                       H
ATOM   4624 HD12 LEU   301      12.980  12.278  15.537                       H
ATOM   4625 HD13 LEU   301      12.081  13.751  15.167                       H
ATOM   4626  CD2 LEU   301      13.144  12.519  18.202                       C
ATOM   4627 HD21 LEU   301      12.732  12.486  19.207                       H
ATOM   4628 HD22 LEU   301      13.269  11.496  17.848                       H
ATOM   4629 HD23 LEU   301      14.117  13.011  18.234                       H
ATOM   4630  C   LEU   301      11.309  16.355  19.508                       C
ATOM   4631  O   LEU   301      10.523  17.173  19.030                       O
ATOM   4632  N   PRO   302      12.304  16.725  20.339                       N
ATOM   4633  CD  PRO   302      13.110  15.832  21.160                       C
ATOM   4634  HD2 PRO   302      13.921  15.413  20.561                       H
ATOM   4635  HD3 PRO   302      12.511  15.034  21.602                       H
ATOM   4636  CG  PRO   302      13.680  16.708  22.270                       C
ATOM   4637  HG2 PRO   302      14.627  16.316  22.640                       H
ATOM   4638  HG3 PRO   302      12.953  16.798  23.079                       H
ATOM   4639  CB  PRO   302      13.848  18.057  21.574                       C
ATOM   4640  HB2 PRO   302      14.788  18.054  21.020                       H
ATOM   4641  HB3 PRO   302      13.833  18.883  22.287                       H
ATOM   4642  CA  PRO   302      12.661  18.120  20.604                       C
ATOM   4643  HA  PRO   302      11.818  18.602  21.103                       H
ATOM   4644  C   PRO   302      13.027  18.938  19.350                       C
ATOM   4645  O   PRO   302      13.060  20.165  19.432                       O
ATOM   4646  N   THR   303      13.327  18.292  18.209                       N
ATOM   4647  H   THR   303      13.317  17.283  18.202                       H
ATOM   4648  CA  THR   303      13.625  18.944  16.926                       C
ATOM   4649  HA  THR   303      14.146  19.883  17.119                       H
ATOM   4650  CB  THR   303      14.556  18.075  16.057                       C
ATOM   4651  HB  THR   303      14.697  18.564  15.089                       H
ATOM   4652  CG2 THR   303      15.926  17.881  16.709                       C
ATOM   4653 HG21 THR   303      15.828  17.342  17.650                       H
ATOM   4654 HG22 THR   303      16.572  17.313  16.038                       H
ATOM   4655 HG23 THR   303      16.387  18.850  16.895                       H
ATOM   4656  OG1 THR   303      13.987  16.798  15.857                       O
ATOM   4657  HG1 THR   303      14.582  16.302  15.240                       H
ATOM   4658  C   THR   303      12.334  19.337  16.213                       C
ATOM   4659  O   THR   303      11.885  20.470  16.343                       O
ATOM   4660  N   VAL   304      11.732  18.410  15.474                       N
ATOM   4661  H   VAL   304      12.227  17.522  15.431                       H
ATOM   4662  CA  VAL   304      10.565  18.632  14.591                       C
ATOM   4663  HA  VAL   304      10.716  19.602  14.112                       H
ATOM   4664  CB  VAL   304      10.492  17.573  13.461                       C
ATOM   4665  HB  VAL   304       9.592  17.744  12.873                       H
ATOM   4666  CG1 VAL   304      11.688  17.730  12.507                       C
ATOM   4667 HG11 VAL   304      11.610  17.007  11.694                       H
ATOM   4668 HG12 VAL   304      11.689  18.734  12.080                       H
ATOM   4669 HG13 VAL   304      12.627  17.570  13.038                       H
ATOM   4670  CG2 VAL   304      10.442  16.134  14.006                       C
ATOM   4671 HG21 VAL   304      10.331  15.432  13.178                       H
ATOM   4672 HG22 VAL   304      11.362  15.901  14.542                       H
ATOM   4673 HG23 VAL   304       9.593  16.015  14.679                       H
ATOM   4674  C   VAL   304       9.209  18.714  15.320                       C
ATOM   4675  O   VAL   304       8.197  19.003  14.684                       O
ATOM   4676  N   GLY   305       9.164  18.471  16.636                       N
ATOM   4677  H   GLY   305      10.019  18.233  17.122                       H
ATOM   4678  CA  GLY   305       7.925  18.475  17.420                       C
ATOM   4679  HA2 GLY   305       8.153  18.684  18.465                       H
ATOM   4680  HA3 GLY   305       7.248  19.236  17.035                       H
ATOM   4681  C   GLY   305       7.213  17.129  17.362                       C
ATOM   4682  O   GLY   305       7.857  16.085  17.460                       O
ATOM   4683  N   GLU   306       5.884  17.153  17.246                       N
ATOM   4684  H   GLU   306       5.431  18.049  17.153                       H
ATOM   4685  CA  GLU   306       5.056  15.954  17.109                       C
ATOM   4686  HA  GLU   306       5.601  15.115  17.536                       H
ATOM   4687  CB  GLU   306       3.755  16.106  17.915                       C
ATOM   4688  HB2 GLU   306       4.007  16.389  18.938                       H
ATOM   4689  HB3 GLU   306       3.139  16.893  17.477                       H
ATOM   4690  CG  GLU   306       2.958  14.793  17.951                       C
ATOM   4691  HG2 GLU   306       2.638  14.522  16.944                       H
ATOM   4692  HG3 GLU   306       3.592  13.997  18.340                       H
ATOM   4693  CD  GLU   306       1.729  14.900  18.838                       C
ATOM   4694  OE1 GLU   306       0.594  14.898  18.313                       O
ATOM   4695  OE2 GLU   306       1.885  14.942  20.080                       O
ATOM   4696  C   GLU   306       4.761  15.638  15.634                       C
ATOM   4697  O   GLU   306       4.451  16.532  14.840                       O
ATOM   4698  N   THR   307       4.790  14.347  15.293                       N
ATOM   4699  H   THR   307       5.022  13.674  16.020                       H
ATOM   4700  CA  THR   307       4.362  13.785  14.008                       C
ATOM   4701  HA  THR   307       3.690  14.491  13.522                       H
ATOM   4702  CB  THR   307       5.576  13.572  13.093                       C
ATOM   4703  HB  THR   307       6.134  14.510  13.053                       H
ATOM   4704  CG2 THR   307       6.534  12.470  13.546                       C
ATOM   4705 HG21 THR   307       7.374  12.418  12.851                       H
ATOM   4706 HG22 THR   307       6.916  12.696  14.541                       H
ATOM   4707 HG23 THR   307       6.034  11.501  13.566                       H
ATOM   4708  OG1 THR   307       5.132  13.261  11.789                       O
ATOM   4709  HG1 THR   307       5.052  12.287  11.730                       H
ATOM   4710  C   THR   307       3.595  12.492  14.248                       C
ATOM   4711  O   THR   307       3.718  11.865  15.295                       O
ATOM   4712  N   GLU   308       2.836  12.075  13.247                       N
ATOM   4713  H   GLU   308       2.843  12.641  12.415                       H
ATOM   4714  CA  GLU   308       2.451  10.674  13.077                       C
ATOM   4715  HA  GLU   308       2.405  10.175  14.044                       H
ATOM   4716  CB  GLU   308       1.063  10.610  12.434                       C
ATOM   4717  HB2 GLU   308       1.055  11.249  11.551                       H
ATOM   4718  HB3 GLU   308       0.845   9.583  12.136                       H
ATOM   4719  CG  GLU   308      -0.025  11.085  13.405                       C
ATOM   4720  HG2 GLU   308      -0.171  10.326  14.172                       H
ATOM   4721  HG3 GLU   308       0.284  12.012  13.890                       H
ATOM   4722  CD  GLU   308      -1.349  11.338  12.698                       C
ATOM   4723  OE1 GLU   308      -1.643  10.688  11.673                       O
ATOM   4724  OE2 GLU   308      -2.133  12.187  13.181                       O
ATOM   4725  C   GLU   308       3.518   9.966  12.226                       C
ATOM   4726  O   GLU   308       4.267  10.636  11.505                       O
ATOM   4727  N   GLY   309       3.600   8.637  12.331                       N
ATOM   4728  H   GLY   309       2.961   8.172  12.970                       H
ATOM   4729  CA  GLY   309       4.684   7.822  11.767                       C
ATOM   4730  HA2 GLY   309       4.346   6.789  11.677                       H
ATOM   4731  HA3 GLY   309       4.953   8.196  10.777                       H
ATOM   4732  C   GLY   309       5.948   7.846  12.645                       C
ATOM   4733  O   GLY   309       5.987   8.566  13.653                       O
ATOM   4734  N   PRO   310       7.001   7.080  12.303                       N
ATOM   4735  CD  PRO   310       8.267   7.102  13.020                       C
ATOM   4736  HD2 PRO   310       8.121   7.010  14.095                       H
ATOM   4737  HD3 PRO   310       8.781   8.031  12.780                       H
ATOM   4738  CG  PRO   310       9.080   5.922  12.499                       C
ATOM   4739  HG2 PRO   310       8.834   5.021  13.059                       H
ATOM   4740  HG3 PRO   310      10.150   6.121  12.540                       H
ATOM   4741  CB  PRO   310       8.563   5.805  11.069                       C
ATOM   4742  HB2 PRO   310       8.757   4.827  10.632                       H
ATOM   4743  HB3 PRO   310       9.037   6.580  10.473                       H
ATOM   4744  CA  PRO   310       7.063   6.090  11.234                       C
ATOM   4745  HA  PRO   310       6.647   6.479  10.306                       H
ATOM   4746  C   PRO   310       6.323   4.806  11.622                       C
ATOM   4747  O   PRO   310       6.115   4.549  12.808                       O
ATOM   4748  N   GLU   311       5.987   3.993  10.618                       N
ATOM   4749  H   GLU   311       6.174   4.290   9.670                       H
ATOM   4750  CA  GLU   311       5.618   2.581  10.777                       C
ATOM   4751  HA  GLU   311       5.427   2.374  11.829                       H
ATOM   4752  CB  GLU   311       4.318   2.281  10.004                       C
ATOM   4753  HB2 GLU   311       4.508   2.439   8.941                       H
ATOM   4754  HB3 GLU   311       4.060   1.235  10.141                       H
ATOM   4755  CG  GLU   311       3.092   3.133  10.405                       C
ATOM   4756  HG2 GLU   311       3.319   4.189  10.250                       H
ATOM   4757  HG3 GLU   311       2.283   2.873   9.724                       H
ATOM   4758  CD  GLU   311       2.565   2.942  11.836                       C
ATOM   4759  OE1 GLU   311       3.004   2.003  12.537                       O
ATOM   4760  OE2 GLU   311       1.687   3.745  12.249                       O
ATOM   4761  C   GLU   311       6.801   1.670  10.351                       C
ATOM   4762  O   GLU   311       7.883   2.157   9.992                       O
ATOM   4763  N   TYR   312       6.656   0.341  10.434                       N
ATOM   4764  H   TYR   312       5.724  -0.046  10.548                       H
ATOM   4765  CA  TYR   312       7.801  -0.581  10.386                       C
ATOM   4766  HA  TYR   312       8.492  -0.295  11.178                       H
ATOM   4767  CB  TYR   312       7.375  -2.031  10.640                       C
ATOM   4768  HB2 TYR   312       7.114  -2.143  11.686                       H
ATOM   4769  HB3 TYR   312       6.491  -2.256  10.042                       H
ATOM   4770  CG  TYR   312       8.466  -3.029  10.294                       C
ATOM   4771  CD1 TYR   312       9.653  -3.085  11.052                       C
ATOM   4772  HD1 TYR   312       9.772  -2.429  11.898                       H
ATOM   4773  CE1 TYR   312      10.698  -3.953  10.674                       C
ATOM   4774  HE1 TYR   312      11.618  -3.979  11.229                       H
ATOM   4775  CZ  TYR   312      10.569  -4.754   9.519                       C
ATOM   4776  OH  TYR   312      11.575  -5.586   9.135                       O
ATOM   4777  HH  TYR   312      11.432  -5.961   8.257                       H
ATOM   4778  CE2 TYR   312       9.398  -4.663   8.745                       C
ATOM   4779  HE2 TYR   312       9.313  -5.229   7.837                       H
ATOM   4780  CD2 TYR   312       8.352  -3.808   9.131                       C
ATOM   4781  HD2 TYR   312       7.473  -3.716   8.503                       H
ATOM   4782  C   TYR   312       8.600  -0.520   9.083                       C
ATOM   4783  O   TYR   312       9.824  -0.385   9.144                       O
ATOM   4784  N   GLU   313       7.956  -0.636   7.924                       N
ATOM   4785  H   GLU   313       6.950  -0.774   7.907                       H
ATOM   4786  CA  GLU   313       8.698  -0.681   6.668                       C
ATOM   4787  HA  GLU   313       9.451  -1.465   6.759                       H
ATOM   4788  CB  GLU   313       7.764  -1.028   5.515                       C
ATOM   4789  HB2 GLU   313       6.893  -1.554   5.890                       H
ATOM   4790  HB3 GLU   313       7.429  -0.109   5.038                       H
ATOM   4791  CG  GLU   313       8.474  -1.902   4.486                       C
ATOM   4792  HG2 GLU   313       8.075  -1.659   3.506                       H
ATOM   4793  HG3 GLU   313       9.540  -1.680   4.459                       H
ATOM   4794  CD  GLU   313       8.249  -3.394   4.697                       C
ATOM   4795  OE1 GLU   313       7.815  -3.890   5.759                       O
ATOM   4796  OE2 GLU   313       8.393  -4.106   3.691                       O
ATOM   4797  C   GLU   313       9.408   0.651   6.396                       C
ATOM   4798  O   GLU   313      10.512   0.672   5.856                       O
ATOM   4799  N   SER   314       8.829   1.764   6.847                       N
ATOM   4800  H   SER   314       7.867   1.711   7.170                       H
ATOM   4801  CA  SER   314       9.507   3.057   6.871                       C
ATOM   4802  HA  SER   314       9.858   3.286   5.866                       H
ATOM   4803  CB  SER   314       8.549   4.165   7.309                       C
ATOM   4804  HB2 SER   314       8.324   4.063   8.371                       H
ATOM   4805  HB3 SER   314       9.072   5.103   7.142                       H
ATOM   4806  OG  SER   314       7.335   4.168   6.580                       O
ATOM   4807  HG  SER   314       6.681   4.746   7.025                       H
ATOM   4808  C   SER   314      10.727   3.066   7.806                       C
ATOM   4809  O   SER   314      11.793   3.536   7.398                       O
ATOM   4810  N   VAL   315      10.603   2.521   9.027                       N
ATOM   4811  H   VAL   315       9.683   2.152   9.290                       H
ATOM   4812  CA  VAL   315      11.736   2.362   9.966                       C
ATOM   4813  HA  VAL   315      12.120   3.358  10.170                       H
ATOM   4814  CB  VAL   315      11.313   1.727  11.318                       C
ATOM   4815  HB  VAL   315      10.700   0.847  11.141                       H
ATOM   4816  CG1 VAL   315      12.515   1.291  12.174                       C
ATOM   4817 HG11 VAL   315      13.049   0.467  11.701                       H
ATOM   4818 HG12 VAL   315      13.193   2.133  12.314                       H
ATOM   4819 HG13 VAL   315      12.164   0.941  13.142                       H
ATOM   4820  CG2 VAL   315      10.496   2.713  12.168                       C
ATOM   4821 HG21 VAL   315      10.194   2.242  13.104                       H
ATOM   4822 HG22 VAL   315      11.089   3.601  12.393                       H
ATOM   4823 HG23 VAL   315       9.598   3.009  11.637                       H
ATOM   4824  C   VAL   315      12.879   1.557   9.331                       C
ATOM   4825  O   VAL   315      14.045   1.921   9.487                       O
ATOM   4826  N   TRP   316      12.564   0.497   8.580                       N
ATOM   4827  H   TRP   316      11.586   0.230   8.505                       H
ATOM   4828  CA  TRP   316      13.552  -0.251   7.811                       C
ATOM   4829  HA  TRP   316      14.365  -0.552   8.472                       H
ATOM   4830  CB  TRP   316      12.907  -1.511   7.230                       C
ATOM   4831  HB2 TRP   316      12.693  -2.215   8.032                       H
ATOM   4832  HB3 TRP   316      11.954  -1.252   6.770                       H
ATOM   4833  CG  TRP   316      13.767  -2.160   6.191                       C
ATOM   4834  CD1 TRP   316      14.925  -2.804   6.437                       C
ATOM   4835  HD1 TRP   316      15.340  -2.980   7.421                       H
ATOM   4836  NE1 TRP   316      15.532  -3.123   5.244                       N
ATOM   4837  HE1 TRP   316      16.462  -3.526   5.201                       H
ATOM   4838  CE2 TRP   316      14.787  -2.723   4.158                       C
ATOM   4839  CZ2 TRP   316      14.993  -2.790   2.772                       C
ATOM   4840  HZ2 TRP   316      15.877  -3.255   2.366                       H
ATOM   4841  CH2 TRP   316      14.037  -2.225   1.914                       C
ATOM   4842  HH2 TRP   316      14.167  -2.272   0.842                       H
ATOM   4843  CZ3 TRP   316      12.898  -1.603   2.447                       C
ATOM   4844  HZ3 TRP   316      12.161  -1.183   1.778                       H
ATOM   4845  CE3 TRP   316      12.708  -1.531   3.839                       C
ATOM   4846  HE3 TRP   316      11.827  -1.047   4.234                       H
ATOM   4847  CD2 TRP   316      13.648  -2.088   4.733                       C
ATOM   4848  C   TRP   316      14.161   0.591   6.681                       C
ATOM   4849  O   TRP   316      15.387   0.718   6.602                       O
ATOM   4850  N   ALA   317      13.314   1.138   5.801                       N
ATOM   4851  H   ALA   317      12.317   0.993   5.959                       H
ATOM   4852  CA  ALA   317      13.708   1.766   4.539                       C
ATOM   4853  HA  ALA   317      14.260   1.035   3.947                       H
ATOM   4854  CB  ALA   317      12.433   2.146   3.775                       C
ATOM   4855  HB1 ALA   317      12.689   2.572   2.806                       H
ATOM   4856  HB2 ALA   317      11.820   1.260   3.612                       H
ATOM   4857  HB3 ALA   317      11.853   2.874   4.344                       H
ATOM   4858  C   ALA   317      14.612   2.985   4.751                       C
ATOM   4859  O   ALA   317      15.537   3.201   3.966                       O
ATOM   4860  N   LEU   318      14.358   3.740   5.824                       N
ATOM   4861  H   LEU   318      13.536   3.498   6.375                       H
ATOM   4862  CA  LEU   318      15.126   4.912   6.255                       C
ATOM   4863  HA  LEU   318      15.593   5.383   5.391                       H
ATOM   4864  CB  LEU   318      14.129   5.897   6.901                       C
ATOM   4865  HB2 LEU   318      13.736   5.422   7.800                       H
ATOM   4866  HB3 LEU   318      14.668   6.794   7.210                       H
ATOM   4867  CG  LEU   318      12.929   6.312   6.014                       C
ATOM   4868  HG  LEU   318      12.418   5.426   5.637                       H
ATOM   4869  CD1 LEU   318      11.909   7.089   6.857                       C
ATOM   4870 HD11 LEU   318      12.375   7.963   7.302                       H
ATOM   4871 HD12 LEU   318      11.074   7.406   6.235                       H
ATOM   4872 HD13 LEU   318      11.524   6.450   7.653                       H
ATOM   4873  CD2 LEU   318      13.375   7.143   4.801                       C
ATOM   4874 HD21 LEU   318      14.015   6.544   4.153                       H
ATOM   4875 HD22 LEU   318      12.502   7.456   4.228                       H
ATOM   4876 HD23 LEU   318      13.922   8.024   5.131                       H
ATOM   4877  C   LEU   318      16.258   4.546   7.240                       C
ATOM   4878  O   LEU   318      17.170   5.346   7.447                       O
ATOM   4879  N   GLY   319      16.202   3.353   7.845                       N
ATOM   4880  H   GLY   319      15.409   2.765   7.625                       H
ATOM   4881  CA  GLY   319      17.127   2.851   8.867                       C
ATOM   4882  HA2 GLY   319      17.669   3.678   9.320                       H
ATOM   4883  HA3 GLY   319      16.550   2.343   9.640                       H
ATOM   4884  C   GLY   319      18.150   1.862   8.316                       C
ATOM   4885  O   GLY   319      19.043   2.246   7.557                       O
ATOM   4886  N   ALA   320      18.062   0.593   8.730                       N
ATOM   4887  H   ALA   320      17.317   0.365   9.377                       H
ATOM   4888  CA  ALA   320      19.023  -0.470   8.399                       C
ATOM   4889  HA  ALA   320      19.978  -0.233   8.869                       H
ATOM   4890  CB  ALA   320      18.498  -1.774   9.002                       C
ATOM   4891  HB1 ALA   320      18.362  -1.647  10.075                       H
ATOM   4892  HB2 ALA   320      17.546  -2.047   8.544                       H
ATOM   4893  HB3 ALA   320      19.217  -2.576   8.828                       H
ATOM   4894  C   ALA   320      19.302  -0.637   6.893                       C
ATOM   4895  O   ALA   320      20.446  -0.878   6.503                       O
ATOM   4896  N   ASN   321      18.303  -0.405   6.040                       N
ATOM   4897  H   ASN   321      17.385  -0.205   6.421                       H
ATOM   4898  CA  ASN   321      18.448  -0.390   4.581                       C
ATOM   4899  HA  ASN   321      18.705  -1.393   4.238                       H
ATOM   4900  CB  ASN   321      17.084   0.003   4.018                       C
ATOM   4901  HB2 ASN   321      16.318  -0.663   4.399                       H
ATOM   4902  HB3 ASN   321      16.849   1.007   4.371                       H
ATOM   4903  CG  ASN   321      17.025  -0.012   2.500                       C
ATOM   4904  OD1 ASN   321      17.614  -0.853   1.832                       O
ATOM   4905  ND2 ASN   321      16.341   0.960   1.934                       N
ATOM   4906 HD21 ASN   321      15.939   1.692   2.507                       H
ATOM   4907 HD22 ASN   321      16.304   0.998   0.931                       H
ATOM   4908  C   ASN   321      19.527   0.601   4.085                       C
ATOM   4909  O   ASN   321      20.235   0.323   3.116                       O
ATOM   4910  N   LEU   322      19.675   1.735   4.780                       N
ATOM   4911  H   LEU   322      19.059   1.871   5.574                       H
ATOM   4912  CA  LEU   322      20.697   2.767   4.563                       C
ATOM   4913  HA  LEU   322      21.118   2.668   3.561                       H
ATOM   4914  CB  LEU   322      20.029   4.154   4.704                       C
ATOM   4915  HB2 LEU   322      19.656   4.258   5.724                       H
ATOM   4916  HB3 LEU   322      20.787   4.923   4.552                       H
ATOM   4917  CG  LEU   322      18.864   4.429   3.731                       C
ATOM   4918  HG  LEU   322      18.076   3.700   3.910                       H
ATOM   4919  CD1 LEU   322      18.290   5.828   3.981                       C
ATOM   4920 HD11 LEU   322      19.045   6.590   3.782                       H
ATOM   4921 HD12 LEU   322      17.428   5.997   3.334                       H
ATOM   4922 HD13 LEU   322      17.969   5.910   5.017                       H
ATOM   4923  CD2 LEU   322      19.292   4.332   2.264                       C
ATOM   4924 HD21 LEU   322      19.699   3.347   2.054                       H
ATOM   4925 HD22 LEU   322      18.423   4.486   1.629                       H
ATOM   4926 HD23 LEU   322      20.044   5.088   2.035                       H
ATOM   4927  C   LEU   322      21.882   2.644   5.539                       C
ATOM   4928  O   LEU   322      22.781   3.479   5.511                       O
ATOM   4929  N   GLY   323      21.888   1.648   6.434                       N
ATOM   4930  H   GLY   323      21.149   0.956   6.381                       H
ATOM   4931  CA  GLY   323      22.871   1.507   7.515                       C
ATOM   4932  HA2 GLY   323      22.782   0.510   7.947                       H
ATOM   4933  HA3 GLY   323      23.874   1.645   7.114                       H
ATOM   4934  C   GLY   323      22.689   2.522   8.648                       C
ATOM   4935  O   GLY   323      23.623   2.752   9.411                       O
ATOM   4936  N   ILE   324      21.524   3.170   8.747                       N
ATOM   4937  H   ILE   324      20.770   2.880   8.130                       H
ATOM   4938  CA  ILE   324      21.218   4.187   9.765                       C
ATOM   4939  HA  ILE   324      22.153   4.638  10.104                       H
ATOM   4940  CB  ILE   324      20.352   5.316   9.147                       C
ATOM   4941  HB  ILE   324      19.501   4.867   8.634                       H
ATOM   4942  CG2 ILE   324      19.810   6.271  10.231                       C
ATOM   4943 HG21 ILE   324      19.202   7.053   9.776                       H
ATOM   4944 HG22 ILE   324      19.163   5.731  10.923                       H
ATOM   4945 HG23 ILE   324      20.633   6.727  10.780                       H
ATOM   4946  CG1 ILE   324      21.203   6.088   8.107                       C
ATOM   4947 HG12 ILE   324      22.035   6.568   8.622                       H
ATOM   4948 HG13 ILE   324      21.615   5.385   7.384                       H
ATOM   4949  CD1 ILE   324      20.460   7.162   7.308                       C
ATOM   4950 HD11 ILE   324      20.187   7.992   7.957                       H
ATOM   4951 HD12 ILE   324      21.112   7.540   6.520                       H
ATOM   4952 HD13 ILE   324      19.566   6.734   6.855                       H
ATOM   4953  C   ILE   324      20.583   3.515  10.990                       C
ATOM   4954  O   ILE   324      19.594   2.790  10.891                       O
ATOM   4955  N   ASN   325      21.170   3.726  12.166                       N
ATOM   4956  H   ASN   325      22.023   4.270  12.197                       H
ATOM   4957  CA  ASN   325      20.672   3.195  13.441                       C
ATOM   4958  HA  ASN   325      20.257   2.200  13.283                       H
ATOM   4959  CB  ASN   325      21.862   3.067  14.407                       C
ATOM   4960  HB2 ASN   325      21.529   2.546  15.305                       H
ATOM   4961  HB3 ASN   325      22.655   2.475  13.947                       H
ATOM   4962  CG  ASN   325      22.419   4.432  14.799                       C
ATOM   4963  OD1 ASN   325      22.951   5.168  13.975                       O
ATOM   4964  ND2 ASN   325      22.237   4.851  16.033                       N
ATOM   4965 HD21 ASN   325      21.841   4.231  16.740                       H
ATOM   4966 HD22 ASN   325      22.627   5.738  16.309                       H
ATOM   4967  C   ASN   325      19.579   4.084  14.070                       C
ATOM   4968  O   ASN   325      18.711   3.590  14.791                       O
ATOM   4969  N   ASP   326      19.646   5.395  13.826                       N
ATOM   4970  H   ASP   326      20.355   5.712  13.184                       H
ATOM   4971  CA  ASP   326      18.990   6.413  14.639                       C
ATOM   4972  HA  ASP   326      19.059   6.111  15.686                       H
ATOM   4973  CB  ASP   326      19.761   7.731  14.507                       C
ATOM   4974  HB2 ASP   326      20.749   7.618  14.958                       H
ATOM   4975  HB3 ASP   326      19.890   7.968  13.449                       H
ATOM   4976  CG  ASP   326      19.024   8.882  15.191                       C
ATOM   4977  OD1 ASP   326      18.412   8.678  16.264                       O
ATOM   4978  OD2 ASP   326      19.070  10.008  14.644                       O
ATOM   4979  C   ASP   326      17.508   6.619  14.304                       C
ATOM   4980  O   ASP   326      17.146   7.208  13.283                       O
ATOM   4981  N   LEU   327      16.654   6.227  15.251                       N
ATOM   4982  H   LEU   327      17.031   5.745  16.053                       H
ATOM   4983  CA  LEU   327      15.212   6.422  15.175                       C
ATOM   4984  HA  LEU   327      14.880   5.976  14.243                       H
ATOM   4985  CB  LEU   327      14.565   5.638  16.327                       C
ATOM   4986  HB2 LEU   327      14.965   4.628  16.303                       H
ATOM   4987  HB3 LEU   327      14.866   6.090  17.270                       H
ATOM   4988  CG  LEU   327      13.025   5.553  16.281                       C
ATOM   4989  HG  LEU   327      12.616   6.556  16.398                       H
ATOM   4990  CD1 LEU   327      12.480   4.952  14.975                       C
ATOM   4991 HD11 LEU   327      12.926   3.973  14.793                       H
ATOM   4992 HD12 LEU   327      11.398   4.839  15.044                       H
ATOM   4993 HD13 LEU   327      12.694   5.609  14.134                       H
ATOM   4994  CD2 LEU   327      12.534   4.704  17.461                       C
ATOM   4995 HD21 LEU   327      12.962   5.062  18.397                       H
ATOM   4996 HD22 LEU   327      11.451   4.779  17.515                       H
ATOM   4997 HD23 LEU   327      12.809   3.658  17.324                       H
ATOM   4998  C   LEU   327      14.789   7.902  15.126                       C
ATOM   4999  O   LEU   327      13.745   8.185  14.546                       O
ATOM   5000  N   ALA   328      15.571   8.852  15.658                       N
ATOM   5001  H   ALA   328      16.473   8.597  16.049                       H
ATOM   5002  CA  ALA   328      15.235  10.276  15.548                       C
ATOM   5003  HA  ALA   328      14.193  10.404  15.841                       H
ATOM   5004  CB  ALA   328      16.103  11.099  16.506                       C
ATOM   5005  HB1 ALA   328      17.147  11.059  16.199                       H
ATOM   5006  HB2 ALA   328      15.781  12.141  16.483                       H
ATOM   5007  HB3 ALA   328      16.006  10.721  17.523                       H
ATOM   5008  C   ALA   328      15.355  10.768  14.098                       C
ATOM   5009  O   ALA   328      14.393  11.296  13.549                       O
ATOM   5010  N   SER   329      16.491  10.526  13.443                       N
ATOM   5011  H   SER   329      17.278  10.151  13.962                       H
ATOM   5012  CA  SER   329      16.670  10.836  12.014                       C
ATOM   5013  HA  SER   329      16.533  11.907  11.857                       H
ATOM   5014  CB  SER   329      18.087  10.463  11.557                       C
ATOM   5015  HB2 SER   329      18.241   9.390  11.677                       H
ATOM   5016  HB3 SER   329      18.189  10.714  10.500                       H
ATOM   5017  OG  SER   329      19.078  11.167  12.287                       O
ATOM   5018  HG  SER   329      19.119  10.788  13.193                       H
ATOM   5019  C   SER   329      15.644  10.111  11.126                       C
ATOM   5020  O   SER   329      15.176  10.683  10.145                       O
ATOM   5021  N   ILE   330      15.244   8.885  11.485                       N
ATOM   5022  H   ILE   330      15.716   8.451  12.272                       H
ATOM   5023  CA  ILE   330      14.159   8.142  10.815                       C
ATOM   5024  HA  ILE   330      14.336   8.137   9.738                       H
ATOM   5025  CB  ILE   330      14.160   6.679  11.315                       C
ATOM   5026  HB  ILE   330      14.189   6.711  12.399                       H
ATOM   5027  CG2 ILE   330      12.889   5.905  10.928                       C
ATOM   5028 HG21 ILE   330      12.910   4.922  11.391                       H
ATOM   5029 HG22 ILE   330      12.001   6.414  11.293                       H
ATOM   5030 HG23 ILE   330      12.817   5.802   9.847                       H
ATOM   5031  CG1 ILE   330      15.416   5.927  10.810                       C
ATOM   5032 HG12 ILE   330      15.319   5.735   9.742                       H
ATOM   5033 HG13 ILE   330      16.299   6.550  10.943                       H
ATOM   5034  CD1 ILE   330      15.676   4.599  11.534                       C
ATOM   5035 HD11 ILE   330      14.939   3.853  11.240                       H
ATOM   5036 HD12 ILE   330      16.669   4.238  11.273                       H
ATOM   5037 HD13 ILE   330      15.641   4.738  12.612                       H
ATOM   5038  C   ILE   330      12.800   8.836  11.002                       C
ATOM   5039  O   ILE   330      12.078   8.997  10.027                       O
ATOM   5040  N   ILE   331      12.444   9.287  12.211                       N
ATOM   5041  H   ILE   331      13.074   9.103  12.987                       H
ATOM   5042  CA  ILE   331      11.212  10.069  12.466                       C
ATOM   5043  HA  ILE   331      10.350   9.506  12.106                       H
ATOM   5044  CB  ILE   331      11.052  10.323  13.992                       C
ATOM   5045  HB  ILE   331      12.012  10.671  14.368                       H
ATOM   5046  CG2 ILE   331       9.998  11.408  14.297                       C
ATOM   5047 HG21 ILE   331       9.894  11.555  15.371                       H
ATOM   5048 HG22 ILE   331      10.289  12.364  13.865                       H
ATOM   5049 HG23 ILE   331       9.035  11.103  13.887                       H
ATOM   5050  CG1 ILE   331      10.669   9.038  14.766                       C
ATOM   5051 HG12 ILE   331       9.598   8.868  14.669                       H
ATOM   5052 HG13 ILE   331      11.181   8.178  14.338                       H
ATOM   5053  CD1 ILE   331      11.003   9.096  16.264                       C
ATOM   5054 HD11 ILE   331      10.450   9.897  16.753                       H
ATOM   5055 HD12 ILE   331      10.725   8.151  16.730                       H
ATOM   5056 HD13 ILE   331      12.071   9.261  16.404                       H
ATOM   5057  C   ILE   331      11.210  11.374  11.652                       C
ATOM   5058  O   ILE   331      10.196  11.710  11.038                       O
ATOM   5059  N   GLU   332      12.338  12.088  11.628                       N
ATOM   5060  H   GLU   332      13.127  11.736  12.163                       H
[truncated: 976,946 more chars]
