# Supplementary material for: A bacterial tungsten-containing aldehyde oxidoreductase forms an enzymatic decorated protein nanowire
Source: Sci Adv. 2023 Jun 2;9(22):eadg6689. doi: 10.1126/sciadv.adg6689 (PMC10413684; doi:10.1126/sciadv.adg6689)
Supplement: Supplementary file 2 — Data S1 to S9 [file sciadv.adg6689_data_s1_to_s9.zip › submission-aaas/S3_AOR_Pfuriosus_WIVOOH2.pdb]

TITLE      QM:MM  min5 W VI OO bez MD (krysztal) do porównania Phenix 1  WIV OH2 O
TITLE    3 H2O przy Mg zrobiony z OH OH -  EE optymalizacja po zoptymalizowaniu w ME
REMARK   1 File created by GaussView 6.0.16
ATOM      1  N   MET     1     -29.723  -1.883  -2.049                       N
ATOM      2  H1  MET     1     -30.396  -2.204  -1.374                       H
ATOM      3  H2  MET     1     -29.858  -0.879  -2.157                       H
ATOM      4  H3  MET     1     -29.926  -2.343  -2.940                       H
ATOM      5  CA  MET     1     -28.342  -2.226  -1.601                       C
ATOM      6  HA  MET     1     -28.232  -3.308  -1.691                       H
ATOM      7  CB  MET     1     -27.282  -1.584  -2.514                       C
ATOM      8  HB2 MET     1     -27.648  -1.618  -3.540                       H
ATOM      9  HB3 MET     1     -27.124  -0.540  -2.237                       H
ATOM     10  CG  MET     1     -25.948  -2.345  -2.457                       C
ATOM     11  HG2 MET     1     -25.512  -2.219  -1.464                       H
ATOM     12  HG3 MET     1     -26.143  -3.407  -2.609                       H
ATOM     13  SD  MET     1     -24.681  -1.832  -3.647                       S
ATOM     14  CE  MET     1     -25.526  -2.121  -5.221                       C
ATOM     15  HE1 MET     1     -24.802  -2.073  -6.037                       H
ATOM     16  HE2 MET     1     -25.999  -3.099  -5.216                       H
ATOM     17  HE3 MET     1     -26.275  -1.350  -5.393                       H
ATOM     18  C   MET     1     -28.115  -1.900  -0.116                       C
ATOM     19  O   MET     1     -28.821  -1.053   0.426                       O
ATOM     20  N   TYR     2     -27.189  -2.609   0.521                       N
ATOM     21  H   TYR     2     -26.655  -3.280  -0.013                       H
ATOM     22  CA  TYR     2     -26.760  -2.430   1.910                       C
ATOM     23  HA  TYR     2     -27.118  -1.474   2.300                       H
ATOM     24  CB  TYR     2     -27.331  -3.574   2.755                       C
ATOM     25  HB2 TYR     2     -27.069  -4.523   2.285                       H
ATOM     26  HB3 TYR     2     -26.871  -3.553   3.744                       H
ATOM     27  CG  TYR     2     -28.829  -3.507   2.934                       C
ATOM     28  CD1 TYR     2     -29.363  -2.637   3.899                       C
ATOM     29  HD1 TYR     2     -28.703  -2.030   4.501                       H
ATOM     30  CE1 TYR     2     -30.750  -2.560   4.089                       C
ATOM     31  HE1 TYR     2     -31.146  -1.913   4.855                       H
ATOM     32  CZ  TYR     2     -31.613  -3.331   3.282                       C
ATOM     33  OH  TYR     2     -32.957  -3.231   3.449                       O
ATOM     34  HH  TYR     2     -33.176  -2.652   4.203                       H
ATOM     35  CE2 TYR     2     -31.081  -4.205   2.307                       C
ATOM     36  HE2 TYR     2     -31.740  -4.810   1.700                       H
ATOM     37  CD2 TYR     2     -29.686  -4.300   2.144                       C
ATOM     38  HD2 TYR     2     -29.270  -4.985   1.418                       H
ATOM     39  C   TYR     2     -25.228  -2.438   1.988                       C
ATOM     40  O   TYR     2     -24.577  -2.933   1.065                       O
ATOM     41  N   GLY     3     -24.656  -1.907   3.077                       N
ATOM     42  H   GLY     3     -25.256  -1.520   3.797                       H
ATOM     43  CA  GLY     3     -23.210  -1.759   3.283                       C
ATOM     44  HA2 GLY     3     -23.007  -1.469   4.314                       H
ATOM     45  HA3 GLY     3     -22.703  -2.696   3.057                       H
ATOM     46  C   GLY     3     -22.649  -0.684   2.360                       C
ATOM     47  O   GLY     3     -22.314   0.413   2.796                       O
ATOM     48  N   ASN     4     -22.595  -0.988   1.069                       N
ATOM     49  H   ASN     4     -22.952  -1.898   0.806                       H
ATOM     50  CA  ASN     4     -22.499   0.003   0.004                       C
ATOM     51  HA  ASN     4     -21.736   0.739   0.256                       H
ATOM     52  CB  ASN     4     -22.098  -0.705  -1.292                       C
ATOM     53  HB2 ASN     4     -22.842  -1.470  -1.506                       H
ATOM     54  HB3 ASN     4     -22.119   0.015  -2.105                       H
ATOM     55  CG  ASN     4     -20.720  -1.355  -1.262                       C
ATOM     56  OD1 ASN     4     -19.791  -0.905  -0.604                       O
ATOM     57  ND2 ASN     4     -20.580  -2.465  -1.960                       N
ATOM     58 HD21 ASN     4     -21.342  -2.801  -2.520                       H
ATOM     59 HD22 ASN     4     -19.695  -2.959  -1.944                       H
ATOM     60  C   ASN     4     -23.846   0.726  -0.206                       C
ATOM     61  O   ASN     4     -24.921   0.157   0.008                       O
ATOM     62  N   TRP     5     -23.793   1.965  -0.694                       N
ATOM     63  H   TRP     5     -22.872   2.368  -0.859                       H
ATOM     64  CA  TRP     5     -24.958   2.747  -1.110                       C
ATOM     65  HA  TRP     5     -25.778   2.566  -0.413                       H
ATOM     66  CB  TRP     5     -24.580   4.233  -1.043                       C
ATOM     67  HB2 TRP     5     -23.677   4.400  -1.635                       H
ATOM     68  HB3 TRP     5     -25.380   4.816  -1.494                       H
ATOM     69  CG  TRP     5     -24.368   4.782   0.332                       C
ATOM     70  CD1 TRP     5     -23.169   4.992   0.918                       C
ATOM     71  HD1 TRP     5     -22.211   4.775   0.457                       H
ATOM     72  NE1 TRP     5     -23.360   5.554   2.165                       N
ATOM     73  HE1 TRP     5     -22.611   5.908   2.754                       H
ATOM     74  CE2 TRP     5     -24.694   5.745   2.444                       C
ATOM     75  CZ2 TRP     5     -25.372   6.313   3.532                       C
ATOM     76  HZ2 TRP     5     -24.818   6.693   4.380                       H
ATOM     77  CH2 TRP     5     -26.775   6.356   3.515                       C
ATOM     78  HH2 TRP     5     -27.318   6.758   4.359                       H
ATOM     79  CZ3 TRP     5     -27.476   5.845   2.407                       C
ATOM     80  HZ3 TRP     5     -28.555   5.868   2.405                       H
ATOM     81  CE3 TRP     5     -26.781   5.300   1.309                       C
ATOM     82  HE3 TRP     5     -27.332   4.918   0.464                       H
ATOM     83  CD2 TRP     5     -25.370   5.239   1.296                       C
ATOM     84  C   TRP     5     -25.461   2.386  -2.522                       C
ATOM     85  O   TRP     5     -26.620   2.680  -2.835                       O
ATOM     86  N   GLY     6     -24.604   1.791  -3.365                       N
ATOM     87  H   GLY     6     -23.650   1.664  -3.032                       H
ATOM     88  CA  GLY     6     -24.861   1.481  -4.781                       C
ATOM     89  HA2 GLY     6     -24.232   0.646  -5.085                       H
ATOM     90  HA3 GLY     6     -25.911   1.223  -4.925                       H
ATOM     91  C   GLY     6     -24.531   2.649  -5.715                       C
ATOM     92  O   GLY     6     -25.126   2.759  -6.786                       O
ATOM     93  N   ARG     7     -23.648   3.555  -5.276                       N
ATOM     94  H   ARG     7     -23.119   3.318  -4.440                       H
ATOM     95  CA  ARG     7     -23.498   4.922  -5.795                       C
ATOM     96  HA  ARG     7     -23.878   4.986  -6.815                       H
ATOM     97  CB  ARG     7     -24.294   5.874  -4.888                       C
ATOM     98  HB2 ARG     7     -24.095   5.605  -3.849                       H
ATOM     99  HB3 ARG     7     -23.937   6.895  -5.039                       H
ATOM    100  CG  ARG     7     -25.810   5.869  -5.150                       C
ATOM    101  HG2 ARG     7     -26.018   6.548  -5.976                       H
ATOM    102  HG3 ARG     7     -26.147   4.873  -5.432                       H
ATOM    103  CD  ARG     7     -26.618   6.298  -3.918                       C
ATOM    104  HD2 ARG     7     -27.652   6.483  -4.208                       H
ATOM    105  HD3 ARG     7     -26.626   5.470  -3.210                       H
ATOM    106  NE  ARG     7     -26.048   7.481  -3.251                       N
ATOM    107  HE  ARG     7     -25.367   7.315  -2.516                       H
ATOM    108  CZ  ARG     7     -26.293   8.754  -3.520                       C
ATOM    109  NH1 ARG     7     -27.113   9.138  -4.470                       N
ATOM    110 HH11 ARG     7     -27.555   8.458  -5.081                       H
ATOM    111 HH12 ARG     7     -27.269  10.117  -4.654                       H
ATOM    112  NH2 ARG     7     -25.677   9.663  -2.806                       N
ATOM    113 HH21 ARG     7     -24.969   9.375  -2.145                       H
ATOM    114 HH22 ARG     7     -25.893  10.652  -2.920                       H
ATOM    115  C   ARG     7     -22.036   5.371  -5.779                       C
ATOM    116  O   ARG     7     -21.333   5.136  -4.799                       O
ATOM    117  N   PHE     8     -21.590   6.100  -6.799                       N
ATOM    118  H   PHE     8     -22.219   6.279  -7.578                       H
ATOM    119  CA  PHE     8     -20.233   6.643  -6.888                       C
ATOM    120  HA  PHE     8     -19.876   6.848  -5.877                       H
ATOM    121  CB  PHE     8     -19.288   5.599  -7.507                       C
ATOM    122  HB2 PHE     8     -18.268   5.954  -7.378                       H
ATOM    123  HB3 PHE     8     -19.371   4.667  -6.945                       H
ATOM    124  CG  PHE     8     -19.489   5.293  -8.981                       C
ATOM    125  CD1 PHE     8     -18.591   5.816  -9.931                       C
ATOM    126  HD1 PHE     8     -17.787   6.465  -9.617                       H
ATOM    127  CE1 PHE     8     -18.728   5.488 -11.290                       C
ATOM    128  HE1 PHE     8     -18.025   5.885 -12.007                       H
ATOM    129  CZ  PHE     8     -19.775   4.648 -11.711                       C
ATOM    130  HZ  PHE     8     -19.893   4.408 -12.758                       H
ATOM    131  CE2 PHE     8     -20.682   4.134 -10.768                       C
ATOM    132  HE2 PHE     8     -21.495   3.497 -11.088                       H
ATOM    133  CD2 PHE     8     -20.537   4.454  -9.406                       C
ATOM    134  HD2 PHE     8     -21.237   4.057  -8.686                       H
ATOM    135  C   PHE     8     -20.199   7.976  -7.643                       C
ATOM    136  O   PHE     8     -21.082   8.278  -8.439                       O
ATOM    137  N   ILE     9     -19.174   8.786  -7.393                       N
ATOM    138  H   ILE     9     -18.454   8.456  -6.753                       H
ATOM    139  CA  ILE     9     -18.949  10.063  -8.089                       C
ATOM    140  HA  ILE     9     -19.885  10.414  -8.531                       H
ATOM    141  CB  ILE     9     -18.467  11.138  -7.081                       C
ATOM    142  HB  ILE     9     -17.630  10.724  -6.517                       H
ATOM    143  CG2 ILE     9     -17.975  12.417  -7.792                       C
ATOM    144 HG21 ILE     9     -17.655  13.164  -7.068                       H
ATOM    145 HG22 ILE     9     -17.113  12.195  -8.419                       H
ATOM    146 HG23 ILE     9     -18.772  12.836  -8.408                       H
ATOM    147  CG1 ILE     9     -19.607  11.482  -6.094                       C
ATOM    148 HG12 ILE     9     -20.381  12.047  -6.616                       H
ATOM    149 HG13 ILE     9     -20.060  10.563  -5.722                       H
ATOM    150  CD1 ILE     9     -19.149  12.280  -4.868                       C
ATOM    151 HD11 ILE     9     -18.747  13.248  -5.159                       H
ATOM    152 HD12 ILE     9     -20.002  12.453  -4.214                       H
ATOM    153 HD13 ILE     9     -18.393  11.714  -4.322                       H
ATOM    154  C   ILE     9     -17.959   9.843  -9.237                       C
ATOM    155  O   ILE     9     -16.959   9.138  -9.082                       O
ATOM    156  N   ARG    10     -18.181  10.505 -10.369                       N
ATOM    157  H   ARG    10     -19.032  11.055 -10.440                       H
ATOM    158  CA  ARG    10     -17.177  10.703 -11.409                       C
ATOM    159  HA  ARG    10     -16.241  10.259 -11.085                       H
ATOM    160  CB  ARG    10     -17.610   9.983 -12.693                       C
ATOM    161  HB2 ARG    10     -17.682   8.915 -12.483                       H
ATOM    162  HB3 ARG    10     -18.592  10.344 -13.002                       H
ATOM    163  CG  ARG    10     -16.605  10.216 -13.829                       C
ATOM    164  HG2 ARG    10     -16.611  11.273 -14.094                       H
ATOM    165  HG3 ARG    10     -15.598   9.947 -13.507                       H
ATOM    166  CD  ARG    10     -16.967   9.434 -15.088                       C
ATOM    167  HD2 ARG    10     -18.044   9.454 -15.240                       H
ATOM    168  HD3 ARG    10     -16.497   9.951 -15.919                       H
ATOM    169  NE  ARG    10     -16.459   8.056 -15.076                       N
ATOM    170  HE  ARG    10     -15.543   7.936 -15.511                       H
ATOM    171  CZ  ARG    10     -17.127   6.953 -14.780                       C
ATOM    172  NH1 ARG    10     -18.391   6.965 -14.442                       N
ATOM    173 HH11 ARG    10     -18.952   7.809 -14.525                       H
ATOM    174 HH12 ARG    10     -18.924   6.116 -14.360                       H
ATOM    175  NH2 ARG    10     -16.539   5.792 -14.850                       N
ATOM    176 HH21 ARG    10     -15.659   5.694 -15.349                       H
ATOM    177 HH22 ARG    10     -17.072   4.934 -14.901                       H
ATOM    178  C   ARG    10     -16.952  12.201 -11.628                       C
ATOM    179  O   ARG    10     -17.909  12.965 -11.702                       O
ATOM    180  N   VAL    11     -15.689  12.595 -11.770                       N
ATOM    181  H   VAL    11     -14.965  11.889 -11.669                       H
ATOM    182  CA  VAL    11     -15.272  13.928 -12.222                       C
ATOM    183  HA  VAL    11     -16.148  14.477 -12.562                       H
ATOM    184  CB  VAL    11     -14.592  14.738 -11.091                       C
ATOM    185  HB  VAL    11     -13.717  14.185 -10.742                       H
ATOM    186  CG1 VAL    11     -14.121  16.119 -11.579                       C
ATOM    187 HG11 VAL    11     -13.362  16.008 -12.354                       H
ATOM    188 HG12 VAL    11     -14.963  16.682 -11.984                       H
ATOM    189 HG13 VAL    11     -13.681  16.678 -10.752                       H
ATOM    190  CG2 VAL    11     -15.538  14.928  -9.892                       C
ATOM    191 HG21 VAL    11     -16.469  15.389 -10.217                       H
ATOM    192 HG22 VAL    11     -15.758  13.965  -9.432                       H
ATOM    193 HG23 VAL    11     -15.071  15.564  -9.141                       H
ATOM    194  C   VAL    11     -14.311  13.746 -13.397                       C
ATOM    195  O   VAL    11     -13.346  12.990 -13.282                       O
ATOM    196  N   ASN    12     -14.561  14.434 -14.514                       N
ATOM    197  H   ASN    12     -15.374  15.048 -14.531                       H
ATOM    198  CA  ASN    12     -13.628  14.501 -15.639                       C
ATOM    199  HA  ASN    12     -12.820  13.795 -15.471                       H
ATOM    200  CB  ASN    12     -14.317  14.086 -16.944                       C
ATOM    201  HB2 ASN    12     -14.836  13.140 -16.782                       H
ATOM    202  HB3 ASN    12     -15.055  14.830 -17.224                       H
ATOM    203  CG  ASN    12     -13.320  13.921 -18.089                       C
ATOM    204  OD1 ASN    12     -12.501  14.795 -18.371                       O
ATOM    205  ND2 ASN    12     -13.320  12.771 -18.739                       N
ATOM    206 HD21 ASN    12     -13.918  12.005 -18.420                       H
ATOM    207 HD22 ASN    12     -12.692  12.647 -19.511                       H
ATOM    208  C   ASN    12     -13.000  15.897 -15.716                       C
ATOM    209  O   ASN    12     -13.633  16.882 -16.095                       O
ATOM    210  N   LEU    13     -11.721  15.970 -15.351                       N
ATOM    211  H   LEU    13     -11.246  15.107 -15.107                       H
ATOM    212  CA  LEU    13     -10.979  17.215 -15.196                       C
ATOM    213  HA  LEU    13     -11.592  17.925 -14.636                       H
ATOM    214  CB  LEU    13      -9.697  16.918 -14.398                       C
ATOM    215  HB2 LEU    13      -9.101  16.200 -14.962                       H
ATOM    216  HB3 LEU    13      -9.134  17.842 -14.323                       H
ATOM    217  CG  LEU    13      -9.897  16.375 -12.968                       C
ATOM    218  HG  LEU    13     -10.506  15.471 -13.000                       H
ATOM    219  CD1 LEU    13      -8.524  16.007 -12.386                       C
ATOM    220 HD11 LEU    13      -7.871  16.881 -12.370                       H
ATOM    221 HD12 LEU    13      -8.644  15.632 -11.369                       H
ATOM    222 HD13 LEU    13      -8.066  15.225 -12.994                       H
ATOM    223  CD2 LEU    13     -10.580  17.398 -12.047                       C
ATOM    224 HD21 LEU    13     -11.569  17.649 -12.426                       H
ATOM    225 HD22 LEU    13     -10.694  16.975 -11.048                       H
ATOM    226 HD23 LEU    13      -9.981  18.305 -11.983                       H
ATOM    227  C   LEU    13     -10.665  17.895 -16.534                       C
ATOM    228  O   LEU    13     -10.504  19.110 -16.554                       O
ATOM    229  N   SER    14     -10.623  17.170 -17.655                       N
ATOM    230  H   SER    14     -10.855  16.186 -17.612                       H
ATOM    231  CA  SER    14     -10.408  17.787 -18.977                       C
ATOM    232  HA  SER    14      -9.589  18.506 -18.930                       H
ATOM    233  CB  SER    14     -10.052  16.722 -20.025                       C
ATOM    234  HB2 SER    14     -10.756  15.892 -19.961                       H
ATOM    235  HB3 SER    14     -10.130  17.160 -21.021                       H
ATOM    236  OG  SER    14      -8.733  16.243 -19.845                       O
ATOM    237  HG  SER    14      -8.180  16.622 -20.565                       H
ATOM    238  C   SER    14     -11.637  18.565 -19.451                       C
ATOM    239  O   SER    14     -11.504  19.677 -19.969                       O
ATOM    240  N   THR    15     -12.833  17.992 -19.262                       N
ATOM    241  H   THR    15     -12.874  17.077 -18.824                       H
ATOM    242  CA  THR    15     -14.100  18.532 -19.774                       C
ATOM    243  HA  THR    15     -13.895  19.185 -20.623                       H
ATOM    244  CB  THR    15     -14.980  17.380 -20.273                       C
ATOM    245  HB  THR    15     -15.916  17.785 -20.659                       H
ATOM    246  CG2 THR    15     -14.263  16.603 -21.383                       C
ATOM    247 HG21 THR    15     -14.015  17.277 -22.202                       H
ATOM    248 HG22 THR    15     -13.351  16.137 -21.008                       H
ATOM    249 HG23 THR    15     -14.907  15.818 -21.758                       H
ATOM    250  OG1 THR    15     -15.243  16.499 -19.208                       O
ATOM    251  HG1 THR    15     -15.940  15.878 -19.479                       H
ATOM    252  C   THR    15     -14.844  19.385 -18.750                       C
ATOM    253  O   THR    15     -15.712  20.164 -19.139                       O
ATOM    254  N   GLY    16     -14.485  19.273 -17.465                       N
ATOM    255  H   GLY    16     -13.828  18.538 -17.233                       H
ATOM    256  CA  GLY    16     -15.116  19.973 -16.335                       C
ATOM    257  HA2 GLY    16     -14.420  19.994 -15.496                       H
ATOM    258  HA3 GLY    16     -15.383  20.987 -16.630                       H
ATOM    259  C   GLY    16     -16.388  19.289 -15.843                       C
ATOM    260  O   GLY    16     -17.155  19.888 -15.091                       O
ATOM    261  N   ASP    17     -16.655  18.076 -16.315                       N
ATOM    262  H   ASP    17     -15.947  17.639 -16.889                       H
ATOM    263  CA  ASP    17     -17.873  17.311 -16.064                       C
ATOM    264  HA  ASP    17     -18.735  17.972 -16.168                       H
ATOM    265  CB  ASP    17     -17.951  16.231 -17.147                       C
ATOM    266  HB2 ASP    17     -17.858  16.709 -18.123                       H
ATOM    267  HB3 ASP    17     -17.108  15.554 -17.021                       H
ATOM    268  CG  ASP    17     -19.239  15.415 -17.136                       C
ATOM    269  OD1 ASP    17     -20.323  16.021 -16.944                       O
ATOM    270  OD2 ASP    17     -19.144  14.202 -17.418                       O
ATOM    271  C   ASP    17     -17.891  16.688 -14.660                       C
ATOM    272  O   ASP    17     -16.866  16.226 -14.162                       O
ATOM    273  N   ILE    18     -19.076  16.636 -14.047                       N
ATOM    274  H   ILE    18     -19.888  16.960 -14.558                       H
ATOM    275  CA  ILE    18     -19.333  15.959 -12.767                       C
ATOM    276  HA  ILE    18     -18.502  15.287 -12.544                       H
ATOM    277  CB  ILE    18     -19.473  16.965 -11.594                       C
ATOM    278  HB  ILE    18     -20.333  17.609 -11.792                       H
ATOM    279  CG2 ILE    18     -19.739  16.217 -10.268                       C
ATOM    280 HG21 ILE    18     -19.868  16.923  -9.447                       H
ATOM    281 HG22 ILE    18     -20.664  15.645 -10.328                       H
ATOM    282 HG23 ILE    18     -18.913  15.544 -10.039                       H
ATOM    283  CG1 ILE    18     -18.217  17.864 -11.483                       C
ATOM    284 HG12 ILE    18     -17.324  17.240 -11.441                       H
ATOM    285 HG13 ILE    18     -18.150  18.479 -12.380                       H
ATOM    286  CD1 ILE    18     -18.203  18.812 -10.276                       C
ATOM    287 HD11 ILE    18     -17.961  18.260  -9.368                       H
ATOM    288 HD12 ILE    18     -17.447  19.579 -10.431                       H
ATOM    289 HD13 ILE    18     -19.173  19.295 -10.162                       H
ATOM    290  C   ILE    18     -20.593  15.107 -12.925                       C
ATOM    291  O   ILE    18     -21.575  15.540 -13.535                       O
ATOM    292  N   LYS    19     -20.568  13.891 -12.381                       N
ATOM    293  H   LYS    19     -19.709  13.592 -11.931                       H
ATOM    294  CA  LYS    19     -21.700  12.964 -12.351                       C
ATOM    295  HA  LYS    19     -22.628  13.527 -12.459                       H
ATOM    296  CB  LYS    19     -21.575  11.959 -13.516                       C
ATOM    297  HB2 LYS    19     -20.609  11.461 -13.449                       H
ATOM    298  HB3 LYS    19     -22.356  11.207 -13.403                       H
ATOM    299  CG  LYS    19     -21.740  12.591 -14.907                       C
ATOM    300  HG2 LYS    19     -22.757  12.971 -14.978                       H
ATOM    301  HG3 LYS    19     -21.042  13.417 -15.037                       H
ATOM    302  CD  LYS    19     -21.510  11.593 -16.048                       C
ATOM    303  HD2 LYS    19     -22.032  10.662 -15.823                       H
ATOM    304  HD3 LYS    19     -21.916  12.013 -16.970                       H
ATOM    305  CE  LYS    19     -20.011  11.338 -16.246                       C
ATOM    306  HE2 LYS    19     -19.553  12.232 -16.676                       H
ATOM    307  HE3 LYS    19     -19.553  11.153 -15.272                       H
ATOM    308  NZ  LYS    19     -19.769  10.173 -17.122                       N
ATOM    309  HZ1 LYS    19     -20.302  10.260 -17.981                       H
ATOM    310  HZ2 LYS    19     -18.786  10.113 -17.382                       H
ATOM    311  HZ3 LYS    19     -20.051   9.334 -16.617                       H
ATOM    312  C   LYS    19     -21.745  12.199 -11.018                       C
ATOM    313  O   LYS    19     -20.711  11.757 -10.518                       O
ATOM    314  N   VAL    20     -22.942  11.950 -10.497                       N
ATOM    315  H   VAL    20     -23.739  12.390 -10.953                       H
ATOM    316  CA  VAL    20     -23.225  10.824  -9.593                       C
ATOM    317  HA  VAL    20     -22.300  10.513  -9.105                       H
ATOM    318  CB  VAL    20     -24.244  11.193  -8.489                       C
ATOM    319  HB  VAL    20     -25.170  11.520  -8.962                       H
ATOM    320  CG1 VAL    20     -24.557   9.990  -7.579                       C
ATOM    321 HG11 VAL    20     -25.030   9.193  -8.152                       H
ATOM    322 HG12 VAL    20     -23.639   9.611  -7.128                       H
ATOM    323 HG13 VAL    20     -25.245  10.291  -6.788                       H
ATOM    324  CG2 VAL    20     -23.717  12.344  -7.614                       C
ATOM    325 HG21 VAL    20     -22.779  12.054  -7.139                       H
ATOM    326 HG22 VAL    20     -23.549  13.236  -8.218                       H
ATOM    327 HG23 VAL    20     -24.448  12.588  -6.843                       H
ATOM    328  C   VAL    20     -23.741   9.679 -10.469                       C
ATOM    329  O   VAL    20     -24.668   9.871 -11.254                       O
ATOM    330  N   GLU    21     -23.129   8.506 -10.357                       N
ATOM    331  H   GLU    21     -22.413   8.405  -9.643                       H
ATOM    332  CA  GLU    21     -23.441   7.304 -11.130                       C
ATOM    333  HA  GLU    21     -24.372   7.447 -11.679                       H
ATOM    334  CB  GLU    21     -22.323   7.037 -12.155                       C
ATOM    335  HB2 GLU    21     -21.365   6.977 -11.639                       H
ATOM    336  HB3 GLU    21     -22.520   6.080 -12.638                       H
ATOM    337  CG  GLU    21     -22.245   8.134 -13.236                       C
ATOM    338  HG2 GLU    21     -23.231   8.270 -13.685                       H
ATOM    339  HG3 GLU    21     -21.944   9.068 -12.764                       H
ATOM    340  CD  GLU    21     -21.250   7.801 -14.348                       C
ATOM    341  OE1 GLU    21     -21.190   6.624 -14.770                       O
ATOM    342  OE2 GLU    21     -20.491   8.699 -14.790                       O
ATOM    343  C   GLU    21     -23.657   6.113 -10.180                       C
ATOM    344  O   GLU    21     -23.419   6.212  -8.976                       O
ATOM    345  N   GLU    22     -24.167   4.997 -10.702                       N
ATOM    346  H   GLU    22     -24.287   4.946 -11.706                       H
ATOM    347  CA  GLU    22     -24.714   3.897  -9.898                       C
ATOM    348  HA  GLU    22     -24.301   3.940  -8.890                       H
ATOM    349  CB  GLU    22     -26.245   4.038  -9.800                       C
ATOM    350  HB2 GLU    22     -26.662   4.028 -10.809                       H
ATOM    351  HB3 GLU    22     -26.650   3.180  -9.261                       H
ATOM    352  CG  GLU    22     -26.709   5.307  -9.074                       C
ATOM    353  HG2 GLU    22     -26.299   5.314  -8.064                       H
ATOM    354  HG3 GLU    22     -26.358   6.194  -9.602                       H
ATOM    355  CD  GLU    22     -28.229   5.361  -9.014                       C
ATOM    356  OE1 GLU    22     -28.879   5.428 -10.080                       O
ATOM    357  OE2 GLU    22     -28.818   5.316  -7.906                       O
ATOM    358  C   GLU    22     -24.372   2.513 -10.470                       C
ATOM    359  O   GLU    22     -23.991   2.373 -11.637                       O
ATOM    360  N   TYR    23     -24.559   1.481  -9.648                       N
ATOM    361  H   TYR    23     -24.882   1.675  -8.704                       H
ATOM    362  CA  TYR    23     -24.382   0.068  -9.995                       C
ATOM    363  HA  TYR    23     -24.621  -0.057 -11.050                       H
ATOM    364  CB  TYR    23     -22.915  -0.348  -9.786                       C
ATOM    365  HB2 TYR    23     -22.798  -1.379 -10.122                       H
ATOM    366  HB3 TYR    23     -22.283   0.269 -10.427                       H
ATOM    367  CG  TYR    23     -22.406  -0.236  -8.358                       C
ATOM    368  CD1 TYR    23     -21.996   1.013  -7.849                       C
ATOM    369  HD1 TYR    23     -22.045   1.888  -8.479                       H
ATOM    370  CE1 TYR    23     -21.548   1.131  -6.519                       C
ATOM    371  HE1 TYR    23     -21.250   2.092  -6.124                       H
ATOM    372  CZ  TYR    23     -21.488  -0.016  -5.699                       C
ATOM    373  OH  TYR    23     -21.094   0.088  -4.406                       O
ATOM    374  HH  TYR    23     -21.093   1.001  -4.086                       H
ATOM    375  CE2 TYR    23     -21.871  -1.274  -6.215                       C
ATOM    376  HE2 TYR    23     -21.830  -2.144  -5.577                       H
ATOM    377  CD2 TYR    23     -22.341  -1.379  -7.536                       C
ATOM    378  HD2 TYR    23     -22.668  -2.336  -7.912                       H
ATOM    379  C   TYR    23     -25.348  -0.828  -9.196                       C
ATOM    380  O   TYR    23     -25.713  -0.515  -8.063                       O
ATOM    381  N   ASP    24     -25.782  -1.938  -9.799                       N
ATOM    382  H   ASP    24     -25.438  -2.166 -10.719                       H
ATOM    383  CA  ASP    24     -26.728  -2.878  -9.191                       C
ATOM    384  HA  ASP    24     -27.418  -2.313  -8.562                       H
ATOM    385  CB  ASP    24     -27.565  -3.540 -10.294                       C
ATOM    386  HB2 ASP    24     -28.379  -4.103  -9.833                       H
ATOM    387  HB3 ASP    24     -28.014  -2.767 -10.919                       H
ATOM    388  CG  ASP    24     -26.730  -4.480 -11.159                       C
ATOM    389  OD1 ASP    24     -26.673  -5.684 -10.820                       O
ATOM    390  OD2 ASP    24     -26.167  -3.998 -12.170                       O
ATOM    391  C   ASP    24     -26.044  -3.924  -8.291                       C
ATOM    392  O   ASP    24     -24.819  -4.057  -8.256                       O
ATOM    393  N   GLU    25     -26.847  -4.689  -7.549                       N
ATOM    394  H   GLU    25     -27.846  -4.577  -7.634                       H
ATOM    395  CA  GLU    25     -26.331  -5.601  -6.528                       C
ATOM    396  HA  GLU    25     -25.489  -5.099  -6.058                       H
ATOM    397  CB  GLU    25     -27.390  -5.822  -5.442                       C
ATOM    398  HB2 GLU    25     -27.966  -4.903  -5.344                       H
ATOM    399  HB3 GLU    25     -28.057  -6.628  -5.746                       H
ATOM    400  CG  GLU    25     -26.789  -6.143  -4.067                       C
ATOM    401  HG2 GLU    25     -26.252  -7.090  -4.107                       H
ATOM    402  HG3 GLU    25     -26.086  -5.358  -3.785                       H
ATOM    403  CD  GLU    25     -27.884  -6.228  -3.012                       C
ATOM    404  OE1 GLU    25     -28.581  -5.211  -2.802                       O
ATOM    405  OE2 GLU    25     -28.074  -7.329  -2.445                       O
ATOM    406  C   GLU    25     -25.793  -6.927  -7.084                       C
ATOM    407  O   GLU    25     -25.135  -7.641  -6.335                       O
ATOM    408  N   GLU    26     -25.974  -7.254  -8.371                       N
ATOM    409  H   GLU    26     -26.465  -6.623  -9.000                       H
ATOM    410  CA  GLU    26     -25.189  -8.346  -8.963                       C
ATOM    411  HA  GLU    26     -25.224  -9.211  -8.300                       H
ATOM    412  CB  GLU    26     -25.712  -8.781 -10.333                       C
ATOM    413  HB2 GLU    26     -25.596  -7.976 -11.058                       H
ATOM    414  HB3 GLU    26     -25.090  -9.615 -10.667                       H
ATOM    415  CG  GLU    26     -27.168  -9.246 -10.312                       C
ATOM    416  HG2 GLU    26     -27.333  -9.898  -9.452                       H
ATOM    417  HG3 GLU    26     -27.836  -8.387 -10.242                       H
ATOM    418  CD  GLU    26     -27.446 -10.022 -11.589                       C
ATOM    419  OE1 GLU    26     -27.562  -9.406 -12.671                       O
ATOM    420  OE2 GLU    26     -27.477 -11.273 -11.536                       O
ATOM    421  C   GLU    26     -23.729  -7.922  -9.113                       C
ATOM    422  O   GLU    26     -22.829  -8.722  -8.872                       O
ATOM    423  N   LEU    27     -23.480  -6.653  -9.457                       N
ATOM    424  H   LEU    27     -24.264  -6.036  -9.632                       H
ATOM    425  CA  LEU    27     -22.130  -6.102  -9.529                       C
ATOM    426  HA  LEU    27     -21.538  -6.796 -10.122                       H
ATOM    427  CB  LEU    27     -22.210  -4.730 -10.240                       C
ATOM    428  HB2 LEU    27     -22.892  -4.828 -11.088                       H
ATOM    429  HB3 LEU    27     -22.657  -4.006  -9.562                       H
ATOM    430  CG  LEU    27     -20.902  -4.128 -10.791                       C
ATOM    431  HG  LEU    27     -21.177  -3.201 -11.299                       H
ATOM    432  CD1 LEU    27     -19.902  -3.732  -9.696                       C
ATOM    433 HD11 LEU    27     -19.390  -4.605  -9.303                       H
ATOM    434 HD12 LEU    27     -19.155  -3.062 -10.113                       H
ATOM    435 HD13 LEU    27     -20.416  -3.214  -8.887                       H
ATOM    436  CD2 LEU    27     -20.263  -5.045 -11.846                       C
ATOM    437 HD21 LEU    27     -20.865  -5.035 -12.756                       H
ATOM    438 HD22 LEU    27     -19.262  -4.695 -12.073                       H
ATOM    439 HD23 LEU    27     -20.178  -6.068 -11.497                       H
ATOM    440  C   LEU    27     -21.493  -6.068  -8.131                       C
ATOM    441  O   LEU    27     -20.344  -6.482  -7.971                       O
ATOM    442  N   ALA    28     -22.257  -5.679  -7.104                       N
ATOM    443  H   ALA    28     -23.193  -5.353  -7.308                       H
ATOM    444  CA  ALA    28     -21.829  -5.792  -5.707                       C
ATOM    445  HA  ALA    28     -20.906  -5.222  -5.583                       H
ATOM    446  CB  ALA    28     -22.902  -5.178  -4.799                       C
ATOM    447  HB1 ALA    28     -23.792  -5.807  -4.797                       H
ATOM    448  HB2 ALA    28     -22.522  -5.115  -3.779                       H
ATOM    449  HB3 ALA    28     -23.162  -4.177  -5.144                       H
ATOM    450  C   ALA    28     -21.515  -7.250  -5.316                       C
ATOM    451  O   ALA    28     -20.449  -7.519  -4.770                       O
ATOM    452  N   LYS    29     -22.386  -8.211  -5.634                       N
ATOM    453  H   LYS    29     -23.266  -7.950  -6.068                       H
ATOM    454  CA  LYS    29     -22.151  -9.639  -5.360                       C
ATOM    455  HA  LYS    29     -21.838  -9.744  -4.320                       H
ATOM    456  CB  LYS    29     -23.477 -10.404  -5.542                       C
ATOM    457  HB2 LYS    29     -23.955 -10.103  -6.475                       H
ATOM    458  HB3 LYS    29     -23.273 -11.471  -5.592                       H
ATOM    459  CG  LYS    29     -24.403 -10.121  -4.348                       C
ATOM    460  HG2 LYS    29     -23.923 -10.498  -3.444                       H
ATOM    461  HG3 LYS    29     -24.519  -9.043  -4.242                       H
ATOM    462  CD  LYS    29     -25.803 -10.743  -4.441                       C
ATOM    463  HD2 LYS    29     -26.284 -10.437  -5.370                       H
ATOM    464  HD3 LYS    29     -25.728 -11.829  -4.395                       H
ATOM    465  CE  LYS    29     -26.587 -10.198  -3.239                       C
ATOM    466  HE2 LYS    29     -25.971 -10.314  -2.344                       H
ATOM    467  HE3 LYS    29     -26.745  -9.125  -3.389                       H
ATOM    468  NZ  LYS    29     -27.891 -10.855  -2.997                       N
ATOM    469  HZ1 LYS    29     -28.439 -10.286  -2.367                       H
ATOM    470  HZ2 LYS    29     -28.427 -10.986  -3.848                       H
ATOM    471  HZ3 LYS    29     -27.780 -11.766  -2.555                       H
ATOM    472  C   LYS    29     -20.997 -10.240  -6.188                       C
ATOM    473  O   LYS    29     -20.428 -11.264  -5.800                       O
ATOM    474  N   LYS    30     -20.600  -9.604  -7.294                       N
ATOM    475  H   LYS    30     -21.185  -8.843  -7.623                       H
ATOM    476  CA  LYS    30     -19.474 -10.012  -8.140                       C
ATOM    477  HA  LYS    30     -19.387 -11.097  -8.093                       H
ATOM    478  CB  LYS    30     -19.829  -9.641  -9.590                       C
ATOM    479  HB2 LYS    30     -20.831 -10.021  -9.799                       H
ATOM    480  HB3 LYS    30     -19.847  -8.556  -9.698                       H
ATOM    481  CG  LYS    30     -18.884 -10.249 -10.634                       C
ATOM    482  HG2 LYS    30     -17.887  -9.824 -10.527                       H
ATOM    483  HG3 LYS    30     -18.829 -11.325 -10.476                       H
ATOM    484  CD  LYS    30     -19.420  -9.980 -12.049                       C
ATOM    485  HD2 LYS    30     -20.425 -10.398 -12.132                       H
ATOM    486  HD3 LYS    30     -19.468  -8.906 -12.230                       H
ATOM    487  CE  LYS    30     -18.509 -10.643 -13.085                       C
ATOM    488  HE2 LYS    30     -17.545 -10.130 -13.091                       H
ATOM    489  HE3 LYS    30     -18.353 -11.686 -12.796                       H
ATOM    490  NZ  LYS    30     -19.099 -10.611 -14.443                       N
ATOM    491  HZ1 LYS    30     -18.506 -11.127 -15.088                       H
ATOM    492  HZ2 LYS    30     -20.002 -11.077 -14.451                       H
ATOM    493  HZ3 LYS    30     -19.197  -9.666 -14.795                       H
ATOM    494  C   LYS    30     -18.118  -9.430  -7.682                       C
ATOM    495  O   LYS    30     -17.117 -10.147  -7.754                       O
ATOM    496  N   TRP    31     -18.068  -8.185  -7.190                       N
ATOM    497  H   TRP    31     -18.929  -7.649  -7.214                       H
ATOM    498  CA  TRP    31     -16.813  -7.448  -6.928                       C
ATOM    499  HA  TRP    31     -15.962  -8.119  -7.056                       H
ATOM    500  CB  TRP    31     -16.694  -6.347  -7.989                       C
ATOM    501  HB2 TRP    31     -17.563  -5.689  -7.923                       H
ATOM    502  HB3 TRP    31     -15.816  -5.742  -7.769                       H
ATOM    503  CG  TRP    31     -16.554  -6.834  -9.401                       C
ATOM    504  CD1 TRP    31     -17.537  -6.860 -10.326                       C
ATOM    505  HD1 TRP    31     -18.550  -6.537 -10.139                       H
ATOM    506  NE1 TRP    31     -17.041  -7.320 -11.531                       N
ATOM    507  HE1 TRP    31     -17.575  -7.362 -12.398                       H
ATOM    508  CE2 TRP    31     -15.705  -7.629 -11.432                       C
ATOM    509  CZ2 TRP    31     -14.766  -8.087 -12.364                       C
ATOM    510  HZ2 TRP    31     -15.067  -8.274 -13.382                       H
ATOM    511  CH2 TRP    31     -13.439  -8.285 -11.956                       C
ATOM    512  HH2 TRP    31     -12.705  -8.626 -12.672                       H
ATOM    513  CZ3 TRP    31     -13.069  -8.029 -10.625                       C
ATOM    514  HZ3 TRP    31     -12.044  -8.170 -10.315                       H
ATOM    515  CE3 TRP    31     -14.020  -7.563  -9.696                       C
ATOM    516  HE3 TRP    31     -13.719  -7.336  -8.685                       H
ATOM    517  CD2 TRP    31     -15.363  -7.345 -10.077                       C
ATOM    518  C   TRP    31     -16.664  -6.850  -5.511                       C
ATOM    519  O   TRP    31     -15.576  -6.393  -5.163                       O
ATOM    520  N   LEU    32     -17.733  -6.852  -4.705                       N
ATOM    521  H   LEU    32     -18.593  -7.214  -5.104                       H
ATOM    522  CA  LEU    32     -17.823  -6.519  -3.271                       C
ATOM    523  HA  LEU    32     -18.833  -6.795  -2.969                       H
ATOM    524  CB  LEU    32     -16.840  -7.373  -2.443                       C
ATOM    525  HB2 LEU    32     -16.965  -8.417  -2.727                       H
ATOM    526  HB3 LEU    32     -15.817  -7.076  -2.678                       H
ATOM    527  CG  LEU    32     -17.047  -7.260  -0.917                       C
ATOM    528  HG  LEU    32     -16.946  -6.219  -0.609                       H
ATOM    529  CD1 LEU    32     -18.431  -7.777  -0.489                       C
ATOM    530 HD11 LEU    32     -18.597  -8.778  -0.888                       H
ATOM    531 HD12 LEU    32     -18.491  -7.813   0.596                       H
ATOM    532 HD13 LEU    32     -19.214  -7.110  -0.847                       H
ATOM    533  CD2 LEU    32     -15.963  -8.070  -0.201                       C
ATOM    534 HD21 LEU    32     -14.976  -7.700  -0.481                       H
ATOM    535 HD22 LEU    32     -16.076  -7.967   0.878                       H
ATOM    536 HD23 LEU    32     -16.042  -9.124  -0.472                       H
ATOM    537  C   LEU    32     -17.708  -5.024  -2.937                       C
ATOM    538  O   LEU    32     -18.604  -4.487  -2.291                       O
ATOM    539  N   GLY    33     -16.621  -4.359  -3.331                       N
ATOM    540  H   GLY    33     -15.914  -4.869  -3.848                       H
ATOM    541  CA  GLY    33     -16.311  -2.987  -2.911                       C
ATOM    542  HA2 GLY    33     -16.915  -2.286  -3.487                       H
ATOM    543  HA3 GLY    33     -16.587  -2.857  -1.865                       H
ATOM    544  C   GLY    33     -14.839  -2.622  -3.071                       C
ATOM    545  O   GLY    33     -14.036  -3.432  -3.525                       O
ATOM    546  N   SER    34     -14.500  -1.387  -2.706                       N
ATOM    547  H   SER    34     -15.235  -0.793  -2.327                       H
ATOM    548  CA  SER    34     -13.146  -0.813  -2.671                       C
ATOM    549  HA  SER    34     -13.261   0.252  -2.840                       H
ATOM    550  CB  SER    34     -12.576  -0.952  -1.254                       C
ATOM    551  HB2 SER    34     -13.320  -0.659  -0.522                       H
ATOM    552  HB3 SER    34     -12.337  -1.990  -1.071                       H
ATOM    553  OG  SER    34     -11.425  -0.150  -1.083                       O
ATOM    554  HG  SER    34     -11.677   0.788  -1.216                       H
ATOM    555  C   SER    34     -12.203  -1.298  -3.795                       C
ATOM    556  O   SER    34     -12.488  -1.049  -4.967                       O
ATOM    557  N   ARG    35     -11.101  -1.989  -3.460                       N
ATOM    558  H   ARG    35     -10.914  -2.107  -2.472                       H
ATOM    559  CA  ARG    35     -10.123  -2.564  -4.398                       C
ATOM    560  HA  ARG    35      -9.545  -1.748  -4.831                       H
ATOM    561  CB  ARG    35      -9.165  -3.450  -3.574                       C
ATOM    562  HB2 ARG    35      -8.664  -2.815  -2.843                       H
ATOM    563  HB3 ARG    35      -9.747  -4.191  -3.028                       H
ATOM    564  CG  ARG    35      -8.085  -4.183  -4.387                       C
ATOM    565  HG2 ARG    35      -8.565  -4.857  -5.097                       H
ATOM    566  HG3 ARG    35      -7.485  -3.457  -4.937                       H
ATOM    567  CD  ARG    35      -7.173  -5.003  -3.460                       C
ATOM    568  HD2 ARG    35      -6.604  -4.326  -2.818                       H
ATOM    569  HD3 ARG    35      -7.792  -5.648  -2.836                       H
ATOM    570  NE  ARG    35      -6.255  -5.843  -4.237                       N
ATOM    571  HE  ARG    35      -6.343  -5.797  -5.255                       H
ATOM    572  CZ  ARG    35      -5.327  -6.683  -3.801                       C
ATOM    573  NH1 ARG    35      -5.037  -6.841  -2.526                       N
ATOM    574 HH11 ARG    35      -5.450  -6.226  -1.819                       H
ATOM    575 HH12 ARG    35      -4.370  -7.528  -2.231                       H
ATOM    576  NH2 ARG    35      -4.665  -7.387  -4.691                       N
ATOM    577 HH21 ARG    35      -4.849  -7.236  -5.692                       H
ATOM    578 HH22 ARG    35      -3.958  -8.050  -4.436                       H
ATOM    579  C   ARG    35     -10.793  -3.326  -5.562                       C
ATOM    580  O   ARG    35     -10.494  -3.056  -6.729                       O
ATOM    581  N   GLY    36     -11.742  -4.220  -5.261                       N
ATOM    582  H   GLY    36     -11.949  -4.387  -4.282                       H
ATOM    583  CA  GLY    36     -12.466  -5.029  -6.247                       C
ATOM    584  HA2 GLY    36     -11.744  -5.518  -6.897                       H
ATOM    585  HA3 GLY    36     -13.057  -5.774  -5.720                       H
ATOM    586  C   GLY    36     -13.423  -4.230  -7.130                       C
ATOM    587  O   GLY    36     -13.492  -4.476  -8.333                       O
ATOM    588  N   LEU    37     -14.127  -3.246  -6.564                       N
ATOM    589  H   LEU    37     -14.009  -3.095  -5.568                       H
ATOM    590  CA  LEU    37     -14.987  -2.332  -7.328                       C
ATOM    591  HA  LEU    37     -15.644  -2.927  -7.965                       H
ATOM    592  CB  LEU    37     -15.840  -1.522  -6.330                       C
ATOM    593  HB2 LEU    37     -16.421  -2.225  -5.734                       H
ATOM    594  HB3 LEU    37     -15.168  -0.984  -5.660                       H
ATOM    595  CG  LEU    37     -16.814  -0.502  -6.960                       C
ATOM    596  HG  LEU    37     -16.248   0.210  -7.562                       H
ATOM    597  CD1 LEU    37     -17.865  -1.175  -7.856                       C
ATOM    598 HD11 LEU    37     -18.427  -1.916  -7.285                       H
ATOM    599 HD12 LEU    37     -18.556  -0.425  -8.242                       H
ATOM    600 HD13 LEU    37     -17.382  -1.663  -8.701                       H
ATOM    601  CD2 LEU    37     -17.519   0.283  -5.843                       C
ATOM    602 HD21 LEU    37     -16.781   0.794  -5.223                       H
ATOM    603 HD22 LEU    37     -18.184   1.030  -6.278                       H
ATOM    604 HD23 LEU    37     -18.105  -0.393  -5.218                       H
ATOM    605  C   LEU    37     -14.157  -1.433  -8.258                       C
ATOM    606  O   LEU    37     -14.558  -1.182  -9.394                       O
ATOM    607  N   ALA    38     -12.990  -0.974  -7.801                       N
ATOM    608  H   ALA    38     -12.736  -1.180  -6.839                       H
ATOM    609  CA  ALA    38     -12.113  -0.100  -8.572                       C
ATOM    610  HA  ALA    38     -12.719   0.700  -8.999                       H
ATOM    611  CB  ALA    38     -11.105   0.529  -7.607                       C
ATOM    612  HB1 ALA    38     -10.494   1.250  -8.146                       H
ATOM    613  HB2 ALA    38     -11.631   1.047  -6.805                       H
ATOM    614  HB3 ALA    38     -10.469  -0.244  -7.175                       H
ATOM    615  C   ALA    38     -11.440  -0.816  -9.756                       C
ATOM    616  O   ALA    38     -11.418  -0.252 -10.850                       O
ATOM    617  N   ILE    39     -10.936  -2.051  -9.597                       N
ATOM    618  H   ILE    39     -10.942  -2.469  -8.669                       H
ATOM    619  CA  ILE    39     -10.382  -2.811 -10.742                       C
ATOM    620  HA  ILE    39      -9.705  -2.136 -11.262                       H
ATOM    621  CB  ILE    39      -9.552  -4.037 -10.285                       C
ATOM    622  HB  ILE    39      -8.845  -3.698  -9.524                       H
ATOM    623  CG2 ILE    39     -10.419  -5.134  -9.650                       C
ATOM    624 HG21 ILE    39      -9.785  -5.946  -9.296                       H
ATOM    625 HG22 ILE    39     -10.959  -4.722  -8.803                       H
ATOM    626 HG23 ILE    39     -11.130  -5.537 -10.373                       H
ATOM    627  CG1 ILE    39      -8.730  -4.683 -11.426                       C
ATOM    628 HG12 ILE    39      -8.196  -5.544 -11.024                       H
ATOM    629 HG13 ILE    39      -9.398  -5.048 -12.207                       H
ATOM    630  CD1 ILE    39      -7.689  -3.750 -12.058                       C
ATOM    631 HD11 ILE    39      -7.068  -3.304 -11.280                       H
ATOM    632 HD12 ILE    39      -7.054  -4.326 -12.729                       H
ATOM    633 HD13 ILE    39      -8.179  -2.967 -12.634                       H
ATOM    634  C   ILE    39     -11.456  -3.161 -11.784                       C
ATOM    635  O   ILE    39     -11.173  -3.099 -12.981                       O
ATOM    636  N   TYR    40     -12.700  -3.420 -11.363                       N
ATOM    637  H   TYR    40     -12.877  -3.496 -10.369                       H
ATOM    638  CA  TYR    40     -13.835  -3.514 -12.286                       C
ATOM    639  HA  TYR    40     -13.618  -4.285 -13.028                       H
ATOM    640  CB  TYR    40     -15.120  -3.917 -11.545                       C
ATOM    641  HB2 TYR    40     -15.078  -4.982 -11.340                       H
ATOM    642  HB3 TYR    40     -15.163  -3.404 -10.585                       H
ATOM    643  CG  TYR    40     -16.387  -3.601 -12.327                       C
ATOM    644  CD1 TYR    40     -16.719  -4.337 -13.484                       C
ATOM    645  HD1 TYR    40     -16.106  -5.176 -13.780                       H
ATOM    646  CE1 TYR    40     -17.835  -3.967 -14.263                       C
ATOM    647  HE1 TYR    40     -18.091  -4.525 -15.152                       H
ATOM    648  CZ  TYR    40     -18.627  -2.859 -13.885                       C
ATOM    649  OH  TYR    40     -19.719  -2.513 -14.621                       O
ATOM    650  HH  TYR    40     -20.160  -1.726 -14.282                       H
ATOM    651  CE2 TYR    40     -18.288  -2.116 -12.733                       C
ATOM    652  HE2 TYR    40     -18.887  -1.267 -12.438                       H
ATOM    653  CD2 TYR    40     -17.172  -2.489 -11.961                       C
ATOM    654  HD2 TYR    40     -16.908  -1.915 -11.085                       H
ATOM    655  C   TYR    40     -14.050  -2.207 -13.057                       C
ATOM    656  O   TYR    40     -14.122  -2.244 -14.282                       O
ATOM    657  N   LEU    41     -14.149  -1.057 -12.376                       N
ATOM    658  H   LEU    41     -14.087  -1.088 -11.363                       H
ATOM    659  CA  LEU    41     -14.387   0.236 -13.036                       C
ATOM    660  HA  LEU    41     -15.279   0.148 -13.655                       H
ATOM    661  CB  LEU    41     -14.613   1.335 -11.981                       C
ATOM    662  HB2 LEU    41     -13.805   1.279 -11.248                       H
ATOM    663  HB3 LEU    41     -14.550   2.304 -12.477                       H
ATOM    664  CG  LEU    41     -15.969   1.270 -11.246                       C
ATOM    665  HG  LEU    41     -16.115   0.270 -10.842                       H
ATOM    666  CD1 LEU    41     -15.964   2.261 -10.072                       C
ATOM    667 HD11 LEU    41     -15.823   3.278 -10.438                       H
ATOM    668 HD12 LEU    41     -16.911   2.202  -9.534                       H
ATOM    669 HD13 LEU    41     -15.157   2.012  -9.382                       H
ATOM    670  CD2 LEU    41     -17.151   1.590 -12.178                       C
ATOM    671 HD21 LEU    41     -17.229   0.840 -12.963                       H
ATOM    672 HD22 LEU    41     -18.081   1.587 -11.609                       H
ATOM    673 HD23 LEU    41     -17.016   2.573 -12.632                       H
ATOM    674  C   LEU    41     -13.260   0.607 -14.015                       C
ATOM    675  O   LEU    41     -13.544   1.220 -15.044                       O
ATOM    676  N   LEU    42     -12.018   0.174 -13.757                       N
ATOM    677  H   LEU    42     -11.844  -0.280 -12.868                       H
ATOM    678  CA  LEU    42     -10.934   0.227 -14.743                       C
ATOM    679  HA  LEU    42     -10.891   1.237 -15.153                       H
ATOM    680  CB  LEU    42      -9.579  -0.109 -14.088                       C
ATOM    681  HB2 LEU    42      -9.663  -1.068 -13.576                       H
ATOM    682  HB3 LEU    42      -8.837  -0.223 -14.879                       H
ATOM    683  CG  LEU    42      -9.058   0.943 -13.088                       C
ATOM    684  HG  LEU    42      -9.796   1.089 -12.304                       H
ATOM    685  CD1 LEU    42      -7.771   0.437 -12.429                       C
ATOM    686 HD11 LEU    42      -7.000   0.277 -13.184                       H
ATOM    687 HD12 LEU    42      -7.416   1.172 -11.706                       H
ATOM    688 HD13 LEU    42      -7.967  -0.500 -11.908                       H
ATOM    689  CD2 LEU    42      -8.778   2.298 -13.750                       C
ATOM    690 HD21 LEU    42      -9.703   2.723 -14.137                       H
ATOM    691 HD22 LEU    42      -8.371   2.987 -13.011                       H
ATOM    692 HD23 LEU    42      -8.063   2.180 -14.564                       H
ATOM    693  C   LEU    42     -11.233  -0.679 -15.944                       C
ATOM    694  O   LEU    42     -11.441  -0.157 -17.036                       O
ATOM    695  N   LEU    43     -11.283  -2.007 -15.771                       N
ATOM    696  H   LEU    43     -11.190  -2.374 -14.828                       H
ATOM    697  CA  LEU    43     -11.428  -2.968 -16.883                       C
ATOM    698  HA  LEU    43     -10.601  -2.826 -17.579                       H
ATOM    699  CB  LEU    43     -11.396  -4.397 -16.315                       C
ATOM    700  HB2 LEU    43     -12.106  -4.457 -15.488                       H
ATOM    701  HB3 LEU    43     -11.737  -5.085 -17.089                       H
ATOM    702  CG  LEU    43     -10.012  -4.876 -15.838                       C
ATOM    703  HG  LEU    43      -9.605  -4.163 -15.119                       H
ATOM    704  CD1 LEU    43     -10.176  -6.229 -15.138                       C
ATOM    705 HD11 LEU    43     -10.557  -6.974 -15.836                       H
ATOM    706 HD12 LEU    43      -9.212  -6.557 -14.752                       H
ATOM    707 HD13 LEU    43     -10.871  -6.127 -14.303                       H
ATOM    708  CD2 LEU    43      -9.024  -5.027 -17.009                       C
ATOM    709 HD21 LEU    43      -8.777  -4.050 -17.425                       H
ATOM    710 HD22 LEU    43      -8.105  -5.494 -16.661                       H
ATOM    711 HD23 LEU    43      -9.460  -5.651 -17.789                       H
ATOM    712  C   LEU    43     -12.698  -2.763 -17.723                       C
ATOM    713  O   LEU    43     -12.681  -2.959 -18.934                       O
ATOM    714  N   LYS    44     -13.788  -2.309 -17.100                       N
ATOM    715  H   LYS    44     -13.736  -2.210 -16.092                       H
ATOM    716  CA  LYS    44     -15.041  -1.922 -17.751                       C
ATOM    717  HA  LYS    44     -15.481  -2.788 -18.243                       H
ATOM    718  CB  LYS    44     -15.980  -1.441 -16.625                       C
ATOM    719  HB2 LYS    44     -16.134  -2.257 -15.918                       H
ATOM    720  HB3 LYS    44     -15.468  -0.638 -16.094                       H
ATOM    721  CG  LYS    44     -17.365  -0.942 -17.075                       C
ATOM    722  HG2 LYS    44     -17.289  -0.416 -18.022                       H
ATOM    723  HG3 LYS    44     -18.039  -1.789 -17.208                       H
ATOM    724  CD  LYS    44     -17.951   0.045 -16.059                       C
ATOM    725  HD2 LYS    44     -18.267  -0.472 -15.158                       H
ATOM    726  HD3 LYS    44     -17.192   0.771 -15.770                       H
ATOM    727  CE  LYS    44     -19.129   0.783 -16.698                       C
ATOM    728  HE2 LYS    44     -18.846   1.092 -17.708                       H
ATOM    729  HE3 LYS    44     -19.985   0.109 -16.768                       H
ATOM    730  NZ  LYS    44     -19.479   1.985 -15.917                       N
ATOM    731  HZ1 LYS    44     -20.213   2.497 -16.399                       H
ATOM    732  HZ2 LYS    44     -19.813   1.711 -15.001                       H
ATOM    733  HZ3 LYS    44     -18.658   2.590 -15.843                       H
ATOM    734  C   LYS    44     -14.848  -0.833 -18.827                       C
ATOM    735  O   LYS    44     -15.624  -0.783 -19.784                       O
ATOM    736  N   GLU    45     -13.886   0.080 -18.653                       N
ATOM    737  H   GLU    45     -13.243  -0.058 -17.878                       H
ATOM    738  CA  GLU    45     -13.868   1.371 -19.356                       C
ATOM    739  HA  GLU    45     -14.605   1.375 -20.154                       H
ATOM    740  CB  GLU    45     -14.242   2.494 -18.380                       C
ATOM    741  HB2 GLU    45     -13.515   2.516 -17.567                       H
ATOM    742  HB3 GLU    45     -14.189   3.439 -18.920                       H
ATOM    743  CG  GLU    45     -15.655   2.350 -17.795                       C
ATOM    744  HG2 GLU    45     -16.386   2.354 -18.604                       H
ATOM    745  HG3 GLU    45     -15.714   1.403 -17.271                       H
ATOM    746  CD  GLU    45     -15.998   3.458 -16.801                       C
ATOM    747  OE1 GLU    45     -15.197   4.416 -16.690                       O
ATOM    748  OE2 GLU    45     -17.075   3.368 -16.156                       O
ATOM    749  C   GLU    45     -12.520   1.732 -19.986                       C
ATOM    750  O   GLU    45     -12.497   2.276 -21.092                       O
ATOM    751  N   MET    46     -11.410   1.490 -19.294                       N
ATOM    752  H   MET    46     -11.476   0.939 -18.444                       H
ATOM    753  CA  MET    46     -10.084   1.996 -19.636                       C
ATOM    754  HA  MET    46     -10.167   2.763 -20.407                       H
ATOM    755  CB  MET    46      -9.474   2.632 -18.379                       C
ATOM    756  HB2 MET    46     -10.196   3.308 -17.920                       H
ATOM    757  HB3 MET    46      -9.254   1.843 -17.657                       H
ATOM    758  CG  MET    46      -8.196   3.422 -18.682                       C
ATOM    759  HG2 MET    46      -7.607   2.919 -19.452                       H
ATOM    760  HG3 MET    46      -8.467   4.412 -19.056                       H
ATOM    761  SD  MET    46      -7.149   3.620 -17.229                       S
ATOM    762  CE  MET    46      -6.250   2.057 -17.325                       C
ATOM    763  HE1 MET    46      -5.638   2.045 -18.227                       H
ATOM    764  HE2 MET    46      -5.609   1.968 -16.451                       H
ATOM    765  HE3 MET    46      -6.953   1.225 -17.361                       H
ATOM    766  C   MET    46      -9.186   0.870 -20.148                       C
ATOM    767  O   MET    46      -8.926  -0.105 -19.446                       O
ATOM    768  N   ASP    47      -8.644   1.051 -21.351                       N
ATOM    769  H   ASP    47      -8.935   1.848 -21.891                       H
ATOM    770  CA  ASP    47      -7.565   0.223 -21.886                       C
ATOM    771  HA  ASP    47      -7.931  -0.794 -22.018                       H
ATOM    772  CB  ASP    47      -7.188   0.753 -23.273                       C
ATOM    773  HB2 ASP    47      -7.920   0.405 -24.003                       H
ATOM    774  HB3 ASP    47      -7.207   1.842 -23.256                       H
ATOM    775  CG  ASP    47      -5.789   0.299 -23.679                       C
ATOM    776  OD1 ASP    47      -5.568  -0.932 -23.763                       O
ATOM    777  OD2 ASP    47      -4.908   1.178 -23.808                       O
ATOM    778  C   ASP    47      -6.331   0.234 -20.953                       C
ATOM    779  O   ASP    47      -5.742   1.299 -20.760                       O
ATOM    780  N   PRO    48      -5.871  -0.921 -20.436                       N
ATOM    781  CD  PRO    48      -6.576  -2.195 -20.404                       C
ATOM    782  HD2 PRO    48      -6.285  -2.794 -21.268                       H
ATOM    783  HD3 PRO    48      -7.658  -2.073 -20.375                       H
ATOM    784  CG  PRO    48      -6.111  -2.860 -19.115                       C
ATOM    785  HG2 PRO    48      -6.229  -3.941 -19.145                       H
ATOM    786  HG3 PRO    48      -6.663  -2.438 -18.275                       H
ATOM    787  CB  PRO    48      -4.649  -2.427 -19.048                       C
ATOM    788  HB2 PRO    48      -4.055  -3.064 -19.699                       H
ATOM    789  HB3 PRO    48      -4.260  -2.459 -18.032                       H
ATOM    790  CA  PRO    48      -4.674  -0.997 -19.600                       C
ATOM    791  HA  PRO    48      -4.810  -0.310 -18.764                       H
ATOM    792  C   PRO    48      -3.351  -0.642 -20.302                       C
ATOM    793  O   PRO    48      -2.349  -0.490 -19.606                       O
ATOM    794  N   THR    49      -3.303  -0.493 -21.640                       N
ATOM    795  H   THR    49      -4.151  -0.630 -22.184                       H
ATOM    796  CA  THR    49      -2.087  -0.069 -22.365                       C
ATOM    797  HA  THR    49      -1.224  -0.563 -21.919                       H
ATOM    798  CB  THR    49      -2.139  -0.523 -23.833                       C
ATOM    799  HB  THR    49      -3.077  -0.228 -24.297                       H
ATOM    800  CG2 THR    49      -0.990  -0.007 -24.702                       C
ATOM    801 HG21 THR    49      -0.033  -0.192 -24.215                       H
ATOM    802 HG22 THR    49      -1.008  -0.508 -25.671                       H
ATOM    803 HG23 THR    49      -1.105   1.064 -24.868                       H
ATOM    804  OG1 THR    49      -2.044  -1.926 -23.846                       O
ATOM    805  HG1 THR    49      -2.414  -2.271 -23.017                       H
ATOM    806  C   THR    49      -1.804   1.432 -22.232                       C
ATOM    807  O   THR    49      -0.628   1.777 -22.203                       O
ATOM    808  N   VAL    50      -2.809   2.302 -22.065                       N
ATOM    809  H   VAL    50      -3.749   1.932 -22.200                       H
ATOM    810  CA  VAL    50      -2.631   3.779 -21.968                       C
ATOM    811  HA  VAL    50      -2.361   4.108 -22.974                       H
ATOM    812  CB  VAL    50      -3.918   4.556 -21.581                       C
ATOM    813  HB  VAL    50      -3.696   5.619 -21.689                       H
ATOM    814  CG1 VAL    50      -5.071   4.268 -22.552                       C
ATOM    815 HG11 VAL    50      -5.417   3.246 -22.438                       H
ATOM    816 HG12 VAL    50      -5.908   4.935 -22.350                       H
ATOM    817 HG13 VAL    50      -4.739   4.433 -23.577                       H
ATOM    818  CG2 VAL    50      -4.364   4.340 -20.123                       C
ATOM    819 HG21 VAL    50      -4.416   3.278 -19.893                       H
ATOM    820 HG22 VAL    50      -3.657   4.811 -19.441                       H
ATOM    821 HG23 VAL    50      -5.343   4.794 -19.959                       H
ATOM    822  C   VAL    50      -1.500   4.240 -21.026                       C
ATOM    823  O   VAL    50      -1.226   3.627 -19.999                       O
ATOM    824  N   ASP    51      -0.871   5.367 -21.362                       N
ATOM    825  H   ASP    51      -1.137   5.798 -22.236                       H
ATOM    826  CA  ASP    51       0.160   6.059 -20.575                       C
ATOM    827  HA  ASP    51       1.059   5.446 -20.563                       H
ATOM    828  CB  ASP    51       0.483   7.343 -21.355                       C
ATOM    829  HB2 ASP    51       0.992   7.057 -22.274                       H
ATOM    830  HB3 ASP    51      -0.452   7.826 -21.642                       H
ATOM    831  CG  ASP    51       1.355   8.368 -20.630                       C
ATOM    832  OD1 ASP    51       2.143   7.989 -19.731                       O
ATOM    833  OD2 ASP    51       1.297   9.547 -21.045                       O
ATOM    834  C   ASP    51      -0.292   6.374 -19.125                       C
ATOM    835  O   ASP    51      -1.363   6.960 -18.959                       O
ATOM    836  N   PRO    52       0.490   6.046 -18.071                       N
ATOM    837  CD  PRO    52       1.678   5.204 -18.108                       C
ATOM    838  HD2 PRO    52       2.545   5.807 -18.384                       H
ATOM    839  HD3 PRO    52       1.560   4.372 -18.803                       H
ATOM    840  CG  PRO    52       1.855   4.665 -16.691                       C
ATOM    841  HG2 PRO    52       2.904   4.480 -16.456                       H
ATOM    842  HG3 PRO    52       1.269   3.755 -16.568                       H
ATOM    843  CB  PRO    52       1.266   5.774 -15.826                       C
ATOM    844  HB2 PRO    52       2.034   6.529 -15.650                       H
ATOM    845  HB3 PRO    52       0.887   5.389 -14.880                       H
ATOM    846  CA  PRO    52       0.139   6.362 -16.682                       C
ATOM    847  HA  PRO    52      -0.791   5.844 -16.442                       H
ATOM    848  C   PRO    52      -0.028   7.858 -16.370                       C
ATOM    849  O   PRO    52      -0.911   8.213 -15.591                       O
ATOM    850  N   LEU    53       0.796   8.741 -16.951                       N
ATOM    851  H   LEU    53       1.460   8.405 -17.642                       H
ATOM    852  CA  LEU    53       0.798  10.187 -16.660                       C
ATOM    853  HA  LEU    53       0.278  10.368 -15.717                       H
ATOM    854  CB  LEU    53       2.254  10.689 -16.512                       C
ATOM    855  HB2 LEU    53       2.775  10.508 -17.451                       H
ATOM    856  HB3 LEU    53       2.234  11.770 -16.353                       H
ATOM    857  CG  LEU    53       3.062  10.054 -15.360                       C
ATOM    858  HG  LEU    53       3.069   8.969 -15.480                       H
ATOM    859  CD1 LEU    53       4.515  10.548 -15.410                       C
ATOM    860 HD11 LEU    53       4.554  11.625 -15.253                       H
ATOM    861 HD12 LEU    53       5.104  10.053 -14.637                       H
ATOM    862 HD13 LEU    53       4.954  10.321 -16.381                       H
ATOM    863  CD2 LEU    53       2.476  10.396 -13.980                       C
ATOM    864 HD21 LEU    53       1.476   9.975 -13.875                       H
ATOM    865 HD22 LEU    53       3.110   9.987 -13.195                       H
ATOM    866 HD23 LEU    53       2.430  11.475 -13.854                       H
ATOM    867  C   LEU    53      -0.002  10.965 -17.718                       C
ATOM    868  O   LEU    53       0.462  11.962 -18.268                       O
ATOM    869  N   SER    54      -1.186  10.470 -18.060                       N
ATOM    870  H   SER    54      -1.521   9.666 -17.549                       H
ATOM    871  CA  SER    54      -2.036  10.978 -19.148                       C
ATOM    872  HA  SER    54      -1.528  11.786 -19.676                       H
ATOM    873  CB  SER    54      -2.271   9.828 -20.136                       C
ATOM    874  HB2 SER    54      -2.770  10.190 -21.031                       H
ATOM    875  HB3 SER    54      -1.308   9.417 -20.432                       H
ATOM    876  OG  SER    54      -3.062   8.816 -19.540                       O
ATOM    877  HG  SER    54      -2.471   8.052 -19.360                       H
ATOM    878  C   SER    54      -3.400  11.493 -18.644                       C
ATOM    879  O   SER    54      -3.767  11.244 -17.488                       O
ATOM    880  N   PRO    55      -4.209  12.159 -19.496                       N
ATOM    881  CD  PRO    55      -3.834  12.822 -20.741                       C
ATOM    882  HD2 PRO    55      -3.318  12.154 -21.430                       H
ATOM    883  HD3 PRO    55      -3.200  13.679 -20.513                       H
ATOM    884  CG  PRO    55      -5.137  13.306 -21.379                       C
ATOM    885  HG2 PRO    55      -5.509  12.562 -22.080                       H
ATOM    886  HG3 PRO    55      -5.004  14.263 -21.885                       H
ATOM    887  CB  PRO    55      -6.104  13.420 -20.205                       C
ATOM    888  HB2 PRO    55      -7.134  13.257 -20.519                       H
ATOM    889  HB3 PRO    55      -6.004  14.409 -19.754                       H
ATOM    890  CA  PRO    55      -5.623  12.362 -19.205                       C
ATOM    891  HA  PRO    55      -5.726  12.770 -18.202                       H
ATOM    892  C   PRO    55      -6.425  11.046 -19.271                       C
ATOM    893  O   PRO    55      -7.394  10.917 -18.527                       O
ATOM    894  N   GLU    56      -6.026  10.066 -20.097                       N
ATOM    895  H   GLU    56      -5.227  10.228 -20.715                       H
ATOM    896  CA  GLU    56      -6.689   8.755 -20.253                       C
ATOM    897  HA  GLU    56      -7.726   8.909 -20.553                       H
ATOM    898  CB  GLU    56      -5.981   7.910 -21.334                       C
ATOM    899  HB2 GLU    56      -4.910   7.876 -21.137                       H
ATOM    900  HB3 GLU    56      -6.354   6.890 -21.245                       H
ATOM    901  CG  GLU    56      -6.209   8.328 -22.791                       C
ATOM    902  HG2 GLU    56      -5.692   7.620 -23.441                       H
ATOM    903  HG3 GLU    56      -7.277   8.261 -23.005                       H
ATOM    904  CD  GLU    56      -5.719   9.732 -23.121                       C
ATOM    905  OE1 GLU    56      -4.722  10.195 -22.540                       O
ATOM    906  OE2 GLU    56      -6.405  10.407 -23.926                       O
ATOM    907  C   GLU    56      -6.704   7.912 -18.971                       C
ATOM    908  O   GLU    56      -7.735   7.322 -18.650                       O
ATOM    909  N   ASN    57      -5.576   7.817 -18.257                       N
ATOM    910  H   ASN    57      -4.753   8.306 -18.590                       H
ATOM    911  CA  ASN    57      -5.447   6.924 -17.102                       C
ATOM    912  HA  ASN    57      -5.682   5.914 -17.435                       H
ATOM    913  CB  ASN    57      -3.997   6.915 -16.589                       C
ATOM    914  HB2 ASN    57      -3.342   6.551 -17.378                       H
ATOM    915  HB3 ASN    57      -3.700   7.935 -16.340                       H
ATOM    916  CG  ASN    57      -3.801   6.024 -15.361                       C
ATOM    917  OD1 ASN    57      -4.514   5.054 -15.138                       O
ATOM    918  ND2 ASN    57      -2.826   6.328 -14.528                       N
ATOM    919 HD21 ASN    57      -2.213   7.110 -14.722                       H
ATOM    920 HD22 ASN    57      -2.724   5.780 -13.684                       H
ATOM    921  C   ASN    57      -6.442   7.317 -16.000                       C
ATOM    922  O   ASN    57      -6.338   8.400 -15.417                       O
ATOM    923  N   LYS    58      -7.418   6.460 -15.701                       N
ATOM    924  H   LYS    58      -7.460   5.585 -16.205                       H
ATOM    925  CA  LYS    58      -8.425   6.736 -14.679                       C
ATOM    926  HA  LYS    58      -8.677   7.797 -14.733                       H
ATOM    927  CB  LYS    58      -9.726   5.958 -14.961                       C
ATOM    928  HB2 LYS    58      -9.536   4.889 -14.890                       H
ATOM    929  HB3 LYS    58     -10.464   6.234 -14.205                       H
ATOM    930  CG  LYS    58     -10.289   6.278 -16.360                       C
ATOM    931  HG2 LYS    58     -10.235   7.355 -16.531                       H
ATOM    932  HG3 LYS    58      -9.674   5.781 -17.110                       H
ATOM    933  CD  LYS    58     -11.750   5.840 -16.542                       C
ATOM    934  HD2 LYS    58     -11.866   4.787 -16.277                       H
ATOM    935  HD3 LYS    58     -12.385   6.442 -15.888                       H
ATOM    936  CE  LYS    58     -12.161   6.048 -18.008                       C
ATOM    937  HE2 LYS    58     -11.756   7.001 -18.359                       H
ATOM    938  HE3 LYS    58     -11.722   5.252 -18.615                       H
ATOM    939  NZ  LYS    58     -13.631   6.063 -18.184                       N
ATOM    940  HZ1 LYS    58     -14.020   6.915 -17.778                       H
ATOM    941  HZ2 LYS    58     -13.888   6.012 -19.159                       H
ATOM    942  HZ3 LYS    58     -14.083   5.297 -17.685                       H
ATOM    943  C   LYS    58      -7.836   6.482 -13.280                       C
ATOM    944  O   LYS    58      -7.301   5.413 -12.980                       O
ATOM    945  N   LEU    59      -7.927   7.489 -12.411                       N
ATOM    946  H   LEU    59      -8.409   8.327 -12.712                       H
ATOM    947  CA  LEU    59      -7.565   7.404 -10.999                       C
ATOM    948  HA  LEU    59      -6.883   6.570 -10.836                       H
ATOM    949  CB  LEU    59      -6.851   8.713 -10.613                       C
ATOM    950  HB2 LEU    59      -5.932   8.778 -11.193                       H
ATOM    951  HB3 LEU    59      -7.476   9.551 -10.912                       H
ATOM    952  CG  LEU    59      -6.502   8.871  -9.119                       C
ATOM    953  HG  LEU    59      -7.410   8.780  -8.524                       H
ATOM    954  CD1 LEU    59      -5.497   7.809  -8.655                       C
ATOM    955 HD11 LEU    59      -4.604   7.844  -9.278                       H
ATOM    956 HD12 LEU    59      -5.212   8.004  -7.621                       H
ATOM    957 HD13 LEU    59      -5.943   6.817  -8.710                       H
ATOM    958  CD2 LEU    59      -5.912  10.269  -8.881                       C
ATOM    959 HD21 LEU    59      -6.634  11.032  -9.176                       H
ATOM    960 HD22 LEU    59      -5.681  10.398  -7.824                       H
ATOM    961 HD23 LEU    59      -4.999  10.395  -9.464                       H
ATOM    962  C   LEU    59      -8.855   7.144 -10.221                       C
ATOM    963  O   LEU    59      -9.774   7.959 -10.276                       O
ATOM    964  N   ILE    60      -8.962   5.995  -9.555                       N
ATOM    965  H   ILE    60      -8.183   5.345  -9.539                       H
ATOM    966  CA  ILE    60     -10.196   5.577  -8.873                       C
ATOM    967  HA  ILE    60     -10.945   6.369  -8.949                       H
ATOM    968  CB  ILE    60     -10.799   4.311  -9.531                       C
ATOM    969  HB  ILE    60     -10.107   3.477  -9.400                       H
ATOM    970  CG2 ILE    60     -12.129   3.952  -8.834                       C
ATOM    971 HG21 ILE    60     -12.563   3.056  -9.276                       H
ATOM    972 HG22 ILE    60     -11.961   3.739  -7.778                       H
ATOM    973 HG23 ILE    60     -12.836   4.777  -8.921                       H
ATOM    974  CG1 ILE    60     -10.982   4.555 -11.051                       C
ATOM    975 HG12 ILE    60     -11.479   5.513 -11.200                       H
ATOM    976 HG13 ILE    60      -9.998   4.610 -11.519                       H
ATOM    977  CD1 ILE    60     -11.777   3.484 -11.802                       C
ATOM    978 HD11 ILE    60     -12.828   3.550 -11.529                       H
ATOM    979 HD12 ILE    60     -11.689   3.648 -12.876                       H
ATOM    980 HD13 ILE    60     -11.399   2.495 -11.554                       H
ATOM    981  C   ILE    60      -9.910   5.382  -7.388                       C
ATOM    982  O   ILE    60      -8.960   4.692  -7.018                       O
ATOM    983  N   ILE    61     -10.736   5.998  -6.548                       N
ATOM    984  H   ILE    61     -11.505   6.535  -6.947                       H
ATOM    985  CA  ILE    61     -10.679   5.930  -5.088                       C
ATOM    986  HA  ILE    61      -9.840   5.306  -4.773                       H
ATOM    987  CB  ILE    61     -10.516   7.351  -4.491                       C
ATOM    988  HB  ILE    61     -11.432   7.918  -4.661                       H
ATOM    989  CG2 ILE    61     -10.328   7.216  -2.972                       C
ATOM    990 HG21 ILE    61     -10.154   8.195  -2.525                       H
ATOM    991 HG22 ILE    61     -11.220   6.791  -2.512                       H
ATOM    992 HG23 ILE    61      -9.476   6.569  -2.767                       H
ATOM    993  CG1 ILE    61      -9.328   8.156  -5.084                       C
ATOM    994 HG12 ILE    61      -8.947   8.845  -4.330                       H
ATOM    995 HG13 ILE    61      -8.518   7.476  -5.347                       H
ATOM    996  CD1 ILE    61      -9.689   9.009  -6.311                       C
ATOM    997 HD11 ILE    61     -10.530   9.661  -6.076                       H
ATOM    998 HD12 ILE    61      -8.833   9.626  -6.582                       H
ATOM    999 HD13 ILE    61      -9.946   8.385  -7.165                       H
ATOM   1000  C   ILE    61     -11.981   5.286  -4.611                       C
ATOM   1001  O   ILE    61     -13.047   5.732  -5.025                       O
ATOM   1002  N   ALA    62     -11.940   4.258  -3.763                       N
ATOM   1003  H   ALA    62     -11.036   3.930  -3.436                       H
ATOM   1004  CA  ALA    62     -13.133   3.486  -3.405                       C
ATOM   1005  HA  ALA    62     -14.003   4.138  -3.455                       H
ATOM   1006  CB  ALA    62     -13.320   2.382  -4.457                       C
ATOM   1007  HB1 ALA    62     -14.226   1.815  -4.244                       H
ATOM   1008  HB2 ALA    62     -13.416   2.826  -5.448                       H
ATOM   1009  HB3 ALA    62     -12.457   1.715  -4.457                       H
ATOM   1010  C   ALA    62     -13.084   2.928  -1.976                       C
ATOM   1011  O   ALA    62     -12.095   2.319  -1.566                       O
ATOM   1012  N   ALA    63     -14.185   3.087  -1.245                       N
ATOM   1013  H   ALA    63     -14.981   3.520  -1.703                       H
ATOM   1014  CA  ALA    63     -14.470   2.483   0.055                       C
ATOM   1015  HA  ALA    63     -13.542   2.326   0.608                       H
ATOM   1016  CB  ALA    63     -15.344   3.475   0.833                       C
ATOM   1017  HB1 ALA    63     -16.251   3.695   0.267                       H
ATOM   1018  HB2 ALA    63     -15.626   3.054   1.795                       H
ATOM   1019  HB3 ALA    63     -14.798   4.404   1.001                       H
ATOM   1020  C   ALA    63     -15.154   1.109  -0.107                       C
ATOM   1021  O   ALA    63     -15.571   0.737  -1.206                       O
ATOM   1022  N   GLY    64     -15.227   0.332   0.977                       N
ATOM   1023  H   GLY    64     -14.897   0.698   1.863                       H
ATOM   1024  CA  GLY    64     -15.866  -0.990   1.008                       C
ATOM   1025  HA2 GLY    64     -15.975  -1.392   0.000                       H
ATOM   1026  HA3 GLY    64     -15.245  -1.669   1.589                       H
ATOM   1027  C   GLY    64     -17.249  -0.953   1.671                       C
ATOM   1028  O   GLY    64     -17.631   0.083   2.228                       O
ATOM   1029  N   PRO    65     -17.998  -2.072   1.667                       N
ATOM   1030  CD  PRO    65     -17.691  -3.314   0.980                       C
ATOM   1031  HD2 PRO    65     -16.654  -3.606   1.120                       H
ATOM   1032  HD3 PRO    65     -17.913  -3.201  -0.081                       H
ATOM   1033  CG  PRO    65     -18.620  -4.357   1.591                       C
ATOM   1034  HG2 PRO    65     -18.173  -4.751   2.503                       H
ATOM   1035  HG3 PRO    65     -18.846  -5.159   0.888                       H
ATOM   1036  CB  PRO    65     -19.861  -3.539   1.937                       C
ATOM   1037  HB2 PRO    65     -20.413  -3.986   2.765                       H
ATOM   1038  HB3 PRO    65     -20.499  -3.457   1.054                       H
ATOM   1039  CA  PRO    65     -19.312  -2.154   2.295                       C
ATOM   1040  HA  PRO    65     -19.961  -1.395   1.862                       H
ATOM   1041  C   PRO    65     -19.267  -1.928   3.808                       C
ATOM   1042  O   PRO    65     -20.164  -1.274   4.332                       O
ATOM   1043  N   LEU    66     -18.231  -2.407   4.511                       N
ATOM   1044  H   LEU    66     -17.485  -2.909   4.035                       H
ATOM   1045  CA  LEU    66     -18.119  -2.236   5.966                       C
ATOM   1046  HA  LEU    66     -19.116  -2.294   6.403                       H
ATOM   1047  CB  LEU    66     -17.263  -3.379   6.551                       C
ATOM   1048  HB2 LEU    66     -16.265  -3.325   6.114                       H
ATOM   1049  HB3 LEU    66     -17.160  -3.222   7.626                       H
ATOM   1050  CG  LEU    66     -17.840  -4.793   6.311                       C
ATOM   1051  HG  LEU    66     -17.923  -4.959   5.237                       H
ATOM   1052  CD1 LEU    66     -16.904  -5.869   6.878                       C
ATOM   1053 HD11 LEU    66     -16.771  -5.725   7.951                       H
ATOM   1054 HD12 LEU    66     -17.323  -6.858   6.700                       H
ATOM   1055 HD13 LEU    66     -15.938  -5.814   6.380                       H
ATOM   1056  CD2 LEU    66     -19.232  -4.970   6.940                       C
ATOM   1057 HD21 LEU    66     -19.958  -4.329   6.441                       H
ATOM   1058 HD22 LEU    66     -19.562  -6.003   6.830                       H
ATOM   1059 HD23 LEU    66     -19.192  -4.719   8.000                       H
ATOM   1060  C   LEU    66     -17.586  -0.849   6.364                       C
ATOM   1061  O   LEU    66     -17.832  -0.414   7.493                       O
ATOM   1062  N   THR    67     -16.923  -0.130   5.447                       N
ATOM   1063  H   THR    67     -16.748  -0.550   4.546                       H
ATOM   1064  CA  THR    67     -16.413   1.230   5.667                       C
ATOM   1065  HA  THR    67     -15.697   1.179   6.483                       H
ATOM   1066  CB  THR    67     -15.683   1.743   4.420                       C
ATOM   1067  HB  THR    67     -16.420   1.966   3.647                       H
ATOM   1068  CG2 THR    67     -14.858   2.987   4.711                       C
ATOM   1069 HG21 THR    67     -15.512   3.766   5.094                       H
ATOM   1070 HG22 THR    67     -14.088   2.768   5.448                       H
ATOM   1071 HG23 THR    67     -14.380   3.337   3.797                       H
ATOM   1072  OG1 THR    67     -14.790   0.781   3.917                       O
ATOM   1073  HG1 THR    67     -13.880   1.046   4.150                       H
ATOM   1074  C   THR    67     -17.554   2.172   6.064                       C
ATOM   1075  O   THR    67     -18.590   2.208   5.399                       O
ATOM   1076  N   GLY    68     -17.386   2.928   7.153                       N
ATOM   1077  H   GLY    68     -16.493   2.858   7.631                       H
ATOM   1078  CA  GLY    68     -18.353   3.921   7.655                       C
ATOM   1079  HA2 GLY    68     -17.846   4.571   8.366                       H
ATOM   1080  HA3 GLY    68     -18.714   4.519   6.817                       H
ATOM   1081  C   GLY    68     -19.588   3.351   8.368                       C
ATOM   1082  O   GLY    68     -20.460   4.126   8.765                       O
ATOM   1083  N   THR    69     -19.692   2.025   8.533                       N
ATOM   1084  H   THR    69     -18.934   1.452   8.187                       H
ATOM   1085  CA  THR    69     -20.791   1.363   9.269                       C
ATOM   1086  HA  THR    69     -21.710   1.926   9.112                       H
ATOM   1087  CB  THR    69     -21.026  -0.058   8.738                       C
ATOM   1088  HB  THR    69     -21.913  -0.465   9.226                       H
ATOM   1089  CG2 THR    69     -21.254  -0.134   7.228                       C
ATOM   1090 HG21 THR    69     -21.323  -1.177   6.918                       H
ATOM   1091 HG22 THR    69     -22.192   0.360   6.984                       H
ATOM   1092 HG23 THR    69     -20.441   0.337   6.677                       H
ATOM   1093  OG1 THR    69     -19.934  -0.869   9.078                       O
ATOM   1094  HG1 THR    69     -19.177  -0.640   8.507                       H
ATOM   1095  C   THR    69     -20.523   1.381  10.780                       C
ATOM   1096  O   THR    69     -19.633   2.084  11.240                       O
ATOM   1097  N   SER    70     -21.252   0.604  11.576                       N
ATOM   1098  H   SER    70     -22.031   0.086  11.205                       H
ATOM   1099  CA  SER    70     -20.893   0.321  12.978                       C
ATOM   1100  HA  SER    70     -20.402   1.198  13.403                       H
ATOM   1101  CB  SER    70     -22.174   0.099  13.803                       C
ATOM   1102  HB2 SER    70     -21.919  -0.339  14.769                       H
ATOM   1103  HB3 SER    70     -22.622   1.077  13.988                       H
ATOM   1104  OG  SER    70     -23.150  -0.704  13.156                       O
ATOM   1105  HG  SER    70     -23.968  -0.649  13.697                       H
ATOM   1106  C   SER    70     -19.864  -0.826  13.139                       C
ATOM   1107  O   SER    70     -19.522  -1.196  14.270                       O
ATOM   1108  N   ALA    71     -19.330  -1.373  12.032                       N
ATOM   1109  H   ALA    71     -19.621  -1.015  11.131                       H
ATOM   1110  CA  ALA    71     -18.213  -2.322  12.050                       C
ATOM   1111  HA  ALA    71     -18.503  -3.142  12.702                       H
ATOM   1112  CB  ALA    71     -17.949  -2.879  10.641                       C
ATOM   1113  HB1 ALA    71     -17.057  -3.506  10.642                       H
ATOM   1114  HB2 ALA    71     -18.782  -3.491  10.315                       H
ATOM   1115  HB3 ALA    71     -17.780  -2.060   9.942                       H
ATOM   1116  C   ALA    71     -16.918  -1.693  12.596                       C
ATOM   1117  O   ALA    71     -16.666  -0.504  12.380                       O
ATOM   1118  N   PRO    72     -16.055  -2.501  13.239                       N
ATOM   1119  CD  PRO    72     -16.209  -3.928  13.489                       C
ATOM   1120  HD2 PRO    72     -16.425  -4.479  12.573                       H
ATOM   1121  HD3 PRO    72     -17.008  -4.067  14.209                       H
ATOM   1122  CG  PRO    72     -14.887  -4.409  14.083                       C
ATOM   1123  HG2 PRO    72     -14.225  -4.747  13.285                       H
ATOM   1124  HG3 PRO    72     -15.037  -5.203  14.813                       H
ATOM   1125  CB  PRO    72     -14.328  -3.137  14.716                       C
ATOM   1126  HB2 PRO    72     -13.249  -3.187  14.824                       H
ATOM   1127  HB3 PRO    72     -14.801  -2.965  15.685                       H
ATOM   1128  CA  PRO    72     -14.773  -2.047  13.738                       C
ATOM   1129  HA  PRO    72     -14.902  -1.104  14.264                       H
ATOM   1130  C   PRO    72     -13.794  -1.871  12.572                       C
ATOM   1131  O   PRO    72     -13.868  -2.607  11.587                       O
ATOM   1132  N   THR    73     -12.870  -0.907  12.697                       N
ATOM   1133  H   THR    73     -12.920  -0.336  13.535                       H
ATOM   1134  CA  THR    73     -11.729  -0.683  11.780                       C
ATOM   1135  HA  THR    73     -11.074   0.054  12.242                       H
ATOM   1136  CB  THR    73     -10.929  -2.001  11.635                       C
ATOM   1137  HB  THR    73     -11.372  -2.754  12.288                       H
ATOM   1138  CG2 THR    73     -10.855  -2.633  10.249                       C
ATOM   1139 HG21 THR    73     -11.861  -2.746   9.850                       H
ATOM   1140 HG22 THR    73     -10.272  -2.006   9.579                       H
ATOM   1141 HG23 THR    73     -10.389  -3.614  10.332                       H
ATOM   1142  OG1 THR    73      -9.625  -1.815  12.113                       O
ATOM   1143  HG1 THR    73      -9.189  -1.096  11.631                       H
ATOM   1144  C   THR    73     -12.136  -0.031  10.447                       C
ATOM   1145  O   THR    73     -11.279   0.270   9.618                       O
ATOM   1146  N   GLY    74     -13.434   0.227  10.242                       N
ATOM   1147  H   GLY    74     -14.061  -0.025  10.993                       H
ATOM   1148  CA  GLY    74     -14.050   0.653   8.978                       C
ATOM   1149  HA2 GLY    74     -13.680   0.004   8.183                       H
ATOM   1150  HA3 GLY    74     -15.131   0.535   9.058                       H
ATOM   1151  C   GLY    74     -13.762   2.094   8.542                       C
ATOM   1152  O   GLY    74     -14.644   2.734   7.978                       O
ATOM   1153  N   GLY    75     -12.555   2.614   8.772                       N
ATOM   1154  H   GLY    75     -11.904   2.039   9.298                       H
ATOM   1155  CA  GLY    75     -12.030   3.809   8.088                       C
ATOM   1156  HA2 GLY    75     -12.830   4.523   7.903                       H
ATOM   1157  HA3 GLY    75     -11.260   4.267   8.709                       H
ATOM   1158  C   GLY    75     -11.385   3.471   6.741                       C
ATOM   1159  O   GLY    75     -11.299   4.339   5.873                       O
ATOM   1160  N   ARG    76     -10.977   2.207   6.581                       N
ATOM   1161  H   ARG    76     -11.133   1.580   7.357                       H
ATOM   1162  CA  ARG    76     -10.200   1.666   5.465                       C
ATOM   1163  HA  ARG    76      -9.270   2.226   5.413                       H
ATOM   1164  CB  ARG    76      -9.857   0.199   5.780                       C
ATOM   1165  HB2 ARG    76     -10.747  -0.290   6.164                       H
ATOM   1166  HB3 ARG    76      -9.551  -0.322   4.871                       H
ATOM   1167  CG  ARG    76      -8.749   0.076   6.837                       C
ATOM   1168  HG2 ARG    76      -8.846   0.868   7.580                       H
ATOM   1169  HG3 ARG    76      -8.843  -0.878   7.347                       H
ATOM   1170  CD  ARG    76      -7.376   0.148   6.170                       C
ATOM   1171  HD2 ARG    76      -7.194  -0.769   5.605                       H
ATOM   1172  HD3 ARG    76      -7.376   0.995   5.483                       H
ATOM   1173  NE  ARG    76      -6.307   0.343   7.149                       N
ATOM   1174  HE  ARG    76      -6.474   0.083   8.111                       H
ATOM   1175  CZ  ARG    76      -5.146   0.921   6.879                       C
ATOM   1176  NH1 ARG    76      -4.719   1.124   5.651                       N
ATOM   1177 HH11 ARG    76      -5.266   0.824   4.859                       H
ATOM   1178 HH12 ARG    76      -3.820   1.585   5.490                       H
ATOM   1179  NH2 ARG    76      -4.404   1.324   7.871                       N
ATOM   1180 HH21 ARG    76      -4.606   1.093   8.829                       H
ATOM   1181 HH22 ARG    76      -3.506   1.748   7.652                       H
ATOM   1182  C   ARG    76     -10.881   1.794   4.096                       C
ATOM   1183  O   ARG    76     -12.080   1.536   3.945                       O
ATOM   1184  N   TYR    77     -10.074   2.137   3.094                       N
ATOM   1185  H   TYR    77      -9.111   2.361   3.341                       H
ATOM   1186  CA  TYR    77     -10.423   2.307   1.678                       C
ATOM   1187  HA  TYR    77     -11.139   1.530   1.406                       H
ATOM   1188  CB  TYR    77     -11.098   3.679   1.479                       C
ATOM   1189  HB2 TYR    77     -11.635   3.663   0.535                       H
ATOM   1190  HB3 TYR    77     -11.849   3.824   2.254                       H
ATOM   1191  CG  TYR    77     -10.165   4.878   1.460                       C
ATOM   1192  CD1 TYR    77      -9.648   5.411   2.658                       C
ATOM   1193  HD1 TYR    77      -9.898   4.957   3.608                       H
ATOM   1194  CE1 TYR    77      -8.758   6.503   2.626                       C
ATOM   1195  HE1 TYR    77      -8.334   6.878   3.548                       H
ATOM   1196  CZ  TYR    77      -8.383   7.068   1.386                       C
ATOM   1197  OH  TYR    77      -7.498   8.097   1.312                       O
ATOM   1198  HH  TYR    77      -7.076   8.297   2.161                       H
ATOM   1199  CE2 TYR    77      -8.911   6.543   0.190                       C
ATOM   1200  HE2 TYR    77      -8.601   6.977  -0.746                       H
ATOM   1201  CD2 TYR    77      -9.802   5.455   0.226                       C
ATOM   1202  HD2 TYR    77     -10.189   5.052  -0.697                       H
ATOM   1203  C   TYR    77      -9.180   2.124   0.773                       C
ATOM   1204  O   TYR    77      -8.070   1.939   1.267                       O
ATOM   1205  N   ASN    78      -9.338   2.177  -0.555                       N
ATOM   1206  H   ASN    78     -10.258   2.377  -0.927                       H
ATOM   1207  CA  ASN    78      -8.233   2.014  -1.513                       C
ATOM   1208  HA  ASN    78      -7.288   2.097  -0.982                       H
ATOM   1209  CB  ASN    78      -8.283   0.628  -2.186                       C
ATOM   1210  HB2 ASN    78      -9.291   0.427  -2.550                       H
ATOM   1211  HB3 ASN    78      -7.619   0.627  -3.050                       H
ATOM   1212  CG  ASN    78      -7.822  -0.497  -1.271                       C
ATOM   1213  OD1 ASN    78      -6.677  -0.919  -1.318                       O
ATOM   1214  ND2 ASN    78      -8.695  -1.033  -0.442                       N
ATOM   1215 HD21 ASN    78      -9.666  -0.745  -0.444                       H
ATOM   1216 HD22 ASN    78      -8.374  -1.738   0.199                       H
ATOM   1217  C   ASN    78      -8.226   3.098  -2.602                       C
ATOM   1218  O   ASN    78      -9.277   3.606  -2.994                       O
ATOM   1219  N   VAL    79      -7.040   3.376  -3.141                       N
ATOM   1220  H   VAL    79      -6.232   2.913  -2.714                       H
ATOM   1221  CA  VAL    79      -6.807   4.062  -4.421                       C
ATOM   1222  HA  VAL    79      -7.746   4.470  -4.789                       H
ATOM   1223  CB  VAL    79      -5.788   5.217  -4.265                       C
ATOM   1224  HB  VAL    79      -4.841   4.806  -3.916                       H
ATOM   1225  CG1 VAL    79      -5.539   5.929  -5.607                       C
ATOM   1226 HG11 VAL    79      -4.879   6.782  -5.457                       H
ATOM   1227 HG12 VAL    79      -5.060   5.254  -6.315                       H
ATOM   1228 HG13 VAL    79      -6.483   6.279  -6.028                       H
ATOM   1229  CG2 VAL    79      -6.270   6.257  -3.238                       C
ATOM   1230 HG21 VAL    79      -5.542   7.065  -3.156                       H
ATOM   1231 HG22 VAL    79      -7.227   6.673  -3.546                       H
ATOM   1232 HG23 VAL    79      -6.382   5.799  -2.255                       H
ATOM   1233  C   VAL    79      -6.273   3.025  -5.416                       C
ATOM   1234  O   VAL    79      -5.403   2.236  -5.052                       O
ATOM   1235  N   VAL    80      -6.785   3.007  -6.650                       N
ATOM   1236  H   VAL    80      -7.546   3.662  -6.859                       H
ATOM   1237  CA  VAL    80      -6.370   2.055  -7.702                       C
ATOM   1238  HA  VAL    80      -5.381   1.683  -7.445                       H
ATOM   1239  CB  VAL    80      -7.329   0.839  -7.797                       C
ATOM   1240  HB  VAL    80      -8.265   1.179  -8.237                       H
ATOM   1241  CG1 VAL    80      -6.756  -0.266  -8.701                       C
ATOM   1242 HG11 VAL    80      -6.591   0.123  -9.702                       H
ATOM   1243 HG12 VAL    80      -5.811  -0.632  -8.296                       H
ATOM   1244 HG13 VAL    80      -7.461  -1.095  -8.771                       H
ATOM   1245  CG2 VAL    80      -7.649   0.208  -6.427                       C
ATOM   1246 HG21 VAL    80      -8.238   0.897  -5.820                       H
ATOM   1247 HG22 VAL    80      -8.228  -0.706  -6.560                       H
ATOM   1248 HG23 VAL    80      -6.727  -0.035  -5.903                       H
ATOM   1249  C   VAL    80      -6.272   2.762  -9.063                       C
ATOM   1250  O   VAL    80      -7.154   3.554  -9.409                       O
ATOM   1251  N   THR    81      -5.201   2.481  -9.826                       N
ATOM   1252  H   THR    81      -4.520   1.819  -9.454                       H
ATOM   1253  CA  THR    81      -4.857   3.142 -11.105                       C
ATOM   1254  HA  THR    81      -5.704   3.037 -11.782                       H
ATOM   1255  CB  THR    81      -4.628   4.645 -10.868                       C
ATOM   1256  HB  THR    81      -5.450   5.046 -10.279                       H
ATOM   1257  CG2 THR    81      -3.333   4.941 -10.110                       C
ATOM   1258 HG21 THR    81      -3.334   4.405  -9.162                       H
ATOM   1259 HG22 THR    81      -2.466   4.634 -10.694                       H
ATOM   1260 HG23 THR    81      -3.263   6.009  -9.911                       H
ATOM   1261  OG1 THR    81      -4.618   5.331 -12.093                       O
ATOM   1262  HG1 THR    81      -5.483   5.226 -12.522                       H
ATOM   1263  C   THR    81      -3.655   2.469 -11.783                       C
ATOM   1264  O   THR    81      -3.021   1.586 -11.204                       O
ATOM   1265  N   LYS    82      -3.296   2.884 -13.002                       N
ATOM   1266  H   LYS    82      -3.820   3.642 -13.427                       H
ATOM   1267  CA  LYS    82      -2.030   2.478 -13.624                       C
ATOM   1268  HA  LYS    82      -1.895   1.414 -13.429                       H
ATOM   1269  CB  LYS    82      -2.106   2.669 -15.147                       C
ATOM   1270  HB2 LYS    82      -3.089   2.359 -15.504                       H
ATOM   1271  HB3 LYS    82      -1.966   3.723 -15.391                       H
ATOM   1272  CG  LYS    82      -1.035   1.824 -15.850                       C
ATOM   1273  HG2 LYS    82      -0.048   2.114 -15.489                       H
ATOM   1274  HG3 LYS    82      -1.200   0.772 -15.618                       H
ATOM   1275  CD  LYS    82      -1.088   2.006 -17.367                       C
ATOM   1276  HD2 LYS    82      -2.054   1.661 -17.743                       H
ATOM   1277  HD3 LYS    82      -0.965   3.064 -17.600                       H
ATOM   1278  CE  LYS    82       0.046   1.194 -18.002                       C
ATOM   1279  HE2 LYS    82       1.007   1.625 -17.713                       H
ATOM   1280  HE3 LYS    82       0.007   0.176 -17.604                       H
ATOM   1281  NZ  LYS    82      -0.053   1.121 -19.473                       N
ATOM   1282  HZ1 LYS    82       0.731   0.610 -19.875                       H
ATOM   1283  HZ2 LYS    82      -0.889   0.614 -19.735                       H
ATOM   1284  HZ3 LYS    82      -0.114   2.035 -19.910                       H
ATOM   1285  C   LYS    82      -0.834   3.224 -12.996                       C
ATOM   1286  O   LYS    82      -0.853   4.441 -12.834                       O
ATOM   1287  N   SER    83       0.227   2.505 -12.645                       N
ATOM   1288  H   SER    83       0.230   1.520 -12.890                       H
ATOM   1289  CA  SER    83       1.403   3.029 -11.948                       C
ATOM   1290  HA  SER    83       1.077   3.714 -11.166                       H
ATOM   1291  CB  SER    83       2.119   1.858 -11.264                       C
ATOM   1292  HB2 SER    83       1.479   1.444 -10.485                       H
ATOM   1293  HB3 SER    83       2.288   1.087 -12.012                       H
ATOM   1294  OG  SER    83       3.366   2.248 -10.707                       O
ATOM   1295  HG  SER    83       3.196   2.876  -9.976                       H
ATOM   1296  C   SER    83       2.398   3.733 -12.894                       C
ATOM   1297  O   SER    83       2.873   3.100 -13.842                       O
ATOM   1298  N   PRO    84       2.795   4.992 -12.612                       N
ATOM   1299  CD  PRO    84       2.090   5.946 -11.770                       C
ATOM   1300  HD2 PRO    84       2.434   5.860 -10.741                       H
ATOM   1301  HD3 PRO    84       1.011   5.811 -11.822                       H
ATOM   1302  CG  PRO    84       2.463   7.315 -12.322                       C
ATOM   1303  HG2 PRO    84       2.370   8.096 -11.568                       H
ATOM   1304  HG3 PRO    84       1.846   7.539 -13.194                       H
ATOM   1305  CB  PRO    84       3.910   7.101 -12.753                       C
ATOM   1306  HB2 PRO    84       4.557   7.199 -11.879                       H
ATOM   1307  HB3 PRO    84       4.214   7.803 -13.529                       H
ATOM   1308  CA  PRO    84       3.924   5.656 -13.268                       C
ATOM   1309  HA  PRO    84       3.758   5.654 -14.345                       H
ATOM   1310  C   PRO    84       5.284   5.009 -12.978                       C
ATOM   1311  O   PRO    84       6.199   5.137 -13.788                       O
ATOM   1312  N   LEU    85       5.445   4.333 -11.832                       N
ATOM   1313  H   LEU    85       4.671   4.260 -11.187                       H
ATOM   1314  CA  LEU    85       6.703   3.676 -11.477                       C
ATOM   1315  HA  LEU    85       7.519   4.358 -11.716                       H
ATOM   1316  CB  LEU    85       6.721   3.374  -9.968                       C
ATOM   1317  HB2 LEU    85       6.440   4.268  -9.418                       H
ATOM   1318  HB3 LEU    85       5.969   2.614  -9.757                       H
ATOM   1319  CG  LEU    85       8.086   2.887  -9.439                       C
ATOM   1320  HG  LEU    85       8.415   2.022 -10.018                       H
ATOM   1321  CD1 LEU    85       9.180   3.963  -9.495                       C
ATOM   1322 HD11 LEU    85       8.869   4.842  -8.931                       H
ATOM   1323 HD12 LEU    85      10.098   3.569  -9.058                       H
ATOM   1324 HD13 LEU    85       9.387   4.244 -10.527                       H
ATOM   1325  CD2 LEU    85       7.902   2.442  -7.990                       C
ATOM   1326 HD21 LEU    85       7.209   1.604  -7.969                       H
ATOM   1327 HD22 LEU    85       8.859   2.124  -7.579                       H
ATOM   1328 HD23 LEU    85       7.508   3.259  -7.384                       H
ATOM   1329  C   LEU    85       6.920   2.400 -12.293                       C
ATOM   1330  O   LEU    85       7.998   2.241 -12.870                       O
ATOM   1331  N   THR    86       5.924   1.504 -12.320                       N
ATOM   1332  H   THR    86       5.063   1.725 -11.830                       H
ATOM   1333  CA  THR    86       6.055   0.151 -12.881                       C
ATOM   1334  HA  THR    86       7.104  -0.136 -12.885                       H
ATOM   1335  CB  THR    86       5.320  -0.878 -12.007                       C
ATOM   1336  HB  THR    86       5.563  -1.876 -12.371                       H
ATOM   1337  CG2 THR    86       5.712  -0.782 -10.531                       C
ATOM   1338 HG21 THR    86       6.793  -0.708 -10.436                       H
ATOM   1339 HG22 THR    86       5.253   0.091 -10.064                       H
ATOM   1340 HG23 THR    86       5.377  -1.679 -10.011                       H
ATOM   1341  OG1 THR    86       3.932  -0.691 -12.088                       O
ATOM   1342  HG1 THR    86       3.525  -1.145 -11.338                       H
ATOM   1343  C   THR    86       5.600   0.071 -14.332                       C
ATOM   1344  O   THR    86       6.237  -0.617 -15.126                       O
ATOM   1345  N   GLY    87       4.548   0.804 -14.709                       N
ATOM   1346  H   GLY    87       4.117   1.410 -14.021                       H
ATOM   1347  CA  GLY    87       3.838   0.637 -15.984                       C
ATOM   1348  HA2 GLY    87       3.377   1.587 -16.253                       H
ATOM   1349  HA3 GLY    87       4.533   0.323 -16.763                       H
ATOM   1350  C   GLY    87       2.720  -0.410 -15.921                       C
ATOM   1351  O   GLY    87       2.030  -0.610 -16.915                       O
ATOM   1352  N   PHE    88       2.516  -1.052 -14.767                       N
ATOM   1353  H   PHE    88       3.126  -0.818 -13.994                       H
ATOM   1354  CA  PHE    88       1.442  -2.011 -14.492                       C
ATOM   1355  HA  PHE    88       0.981  -2.332 -15.427                       H
ATOM   1356  CB  PHE    88       2.095  -3.238 -13.825                       C
ATOM   1357  HB2 PHE    88       2.587  -2.922 -12.905                       H
ATOM   1358  HB3 PHE    88       1.337  -3.958 -13.537                       H
ATOM   1359  CG  PHE    88       3.090  -3.963 -14.717                       C
ATOM   1360  CD1 PHE    88       2.677  -4.487 -15.957                       C
ATOM   1361  HD1 PHE    88       1.650  -4.387 -16.276                       H
ATOM   1362  CE1 PHE    88       3.606  -5.116 -16.803                       C
ATOM   1363  HE1 PHE    88       3.289  -5.477 -17.769                       H
ATOM   1364  CZ  PHE    88       4.945  -5.255 -16.402                       C
ATOM   1365  HZ  PHE    88       5.657  -5.748 -17.050                       H
ATOM   1366  CE2 PHE    88       5.359  -4.745 -15.160                       C
ATOM   1367  HE2 PHE    88       6.394  -4.833 -14.860                       H
ATOM   1368  CD2 PHE    88       4.434  -4.092 -14.323                       C
ATOM   1369  HD2 PHE    88       4.758  -3.679 -13.383                       H
ATOM   1370  C   PHE    88       0.332  -1.355 -13.646                       C
ATOM   1371  O   PHE    88       0.269  -0.129 -13.543                       O
ATOM   1372  N   ILE    89      -0.568  -2.130 -13.034                       N
ATOM   1373  H   ILE    89      -0.510  -3.138 -13.160                       H
ATOM   1374  CA  ILE    89      -1.476  -1.621 -11.988                       C
ATOM   1375  HA  ILE    89      -1.986  -0.742 -12.379                       H
ATOM   1376  CB  ILE    89      -2.546  -2.700 -11.650                       C
ATOM   1377  HB  ILE    89      -2.847  -3.178 -12.583                       H
ATOM   1378  CG2 ILE    89      -1.987  -3.810 -10.746                       C
ATOM   1379 HG21 ILE    89      -2.705  -4.627 -10.684                       H
ATOM   1380 HG22 ILE    89      -1.062  -4.189 -11.170                       H
ATOM   1381 HG23 ILE    89      -1.792  -3.431  -9.742                       H
ATOM   1382  CG1 ILE    89      -3.833  -2.153 -10.996                       C
ATOM   1383 HG12 ILE    89      -4.438  -2.990 -10.643                       H
ATOM   1384 HG13 ILE    89      -3.589  -1.540 -10.130                       H
ATOM   1385  CD1 ILE    89      -4.704  -1.343 -11.959                       C
ATOM   1386 HD11 ILE    89      -5.053  -1.986 -12.766                       H
ATOM   1387 HD12 ILE    89      -5.567  -0.968 -11.417                       H
ATOM   1388 HD13 ILE    89      -4.155  -0.501 -12.375                       H
ATOM   1389  C   ILE    89      -0.678  -1.165 -10.749                       C
ATOM   1390  O   ILE    89       0.432  -1.639 -10.502                       O
ATOM   1391  N   THR    90      -1.271  -0.300  -9.925                       N
ATOM   1392  H   THR    90      -2.116   0.170 -10.240                       H
ATOM   1393  CA  THR    90      -1.060  -0.319  -8.476                       C
ATOM   1394  HA  THR    90      -0.651  -1.291  -8.203                       H
ATOM   1395  CB  THR    90      -0.039   0.727  -8.004                       C
ATOM   1396  HB  THR    90       0.901   0.556  -8.531                       H
ATOM   1397  CG2 THR    90      -0.472   2.179  -8.223                       C
ATOM   1398 HG21 THR    90       0.340   2.848  -7.936                       H
ATOM   1399 HG22 THR    90      -0.716   2.343  -9.272                       H
ATOM   1400 HG23 THR    90      -1.349   2.403  -7.615                       H
ATOM   1401  OG1 THR    90       0.178   0.514  -6.629                       O
ATOM   1402  HG1 THR    90       0.646   1.275  -6.247                       H
ATOM   1403  C   THR    90      -2.415  -0.179  -7.799                       C
ATOM   1404  O   THR    90      -3.258   0.606  -8.233                       O
ATOM   1405  N   MET    91      -2.618  -0.971  -6.752                       N
ATOM   1406  H   MET    91      -1.863  -1.582  -6.480                       H
ATOM   1407  CA  MET    91      -3.619  -0.734  -5.717                       C
ATOM   1408  HA  MET    91      -4.268   0.085  -6.028                       H
ATOM   1409  CB  MET    91      -4.492  -1.985  -5.488                       C
ATOM   1410  HB2 MET    91      -5.376  -1.677  -4.929                       H
ATOM   1411  HB3 MET    91      -4.840  -2.355  -6.454                       H
ATOM   1412  CG  MET    91      -3.849  -3.143  -4.702                       C
ATOM   1413  HG2 MET    91      -3.712  -2.819  -3.669                       H
ATOM   1414  HG3 MET    91      -4.566  -3.961  -4.684                       H
ATOM   1415  SD  MET    91      -2.269  -3.819  -5.278                       S
ATOM   1416  CE  MET    91      -2.768  -4.452  -6.894                       C
ATOM   1417  HE1 MET    91      -3.224  -3.663  -7.491                       H
ATOM   1418  HE2 MET    91      -1.901  -4.847  -7.418                       H
ATOM   1419  HE3 MET    91      -3.495  -5.251  -6.750                       H
ATOM   1420  C   MET    91      -2.873  -0.303  -4.455                       C
ATOM   1421  O   MET    91      -1.796  -0.828  -4.170                       O
ATOM   1422  N   ALA    92      -3.421   0.653  -3.715                       N
ATOM   1423  H   ALA    92      -4.284   1.067  -4.047                       H
ATOM   1424  CA  ALA    92      -2.845   1.256  -2.514                       C
ATOM   1425  HA  ALA    92      -2.090   0.605  -2.070                       H
ATOM   1426  CB  ALA    92      -2.183   2.579  -2.920                       C
ATOM   1427  HB1 ALA    92      -2.906   3.234  -3.407                       H
ATOM   1428  HB2 ALA    92      -1.791   3.075  -2.033                       H
ATOM   1429  HB3 ALA    92      -1.351   2.387  -3.600                       H
ATOM   1430  C   ALA    92      -3.963   1.467  -1.487                       C
ATOM   1431  O   ALA    92      -5.016   2.004  -1.843                       O
ATOM   1432  N   ASN    93      -3.759   1.018  -0.247                       N
ATOM   1433  H   ASN    93      -2.811   0.769   0.026                       H
ATOM   1434  CA  ASN    93      -4.770   1.082   0.817                       C
ATOM   1435  HA  ASN    93      -5.746   1.263   0.371                       H
ATOM   1436  CB  ASN    93      -4.844  -0.281   1.535                       C
ATOM   1437  HB2 ASN    93      -4.894  -1.067   0.782                       H
ATOM   1438  HB3 ASN    93      -3.948  -0.438   2.132                       H
ATOM   1439  CG  ASN    93      -6.064  -0.419   2.443                       C
ATOM   1440  OD1 ASN    93      -6.268   0.340   3.374                       O
ATOM   1441  ND2 ASN    93      -6.912  -1.402   2.230                       N
ATOM   1442 HD21 ASN    93      -6.664  -2.148   1.586                       H
ATOM   1443 HD22 ASN    93      -7.693  -1.483   2.855                       H
ATOM   1444  C   ASN    93      -4.458   2.247   1.772                       C
ATOM   1445  O   ASN    93      -3.292   2.563   1.996                       O
ATOM   1446  N   SER    94      -5.481   2.885   2.334                       N
ATOM   1447  H   SER    94      -6.421   2.531   2.177                       H
ATOM   1448  CA  SER    94      -5.330   3.865   3.412                       C
ATOM   1449  HA  SER    94      -4.383   3.720   3.930                       H
ATOM   1450  CB  SER    94      -5.327   5.287   2.850                       C
ATOM   1451  HB2 SER    94      -4.604   5.356   2.040                       H
ATOM   1452  HB3 SER    94      -6.316   5.525   2.464                       H
ATOM   1453  OG  SER    94      -4.969   6.191   3.875                       O
ATOM   1454  HG  SER    94      -5.277   7.094   3.663                       H
ATOM   1455  C   SER    94      -6.454   3.714   4.441                       C
ATOM   1456  O   SER    94      -7.589   3.365   4.095                       O
ATOM   1457  N   GLY    95      -6.134   3.973   5.709                       N
ATOM   1458  H   GLY    95      -5.153   4.184   5.916                       H
ATOM   1459  CA  GLY    95      -7.074   4.038   6.819                       C
ATOM   1460  HA2 GLY    95      -7.977   3.474   6.598                       H
ATOM   1461  HA3 GLY    95      -6.589   3.619   7.702                       H
ATOM   1462  C   GLY    95      -7.473   5.478   7.120                       C
ATOM   1463  O   GLY    95      -7.865   6.255   6.245                       O
ATOM   1464  N   GLY    96      -7.424   5.822   8.405                       N
ATOM   1465  H   GLY    96      -7.106   5.120   9.068                       H
ATOM   1466  CA  GLY    96      -7.820   7.127   8.927                       C
ATOM   1467  HA2 GLY    96      -7.454   7.243   9.946                       H
ATOM   1468  HA3 GLY    96      -7.407   7.915   8.296                       H
ATOM   1469  C   GLY    96      -9.338   7.250   8.948                       C
ATOM   1470  O   GLY    96     -10.021   6.442   9.582                       O
ATOM   1471  N   TYR    97      -9.863   8.293   8.301                       N
ATOM   1472  H   TYR    97      -9.238   8.934   7.819                       H
ATOM   1473  CA  TYR    97     -11.284   8.649   8.363                       C
ATOM   1474  HA  TYR    97     -11.853   7.794   8.732                       H
ATOM   1475  CB  TYR    97     -11.446   9.786   9.385                       C
ATOM   1476  HB2 TYR    97     -10.771  10.601   9.124                       H
ATOM   1477  HB3 TYR    97     -12.469  10.159   9.329                       H
ATOM   1478  CG  TYR    97     -11.179   9.350  10.815                       C
ATOM   1479  CD1 TYR    97      -9.865   9.310  11.325                       C
ATOM   1480  HD1 TYR    97      -9.043   9.662  10.717                       H
ATOM   1481  CE1 TYR    97      -9.609   8.752  12.595                       C
ATOM   1482  HE1 TYR    97      -8.595   8.680  12.961                       H
ATOM   1483  CZ  TYR    97     -10.680   8.266  13.377                       C
ATOM   1484  OH  TYR    97     -10.443   7.669  14.578                       O
ATOM   1485  HH  TYR    97      -9.501   7.470  14.694                       H
ATOM   1486  CE2 TYR    97     -11.999   8.361  12.887                       C
ATOM   1487  HE2 TYR    97     -12.817   7.979  13.474                       H
ATOM   1488  CD2 TYR    97     -12.247   8.895  11.611                       C
ATOM   1489  HD2 TYR    97     -13.259   8.923  11.231                       H
ATOM   1490  C   TYR    97     -11.909   9.000   6.999                       C
ATOM   1491  O   TYR    97     -13.130   8.907   6.873                       O
ATOM   1492  N   PHE    98     -11.116   9.330   5.971                       N
ATOM   1493  H   PHE    98     -10.135   9.500   6.175                       H
ATOM   1494  CA  PHE    98     -11.581   9.669   4.619                       C
ATOM   1495  HA  PHE    98     -12.132  10.606   4.666                       H
ATOM   1496  CB  PHE    98     -10.362   9.884   3.706                       C
ATOM   1497  HB2 PHE    98      -9.736  10.671   4.133                       H
ATOM   1498  HB3 PHE    98      -9.763   8.974   3.681                       H
ATOM   1499  CG  PHE    98     -10.725  10.271   2.282                       C
ATOM   1500  CD1 PHE    98     -10.815  11.626   1.917                       C
ATOM   1501  HD1 PHE    98     -10.599  12.395   2.641                       H
ATOM   1502  CE1 PHE    98     -11.208  11.984   0.615                       C
ATOM   1503  HE1 PHE    98     -11.297  13.026   0.348                       H
ATOM   1504  CZ  PHE    98     -11.507  10.989  -0.331                       C
ATOM   1505  HZ  PHE    98     -11.818  11.266  -1.329                       H
ATOM   1506  CE2 PHE    98     -11.410   9.634   0.026                       C
ATOM   1507  HE2 PHE    98     -11.647   8.865  -0.694                       H
ATOM   1508  CD2 PHE    98     -11.019   9.276   1.327                       C
ATOM   1509  HD2 PHE    98     -10.960   8.232   1.596                       H
ATOM   1510  C   PHE    98     -12.546   8.628   4.037                       C
ATOM   1511  O   PHE    98     -13.615   8.999   3.554                       O
ATOM   1512  N   GLY    99     -12.226   7.330   4.142                       N
ATOM   1513  H   GLY    99     -11.330   7.083   4.542                       H
ATOM   1514  CA  GLY    99     -13.080   6.256   3.624                       C
ATOM   1515  HA2 GLY    99     -13.254   6.415   2.559                       H
ATOM   1516  HA3 GLY    99     -12.581   5.300   3.776                       H
ATOM   1517  C   GLY    99     -14.441   6.199   4.316                       C
ATOM   1518  O   GLY    99     -15.463   6.042   3.650                       O
ATOM   1519  N   ALA   100     -14.469   6.362   5.643                       N
ATOM   1520  H   ALA   100     -13.591   6.512   6.117                       H
ATOM   1521  CA  ALA   100     -15.708   6.434   6.422                       C
ATOM   1522  HA  ALA   100     -16.340   5.582   6.171                       H
ATOM   1523  CB  ALA   100     -15.365   6.361   7.917                       C
ATOM   1524  HB1 ALA   100     -14.701   7.180   8.200                       H
ATOM   1525  HB2 ALA   100     -16.280   6.437   8.505                       H
ATOM   1526  HB3 ALA   100     -14.888   5.410   8.144                       H
ATOM   1527  C   ALA   100     -16.521   7.694   6.084                       C
ATOM   1528  O   ALA   100     -17.732   7.606   5.918                       O
ATOM   1529  N   GLU   101     -15.858   8.840   5.933                       N
ATOM   1530  H   GLU   101     -14.857   8.829   6.094                       H
ATOM   1531  CA  GLU   101     -16.484  10.131   5.647                       C
ATOM   1532  HA  GLU   101     -17.292  10.282   6.357                       H
ATOM   1533  CB  GLU   101     -15.432  11.222   5.879                       C
ATOM   1534  HB2 GLU   101     -14.881  10.994   6.790                       H
ATOM   1535  HB3 GLU   101     -14.718  11.194   5.057                       H
ATOM   1536  CG  GLU   101     -16.009  12.638   6.000                       C
ATOM   1537  HG2 GLU   101     -15.198  13.342   5.843                       H
ATOM   1538  HG3 GLU   101     -16.747  12.807   5.216                       H
ATOM   1539  CD  GLU   101     -16.620  12.945   7.369                       C
ATOM   1540  OE1 GLU   101     -16.033  12.590   8.422                       O
ATOM   1541  OE2 GLU   101     -17.674  13.608   7.418                       O
ATOM   1542  C   GLU   101     -17.088  10.198   4.231                       C
ATOM   1543  O   GLU   101     -18.174  10.745   4.057                       O
ATOM   1544  N   LEU   102     -16.452   9.575   3.230                       N
ATOM   1545  H   LEU   102     -15.532   9.187   3.408                       H
ATOM   1546  CA  LEU   102     -17.033   9.381   1.895                       C
ATOM   1547  HA  LEU   102     -17.321  10.351   1.499                       H
ATOM   1548  CB  LEU   102     -15.955   8.744   0.992                       C
ATOM   1549  HB2 LEU   102     -15.091   9.412   0.963                       H
ATOM   1550  HB3 LEU   102     -15.632   7.806   1.448                       H
ATOM   1551  CG  LEU   102     -16.401   8.450  -0.456                       C
ATOM   1552  HG  LEU   102     -17.222   7.738  -0.434                       H
ATOM   1553  CD1 LEU   102     -16.871   9.715  -1.190                       C
ATOM   1554 HD11 LEU   102     -16.102  10.485  -1.133                       H
ATOM   1555 HD12 LEU   102     -17.072   9.484  -2.237                       H
ATOM   1556 HD13 LEU   102     -17.789  10.092  -0.740                       H
ATOM   1557  CD2 LEU   102     -15.243   7.800  -1.229                       C
ATOM   1558 HD21 LEU   102     -14.923   6.890  -0.719                       H
ATOM   1559 HD22 LEU   102     -15.574   7.535  -2.234                       H
ATOM   1560 HD23 LEU   102     -14.401   8.490  -1.296                       H
ATOM   1561  C   LEU   102     -18.321   8.551   1.964                       C
ATOM   1562  O   LEU   102     -19.343   8.920   1.381                       O
ATOM   1563  N   LYS   103     -18.311   7.476   2.758                       N
ATOM   1564  H   LYS   103     -17.446   7.221   3.218                       H
ATOM   1565  CA  LYS   103     -19.517   6.702   3.037                       C
ATOM   1566  HA  LYS   103     -20.006   6.495   2.083                       H
ATOM   1567  CB  LYS   103     -19.132   5.355   3.680                       C
ATOM   1568  HB2 LYS   103     -18.525   5.547   4.563                       H
ATOM   1569  HB3 LYS   103     -20.036   4.848   4.003                       H
ATOM   1570  CG  LYS   103     -18.349   4.411   2.747                       C
ATOM   1571  HG2 LYS   103     -17.542   4.966   2.268                       H
ATOM   1572  HG3 LYS   103     -17.882   3.641   3.355                       H
ATOM   1573  CD  LYS   103     -19.182   3.725   1.649                       C
ATOM   1574  HD2 LYS   103     -19.620   4.488   1.011                       H
ATOM   1575  HD3 LYS   103     -18.515   3.129   1.025                       H
ATOM   1576  CE  LYS   103     -20.320   2.822   2.141                       C
ATOM   1577  HE2 LYS   103     -21.030   3.410   2.726                       H
ATOM   1578  HE3 LYS   103     -20.851   2.446   1.259                       H
ATOM   1579  NZ  LYS   103     -19.835   1.672   2.939                       N
ATOM   1580  HZ1 LYS   103     -19.141   1.136   2.430                       H
ATOM   1581  HZ2 LYS   103     -19.416   1.973   3.814                       H
ATOM   1582  HZ3 LYS   103     -20.610   1.053   3.161                       H
ATOM   1583  C   LYS   103     -20.550   7.499   3.866                       C
ATOM   1584  O   LYS   103     -21.741   7.262   3.671                       O
ATOM   1585  N   PHE   104     -20.159   8.473   4.704                       N
ATOM   1586  H   PHE   104     -19.167   8.593   4.875                       H
ATOM   1587  CA  PHE   104     -21.102   9.394   5.362                       C
ATOM   1588  HA  PHE   104     -21.925   8.809   5.768                       H
ATOM   1589  CB  PHE   104     -20.457  10.190   6.512                       C
ATOM   1590  HB2 PHE   104     -19.731  10.880   6.083                       H
ATOM   1591  HB3 PHE   104     -21.240  10.798   6.965                       H
ATOM   1592  CG  PHE   104     -19.777   9.448   7.646                       C
ATOM   1593  CD1 PHE   104     -20.072   8.105   7.956                       C
ATOM   1594  HD1 PHE   104     -20.809   7.557   7.387                       H
ATOM   1595  CE1 PHE   104     -19.376   7.459   8.992                       C
ATOM   1596  HE1 PHE   104     -19.579   6.424   9.217                       H
ATOM   1597  CZ  PHE   104     -18.398   8.152   9.725                       C
ATOM   1598  HZ  PHE   104     -17.844   7.648  10.495                       H
ATOM   1599  CE2 PHE   104     -18.131   9.501   9.448                       C
ATOM   1600  HE2 PHE   104     -17.374  10.032  10.006                       H
ATOM   1601  CD2 PHE   104     -18.831  10.147   8.418                       C
ATOM   1602  HD2 PHE   104     -18.614  11.182   8.195                       H
ATOM   1603  C   PHE   104     -21.711  10.402   4.380                       C
ATOM   1604  O   PHE   104     -22.868  10.777   4.541                       O
ATOM   1605  N   ALA   105     -20.960  10.848   3.367                       N
ATOM   1606  H   ALA   105     -19.970  10.614   3.356                       H
ATOM   1607  CA  ALA   105     -21.476  11.737   2.324                       C
ATOM   1608  HA  ALA   105     -22.012  12.555   2.811                       H
ATOM   1609  CB  ALA   105     -20.285  12.329   1.562                       C
ATOM   1610  HB1 ALA   105     -19.613  12.832   2.260                       H
ATOM   1611  HB2 ALA   105     -19.735  11.542   1.045                       H
ATOM   1612  HB3 ALA   105     -20.642  13.058   0.835                       H
ATOM   1613  C   ALA   105     -22.489  11.031   1.398                       C
ATOM   1614  O   ALA   105     -23.319  11.686   0.766                       O
ATOM   1615  N   GLY   106     -22.479   9.691   1.370                       N
ATOM   1616  H   GLY   106     -21.751   9.232   1.899                       H
ATOM   1617  CA  GLY   106     -23.490   8.855   0.710                       C
ATOM   1618  HA2 GLY   106     -23.770   8.062   1.398                       H
ATOM   1619  HA3 GLY   106     -24.372   9.446   0.471                       H
ATOM   1620  C   GLY   106     -23.013   8.178  -0.572                       C
ATOM   1621  O   GLY   106     -23.848   7.864  -1.422                       O
ATOM   1622  N   TYR   107     -21.703   7.981  -0.738                       N
ATOM   1623  H   TYR   107     -21.070   8.271  -0.002                       H
ATOM   1624  CA  TYR   107     -21.090   7.404  -1.943                       C
ATOM   1625  HA  TYR   107     -21.858   6.911  -2.539                       H
ATOM   1626  CB  TYR   107     -20.446   8.514  -2.795                       C
ATOM   1627  HB2 TYR   107     -19.483   8.771  -2.355                       H
ATOM   1628  HB3 TYR   107     -20.247   8.120  -3.792                       H
ATOM   1629  CG  TYR   107     -21.257   9.792  -2.920                       C
ATOM   1630  CD1 TYR   107     -22.221   9.941  -3.936                       C
ATOM   1631  HD1 TYR   107     -22.381   9.149  -4.653                       H
ATOM   1632  CE1 TYR   107     -22.978  11.127  -4.022                       C
ATOM   1633  HE1 TYR   107     -23.717  11.249  -4.798                       H
ATOM   1634  CZ  TYR   107     -22.780  12.163  -3.078                       C
ATOM   1635  OH  TYR   107     -23.529  13.296  -3.132                       O
ATOM   1636  HH  TYR   107     -23.324  13.885  -2.387                       H
ATOM   1637  CE2 TYR   107     -21.812  12.009  -2.063                       C
ATOM   1638  HE2 TYR   107     -21.661  12.795  -1.338                       H
ATOM   1639  CD2 TYR   107     -21.052  10.829  -1.990                       C
ATOM   1640  HD2 TYR   107     -20.319  10.712  -1.205                       H
ATOM   1641  C   TYR   107     -20.029   6.352  -1.581                       C
ATOM   1642  O   TYR   107     -19.409   6.420  -0.523                       O
ATOM   1643  N   ASP   108     -19.803   5.393  -2.477                       N
ATOM   1644  H   ASP   108     -20.400   5.350  -3.296                       H
ATOM   1645  CA  ASP   108     -18.875   4.275  -2.278                       C
ATOM   1646  HA  ASP   108     -18.699   4.128  -1.212                       H
ATOM   1647  CB  ASP   108     -19.521   2.995  -2.830                       C
ATOM   1648  HB2 ASP   108     -19.577   3.066  -3.918                       H
ATOM   1649  HB3 ASP   108     -18.887   2.142  -2.582                       H
ATOM   1650  CG  ASP   108     -20.924   2.741  -2.269                       C
ATOM   1651  OD1 ASP   108     -21.110   2.833  -1.034                       O
ATOM   1652  OD2 ASP   108     -21.833   2.443  -3.082                       O
ATOM   1653  C   ASP   108     -17.511   4.507  -2.948                       C
ATOM   1654  O   ASP   108     -16.526   3.881  -2.565                       O
ATOM   1655  N   ALA   109     -17.429   5.407  -3.937                       N
ATOM   1656  H   ALA   109     -18.260   5.928  -4.170                       H
ATOM   1657  CA  ALA   109     -16.227   5.631  -4.742                       C
ATOM   1658  HA  ALA   109     -15.374   5.653  -4.064                       H
ATOM   1659  CB  ALA   109     -16.048   4.446  -5.711                       C
ATOM   1660  HB1 ALA   109     -15.136   4.570  -6.294                       H
ATOM   1661  HB2 ALA   109     -15.978   3.512  -5.152                       H
ATOM   1662  HB3 ALA   109     -16.896   4.378  -6.389                       H
ATOM   1663  C   ALA   109     -16.219   6.979  -5.481                       C
ATOM   1664  O   ALA   109     -17.254   7.633  -5.638                       O
ATOM   1665  N   ILE   110     -15.038   7.372  -5.962                       N
ATOM   1666  H   ILE   110     -14.245   6.761  -5.766                       H
ATOM   1667  CA  ILE   110     -14.772   8.549  -6.795                       C
ATOM   1668  HA  ILE   110     -15.717   8.923  -7.172                       H
ATOM   1669  CB  ILE   110     -14.109   9.692  -5.985                       C
ATOM   1670  HB  ILE   110     -13.105   9.372  -5.697                       H
ATOM   1671  CG2 ILE   110     -13.984  10.936  -6.892                       C
ATOM   1672 HG21 ILE   110     -13.454  11.736  -6.379                       H
ATOM   1673 HG22 ILE   110     -13.413  10.704  -7.792                       H
ATOM   1674 HG23 ILE   110     -14.974  11.291  -7.180                       H
ATOM   1675  CG1 ILE   110     -14.891  10.027  -4.692                       C
ATOM   1676 HG12 ILE   110     -15.895  10.366  -4.946                       H
ATOM   1677 HG13 ILE   110     -14.980   9.131  -4.080                       H
ATOM   1678  CD1 ILE   110     -14.214  11.086  -3.817                       C
ATOM   1679 HD11 ILE   110     -14.225  12.055  -4.313                       H
ATOM   1680 HD12 ILE   110     -14.755  11.180  -2.877                       H
ATOM   1681 HD13 ILE   110     -13.188  10.787  -3.603                       H
ATOM   1682  C   ILE   110     -13.873   8.130  -7.972                       C
ATOM   1683  O   ILE   110     -12.762   7.645  -7.759                       O
ATOM   1684  N   VAL   111     -14.331   8.350  -9.203                       N
ATOM   1685  H   VAL   111     -15.293   8.686  -9.278                       H
ATOM   1686  CA  VAL   111     -13.552   8.196 -10.443                       C
ATOM   1687  HA  VAL   111     -12.684   7.565 -10.244                       H
ATOM   1688  CB  VAL   111     -14.385   7.517 -11.560                       C
ATOM   1689  HB  VAL   111     -15.267   8.126 -11.761                       H
ATOM   1690  CG1 VAL   111     -13.579   7.382 -12.866                       C
ATOM   1691 HG11 VAL   111     -14.163   6.849 -13.614                       H
ATOM   1692 HG12 VAL   111     -13.337   8.366 -13.262                       H
ATOM   1693 HG13 VAL   111     -12.654   6.836 -12.686                       H
ATOM   1694  CG2 VAL   111     -14.864   6.121 -11.129                       C
ATOM   1695 HG21 VAL   111     -15.442   5.661 -11.932                       H
ATOM   1696 HG22 VAL   111     -14.009   5.488 -10.899                       H
ATOM   1697 HG23 VAL   111     -15.500   6.191 -10.247                       H
ATOM   1698  C   VAL   111     -13.065   9.572 -10.909                       C
ATOM   1699  O   VAL   111     -13.874  10.460 -11.181                       O
ATOM   1700  N   VAL   112     -11.748   9.740 -11.031                       N
ATOM   1701  H   VAL   112     -11.139   8.976 -10.724                       H
ATOM   1702  CA  VAL   112     -11.097  10.928 -11.603                       C
ATOM   1703  HA  VAL   112     -11.832  11.726 -11.695                       H
ATOM   1704  CB  VAL   112      -9.972  11.451 -10.678                       C
ATOM   1705  HB  VAL   112      -9.284  10.637 -10.468                       H
ATOM   1706  CG1 VAL   112      -9.173  12.596 -11.323                       C
ATOM   1707 HG11 VAL   112      -9.840  13.423 -11.566                       H
ATOM   1708 HG12 VAL   112      -8.401  12.942 -10.636                       H
ATOM   1709 HG13 VAL   112      -8.677  12.255 -12.231                       H
ATOM   1710  CG2 VAL   112     -10.545  11.937  -9.334                       C
ATOM   1711 HG21 VAL   112     -11.257  12.746  -9.498                       H
ATOM   1712 HG22 VAL   112     -11.045  11.118  -8.817                       H
ATOM   1713 HG23 VAL   112      -9.737  12.297  -8.696                       H
ATOM   1714  C   VAL   112     -10.562  10.593 -13.002                       C
ATOM   1715  O   VAL   112      -9.757   9.676 -13.173                       O
ATOM   1716  N   GLU   113     -11.010  11.361 -13.996                       N
ATOM   1717  H   GLU   113     -11.668  12.097 -13.755                       H
ATOM   1718  CA  GLU   113     -10.632  11.265 -15.413                       C
ATOM   1719  HA  GLU   113      -9.907  10.462 -15.553                       H
ATOM   1720  CB  GLU   113     -11.869  10.970 -16.283                       C
ATOM   1721  HB2 GLU   113     -12.478  11.866 -16.327                       H
ATOM   1722  HB3 GLU   113     -11.534  10.729 -17.293                       H
ATOM   1723  CG  GLU   113     -12.761   9.835 -15.772                       C
ATOM   1724  HG2 GLU   113     -12.145   8.949 -15.611                       H
ATOM   1725  HG3 GLU   113     -13.206  10.127 -14.820                       H
ATOM   1726  CD  GLU   113     -13.901   9.490 -16.733                       C
ATOM   1727  OE1 GLU   113     -14.468  10.389 -17.397                       O
ATOM   1728  OE2 GLU   113     -14.259   8.292 -16.761                       O
ATOM   1729  C   GLU   113     -10.008  12.589 -15.886                       C
ATOM   1730  O   GLU   113     -10.196  13.627 -15.251                       O
ATOM   1731  N   GLY   114      -9.302  12.583 -17.022                       N
ATOM   1732  H   GLY   114      -9.146  11.706 -17.504                       H
ATOM   1733  CA  GLY   114      -8.826  13.804 -17.684                       C
ATOM   1734  HA2 GLY   114      -8.512  13.573 -18.700                       H
ATOM   1735  HA3 GLY   114      -9.650  14.515 -17.739                       H
ATOM   1736  C   GLY   114      -7.662  14.495 -16.966                       C
ATOM   1737  O   GLY   114      -6.935  13.869 -16.195                       O
ATOM   1738  N   LYS   115      -7.484  15.789 -17.243                       N
ATOM   1739  H   LYS   115      -8.082  16.186 -17.964                       H
ATOM   1740  CA  LYS   115      -6.513  16.707 -16.628                       C
ATOM   1741  HA  LYS   115      -6.322  16.391 -15.602                       H
ATOM   1742  CB  LYS   115      -5.190  16.652 -17.425                       C
ATOM   1743  HB2 LYS   115      -4.699  15.699 -17.219                       H
ATOM   1744  HB3 LYS   115      -5.408  16.703 -18.495                       H
ATOM   1745  CG  LYS   115      -4.246  17.814 -17.070                       C
ATOM   1746  HG2 LYS   115      -4.650  18.741 -17.482                       H
ATOM   1747  HG3 LYS   115      -4.199  17.910 -15.987                       H
ATOM   1748  CD  LYS   115      -2.820  17.641 -17.599                       C
ATOM   1749  HD2 LYS   115      -2.417  16.697 -17.229                       H
ATOM   1750  HD3 LYS   115      -2.817  17.628 -18.690                       H
ATOM   1751  CE  LYS   115      -1.991  18.828 -17.085                       C
ATOM   1752  HE2 LYS   115      -1.963  19.609 -17.852                       H
ATOM   1753  HE3 LYS   115      -2.490  19.238 -16.205                       H
ATOM   1754  NZ  LYS   115      -0.620  18.432 -16.699                       N
ATOM   1755  HZ1 LYS   115      -0.650  17.677 -16.022                       H
ATOM   1756  HZ2 LYS   115      -0.091  18.123 -17.512                       H
ATOM   1757  HZ3 LYS   115      -0.113  19.202 -16.273                       H
ATOM   1758  C   LYS   115      -7.090  18.138 -16.578                       C
ATOM   1759  O   LYS   115      -7.588  18.627 -17.588                       O
ATOM   1760  N   ALA   116      -7.001  18.814 -15.427                       N
ATOM   1761  H   ALA   116      -6.507  18.392 -14.650                       H
ATOM   1762  CA  ALA   116      -7.495  20.186 -15.259                       C
ATOM   1763  HA  ALA   116      -8.459  20.276 -15.764                       H
ATOM   1764  CB  ALA   116      -7.709  20.470 -13.769                       C
ATOM   1765  HB1 ALA   116      -8.091  21.483 -13.635                       H
ATOM   1766  HB2 ALA   116      -8.433  19.772 -13.352                       H
ATOM   1767  HB3 ALA   116      -6.769  20.380 -13.227                       H
ATOM   1768  C   ALA   116      -6.555  21.213 -15.907                       C
ATOM   1769  O   ALA   116      -5.361  20.953 -16.070                       O
ATOM   1770  N   GLU   117      -7.082  22.389 -16.247                       N
ATOM   1771  H   GLU   117      -8.032  22.600 -15.967                       H
ATOM   1772  CA  GLU   117      -6.331  23.421 -16.964                       C
ATOM   1773  HA  GLU   117      -5.830  22.942 -17.806                       H
ATOM   1774  CB  GLU   117      -7.303  24.489 -17.500                       C
ATOM   1775  HB2 GLU   117      -8.160  23.995 -17.960                       H
ATOM   1776  HB3 GLU   117      -7.665  25.103 -16.677                       H
ATOM   1777  CG  GLU   117      -6.664  25.409 -18.542                       C
ATOM   1778  HG2 GLU   117      -7.383  26.183 -18.815                       H
ATOM   1779  HG3 GLU   117      -5.782  25.895 -18.123                       H
ATOM   1780  CD  GLU   117      -6.287  24.620 -19.788                       C
ATOM   1781  OE1 GLU   117      -7.196  24.262 -20.570                       O
ATOM   1782  OE2 GLU   117      -5.085  24.307 -19.967                       O
ATOM   1783  C   GLU   117      -5.265  24.047 -16.058                       C
ATOM   1784  O   GLU   117      -4.100  24.141 -16.442                       O
ATOM   1785  N   LYS   118      -5.653  24.430 -14.838                       N
ATOM   1786  H   LYS   118      -6.624  24.269 -14.599                       H
ATOM   1787  CA  LYS   118      -4.770  24.858 -13.744                       C
ATOM   1788  HA  LYS   118      -3.737  24.811 -14.078                       H
ATOM   1789  CB  LYS   118      -5.110  26.320 -13.354                       C
ATOM   1790  HB2 LYS   118      -6.126  26.572 -13.657                       H
ATOM   1791  HB3 LYS   118      -5.074  26.432 -12.270                       H
ATOM   1792  CG  LYS   118      -4.122  27.334 -13.956                       C
ATOM   1793  HG2 LYS   118      -4.256  28.290 -13.447                       H
ATOM   1794  HG3 LYS   118      -3.105  27.000 -13.749                       H
ATOM   1795  CD  LYS   118      -4.320  27.563 -15.465                       C
ATOM   1796  HD2 LYS   118      -4.966  26.801 -15.896                       H
ATOM   1797  HD3 LYS   118      -4.832  28.518 -15.600                       H
ATOM   1798  CE  LYS   118      -3.003  27.602 -16.252                       C
ATOM   1799  HE2 LYS   118      -3.237  27.915 -17.273                       H
ATOM   1800  HE3 LYS   118      -2.337  28.352 -15.820                       H
ATOM   1801  NZ  LYS   118      -2.325  26.283 -16.301                       N
ATOM   1802  HZ1 LYS   118      -1.869  26.037 -15.429                       H
ATOM   1803  HZ2 LYS   118      -2.978  25.537 -16.521                       H
ATOM   1804  HZ3 LYS   118      -1.603  26.269 -17.013                       H
ATOM   1805  C   LYS   118      -4.880  23.888 -12.543                       C
ATOM   1806  O   LYS   118      -5.713  22.978 -12.580                       O
ATOM   1807  N   PRO   119      -4.050  24.040 -11.489                       N
ATOM   1808  CD  PRO   119      -2.842  24.855 -11.427                       C
ATOM   1809  HD2 PRO   119      -3.102  25.889 -11.217                       H
ATOM   1810  HD3 PRO   119      -2.266  24.801 -12.346                       H
ATOM   1811  CG  PRO   119      -2.023  24.287 -10.270                       C
ATOM   1812  HG2 PRO   119      -1.376  25.039  -9.819                       H
ATOM   1813  HG3 PRO   119      -1.444  23.425 -10.608                       H
ATOM   1814  CB  PRO   119      -3.119  23.831  -9.314                       C
ATOM   1815  HB2 PRO   119      -3.486  24.693  -8.770                       H
ATOM   1816  HB3 PRO   119      -2.778  23.066  -8.624                       H
ATOM   1817  CA  PRO   119      -4.207  23.300 -10.246                       C
ATOM   1818  HA  PRO   119      -4.003  22.252 -10.442                       H
ATOM   1819  C   PRO   119      -5.609  23.467  -9.647                       C
ATOM   1820  O   PRO   119      -6.064  24.590  -9.435                       O
ATOM   1821  N   VAL   120      -6.270  22.347  -9.340                       N
ATOM   1822  H   VAL   120      -5.835  21.454  -9.581                       H
ATOM   1823  CA  VAL   120      -7.595  22.301  -8.688                       C
ATOM   1824  HA  VAL   120      -7.775  23.263  -8.216                       H
ATOM   1825  CB  VAL   120      -8.747  22.059  -9.695                       C
ATOM   1826  HB  VAL   120      -9.678  21.998  -9.135                       H
ATOM   1827  CG1 VAL   120      -8.905  23.235 -10.671                       C
ATOM   1828 HG11 VAL   120      -8.034  23.317 -11.320                       H
ATOM   1829 HG12 VAL   120      -9.791  23.086 -11.289                       H
ATOM   1830 HG13 VAL   120      -9.024  24.161 -10.108                       H
ATOM   1831  CG2 VAL   120      -8.593  20.732 -10.456                       C
ATOM   1832 HG21 VAL   120      -8.627  19.894  -9.762                       H
ATOM   1833 HG22 VAL   120      -9.412  20.621 -11.168                       H
ATOM   1834 HG23 VAL   120      -7.645  20.710 -10.991                       H
ATOM   1835  C   VAL   120      -7.656  21.237  -7.584                       C
ATOM   1836  O   VAL   120      -6.782  20.376  -7.490                       O
ATOM   1837  N   TYR   121      -8.703  21.279  -6.757                       N
ATOM   1838  H   TYR   121      -9.352  22.059  -6.856                       H
ATOM   1839  CA  TYR   121      -9.083  20.213  -5.826                       C
ATOM   1840  HA  TYR   121      -8.722  19.270  -6.233                       H
ATOM   1841  CB  TYR   121      -8.390  20.395  -4.469                       C
ATOM   1842  HB2 TYR   121      -8.472  19.459  -3.928                       H
ATOM   1843  HB3 TYR   121      -7.327  20.561  -4.636                       H
ATOM   1844  CG  TYR   121      -8.914  21.479  -3.550                       C
ATOM   1845  CD1 TYR   121      -9.866  21.157  -2.560                       C
ATOM   1846  HD1 TYR   121     -10.291  20.164  -2.512                       H
ATOM   1847  CE1 TYR   121     -10.241  22.118  -1.603                       C
ATOM   1848  HE1 TYR   121     -10.954  21.869  -0.830                       H
ATOM   1849  CZ  TYR   121      -9.647  23.399  -1.625                       C
ATOM   1850  OH  TYR   121      -9.941  24.302  -0.656                       O
ATOM   1851  HH  TYR   121      -9.409  25.117  -0.768                       H
ATOM   1852  CE2 TYR   121      -8.722  23.732  -2.638                       C
ATOM   1853  HE2 TYR   121      -8.280  24.717  -2.663                       H
ATOM   1854  CD2 TYR   121      -8.367  22.773  -3.602                       C
ATOM   1855  HD2 TYR   121      -7.653  23.030  -4.368                       H
ATOM   1856  C   TYR   121     -10.609  20.067  -5.700                       C
ATOM   1857  O   TYR   121     -11.364  20.987  -6.004                       O
ATOM   1858  N   ILE   122     -11.071  18.888  -5.284                       N
ATOM   1859  H   ILE   122     -10.396  18.196  -4.974                       H
ATOM   1860  CA  ILE   122     -12.506  18.568  -5.152                       C
ATOM   1861  HA  ILE   122     -13.113  19.283  -5.712                       H
ATOM   1862  CB  ILE   122     -12.775  17.152  -5.722                       C
ATOM   1863  HB  ILE   122     -12.098  16.458  -5.222                       H
ATOM   1864  CG2 ILE   122     -14.218  16.689  -5.441                       C
ATOM   1865 HG21 ILE   122     -14.403  15.711  -5.883                       H
ATOM   1866 HG22 ILE   122     -14.380  16.596  -4.368                       H
ATOM   1867 HG23 ILE   122     -14.931  17.407  -5.851                       H
ATOM   1868  CG1 ILE   122     -12.493  17.101  -7.247                       C
ATOM   1869 HG12 ILE   122     -13.321  17.567  -7.784                       H
ATOM   1870 HG13 ILE   122     -11.593  17.666  -7.481                       H
ATOM   1871  CD1 ILE   122     -12.279  15.680  -7.787                       C
ATOM   1872 HD11 ILE   122     -13.170  15.071  -7.645                       H
ATOM   1873 HD12 ILE   122     -12.059  15.731  -8.854                       H
ATOM   1874 HD13 ILE   122     -11.437  15.212  -7.277                       H
ATOM   1875  C   ILE   122     -12.918  18.690  -3.680                       C
ATOM   1876  O   ILE   122     -12.181  18.234  -2.810                       O
ATOM   1877  N   TYR   123     -14.093  19.256  -3.408                       N
ATOM   1878  H   TYR   123     -14.625  19.650  -4.179                       H
ATOM   1879  CA  TYR   123     -14.752  19.247  -2.096                       C
ATOM   1880  HA  TYR   123     -14.181  18.620  -1.420                       H
ATOM   1881  CB  TYR   123     -14.750  20.673  -1.516                       C
ATOM   1882  HB2 TYR   123     -13.719  20.951  -1.296                       H
ATOM   1883  HB3 TYR   123     -15.104  21.351  -2.292                       H
ATOM   1884  CG  TYR   123     -15.578  20.910  -0.258                       C
ATOM   1885  CD1 TYR   123     -15.610  19.974   0.798                       C
ATOM   1886  HD1 TYR   123     -15.054  19.050   0.730                       H
ATOM   1887  CE1 TYR   123     -16.376  20.226   1.953                       C
ATOM   1888  HE1 TYR   123     -16.422  19.492   2.745                       H
ATOM   1889  CZ  TYR   123     -17.089  21.437   2.080                       C
ATOM   1890  OH  TYR   123     -17.795  21.713   3.212                       O
ATOM   1891  HH  TYR   123     -17.744  21.003   3.881                       H
ATOM   1892  CE2 TYR   123     -17.059  22.377   1.026                       C
ATOM   1893  HE2 TYR   123     -17.604  23.304   1.121                       H
ATOM   1894  CD2 TYR   123     -16.311  22.108  -0.135                       C
ATOM   1895  HD2 TYR   123     -16.291  22.836  -0.933                       H
ATOM   1896  C   TYR   123     -16.173  18.661  -2.212                       C
ATOM   1897  O   TYR   123     -16.956  19.068  -3.071                       O
ATOM   1898  N   ILE   124     -16.505  17.688  -1.360                       N
ATOM   1899  H   ILE   124     -15.792  17.370  -0.708                       H
ATOM   1900  CA  ILE   124     -17.813  17.011  -1.291                       C
ATOM   1901  HA  ILE   124     -18.512  17.452  -2.004                       H
ATOM   1902  CB  ILE   124     -17.630  15.511  -1.631                       C
ATOM   1903  HB  ILE   124     -16.870  15.117  -0.956                       H
ATOM   1904  CG2 ILE   124     -18.934  14.714  -1.416                       C
ATOM   1905 HG21 ILE   124     -18.795  13.671  -1.696                       H
ATOM   1906 HG22 ILE   124     -19.224  14.737  -0.365                       H
ATOM   1907 HG23 ILE   124     -19.738  15.140  -2.017                       H
ATOM   1908  CG1 ILE   124     -17.138  15.302  -3.084                       C
ATOM   1909 HG12 ILE   124     -17.986  15.323  -3.768                       H
ATOM   1910 HG13 ILE   124     -16.464  16.103  -3.378                       H
ATOM   1911  CD1 ILE   124     -16.371  13.985  -3.263                       C
ATOM   1912 HD11 ILE   124     -16.987  13.136  -2.974                       H
ATOM   1913 HD12 ILE   124     -16.082  13.876  -4.309                       H
ATOM   1914 HD13 ILE   124     -15.471  13.999  -2.647                       H
ATOM   1915  C   ILE   124     -18.401  17.204   0.114                       C
ATOM   1916  O   ILE   124     -17.698  17.042   1.107                       O
ATOM   1917  N   LYS   125     -19.693  17.518   0.201                       N
ATOM   1918  H   LYS   125     -20.208  17.646  -0.665                       H
ATOM   1919  CA  LYS   125     -20.399  17.792   1.455                       C
ATOM   1920  HA  LYS   125     -19.873  17.320   2.277                       H
ATOM   1921  CB  LYS   125     -20.364  19.311   1.691                       C
ATOM   1922  HB2 LYS   125     -19.332  19.660   1.624                       H
ATOM   1923  HB3 LYS   125     -20.939  19.801   0.910                       H
ATOM   1924  CG  LYS   125     -20.919  19.699   3.067                       C
ATOM   1925  HG2 LYS   125     -21.852  19.172   3.264                       H
ATOM   1926  HG3 LYS   125     -20.197  19.406   3.827                       H
ATOM   1927  CD  LYS   125     -21.195  21.206   3.139                       C
ATOM   1928  HD2 LYS   125     -20.351  21.775   2.747                       H
ATOM   1929  HD3 LYS   125     -22.069  21.427   2.525                       H
ATOM   1930  CE  LYS   125     -21.482  21.617   4.583                       C
ATOM   1931  HE2 LYS   125     -22.021  22.566   4.583                       H
ATOM   1932  HE3 LYS   125     -22.127  20.864   5.047                       H
ATOM   1933  NZ  LYS   125     -20.244  21.765   5.380                       N
ATOM   1934  HZ1 LYS   125     -19.745  22.617   5.145                       H
ATOM   1935  HZ2 LYS   125     -20.470  21.765   6.371                       H
ATOM   1936  HZ3 LYS   125     -19.597  20.991   5.228                       H
ATOM   1937  C   LYS   125     -21.837  17.237   1.401                       C
ATOM   1938  O   LYS   125     -22.740  17.942   0.945                       O
ATOM   1939  N   ASP   126     -22.066  15.994   1.840                       N
ATOM   1940  H   ASP   126     -21.271  15.523   2.271                       H
ATOM   1941  CA  ASP   126     -23.297  15.201   1.620                       C
ATOM   1942  HA  ASP   126     -23.032  14.151   1.733                       H
ATOM   1943  CB  ASP   126     -24.392  15.497   2.672                       C
ATOM   1944  HB2 ASP   126     -24.556  16.568   2.718                       H
ATOM   1945  HB3 ASP   126     -25.325  15.046   2.332                       H
ATOM   1946  CG  ASP   126     -24.121  14.956   4.079                       C
ATOM   1947  OD1 ASP   126     -23.945  13.728   4.217                       O
ATOM   1948  OD2 ASP   126     -24.169  15.750   5.050                       O
ATOM   1949  C   ASP   126     -23.839  15.332   0.175                       C
ATOM   1950  O   ASP   126     -23.409  14.599  -0.711                       O
ATOM   1951  N   GLU   127     -24.789  16.244  -0.069                       N
ATOM   1952  H   GLU   127     -25.074  16.841   0.696                       H
ATOM   1953  CA  GLU   127     -25.442  16.452  -1.370                       C
ATOM   1954  HA  GLU   127     -25.462  15.504  -1.906                       H
ATOM   1955  CB  GLU   127     -26.898  16.918  -1.155                       C
ATOM   1956  HB2 GLU   127     -26.883  17.987  -0.933                       H
ATOM   1957  HB3 GLU   127     -27.443  16.789  -2.092                       H
ATOM   1958  CG  GLU   127     -27.694  16.238  -0.025                       C
ATOM   1959  HG2 GLU   127     -27.240  16.483   0.936                       H
ATOM   1960  HG3 GLU   127     -28.697  16.665  -0.026                       H
ATOM   1961  CD  GLU   127     -27.832  14.719  -0.131                       C
ATOM   1962  OE1 GLU   127     -27.349  14.086  -1.097                       O
ATOM   1963  OE2 GLU   127     -28.442  14.098   0.767                       O
ATOM   1964  C   GLU   127     -24.718  17.472  -2.278                       C
ATOM   1965  O   GLU   127     -25.050  17.583  -3.456                       O
ATOM   1966  N   HID   128     -23.761  18.236  -1.752                       N
ATOM   1967  H   HID   128     -23.447  18.016  -0.814                       H
ATOM   1968  CA  HID   128     -23.065  19.327  -2.446                       C
ATOM   1969  HA  HID   128     -23.647  19.636  -3.318                       H
ATOM   1970  CB  HID   128     -22.980  20.514  -1.467                       C
ATOM   1971  HB2 HID   128     -23.983  20.927  -1.342                       H
ATOM   1972  HB3 HID   128     -22.670  20.135  -0.496                       H
ATOM   1973  CG  HID   128     -22.043  21.648  -1.827                       C
ATOM   1974  ND1 HID   128     -22.102  22.455  -2.940                       N
ATOM   1975  HD1 HID   128     -22.694  22.315  -3.755                       H
ATOM   1976  CE1 HID   128     -21.186  23.428  -2.803                       C
ATOM   1977  HE1 HID   128     -21.004  24.204  -3.536                       H
ATOM   1978  NE2 HID   128     -20.531  23.307  -1.633                       N
ATOM   1979  CD2 HID   128     -21.050  22.155  -1.030                       C
ATOM   1980  HD2 HID   128     -20.762  21.775  -0.061                       H
ATOM   1981  C   HID   128     -21.675  18.889  -2.945                       C
ATOM   1982  O   HID   128     -20.951  18.175  -2.251                       O
ATOM   1983  N   ILE   129     -21.280  19.349  -4.136                       N
ATOM   1984  H   ILE   129     -21.916  19.953  -4.649                       H
ATOM   1985  CA  ILE   129     -19.949  19.120  -4.725                       C
ATOM   1986  HA  ILE   129     -19.268  18.796  -3.938                       H
ATOM   1987  CB  ILE   129     -19.994  18.007  -5.811                       C
ATOM   1988  HB  ILE   129     -20.606  18.363  -6.643                       H
ATOM   1989  CG2 ILE   129     -18.571  17.731  -6.344                       C
ATOM   1990 HG21 ILE   129     -18.594  16.980  -7.132                       H
ATOM   1991 HG22 ILE   129     -18.143  18.630  -6.784                       H
ATOM   1992 HG23 ILE   129     -17.926  17.385  -5.534                       H
ATOM   1993  CG1 ILE   129     -20.634  16.702  -5.271                       C
ATOM   1994 HG12 ILE   129     -20.071  16.353  -4.405                       H
ATOM   1995 HG13 ILE   129     -21.653  16.912  -4.944                       H
ATOM   1996  CD1 ILE   129     -20.736  15.552  -6.285                       C
ATOM   1997 HD11 ILE   129     -19.748  15.162  -6.527                       H
ATOM   1998 HD12 ILE   129     -21.326  14.744  -5.852                       H
ATOM   1999 HD13 ILE   129     -21.227  15.901  -7.194                       H
ATOM   2000  C   ILE   129     -19.408  20.447  -5.284                       C
ATOM   2001  O   ILE   129     -20.154  21.214  -5.902                       O
ATOM   2002  N   GLU   130     -18.119  20.712  -5.086                       N
ATOM   2003  H   GLU   130     -17.570  20.048  -4.546                       H
ATOM   2004  CA  GLU   130     -17.404  21.898  -5.556                       C
ATOM   2005  HA  GLU   130     -17.986  22.391  -6.335                       H
ATOM   2006  CB  GLU   130     -17.238  22.872  -4.371                       C
ATOM   2007  HB2 GLU   130     -18.221  23.089  -3.950                       H
ATOM   2008  HB3 GLU   130     -16.630  22.399  -3.601                       H
ATOM   2009  CG  GLU   130     -16.586  24.196  -4.791                       C
ATOM   2010  HG2 GLU   130     -15.604  24.001  -5.216                       H
ATOM   2011  HG3 GLU   130     -17.209  24.647  -5.563                       H
ATOM   2012  CD  GLU   130     -16.404  25.207  -3.658                       C
ATOM   2013  OE1 GLU   130     -16.430  24.855  -2.460                       O
ATOM   2014  OE2 GLU   130     -16.189  26.396  -3.980                       O
ATOM   2015  C   GLU   130     -16.038  21.493  -6.142                       C
ATOM   2016  O   GLU   130     -15.356  20.621  -5.605                       O
ATOM   2017  N   ILE   131     -15.603  22.161  -7.217                       N
ATOM   2018  H   ILE   131     -16.203  22.867  -7.621                       H
ATOM   2019  CA  ILE   131     -14.195  22.166  -7.648                       C
ATOM   2020  HA  ILE   131     -13.639  21.408  -7.093                       H
ATOM   2021  CB  ILE   131     -14.045  21.839  -9.154                       C
ATOM   2022  HB  ILE   131     -14.609  22.574  -9.732                       H
ATOM   2023  CG2 ILE   131     -12.561  21.926  -9.570                       C
ATOM   2024 HG21 ILE   131     -12.455  21.757 -10.640                       H
ATOM   2025 HG22 ILE   131     -12.159  22.917  -9.364                       H
ATOM   2026 HG23 ILE   131     -11.977  21.182  -9.026                       H
ATOM   2027  CG1 ILE   131     -14.609  20.429  -9.450                       C
ATOM   2028 HG12 ILE   131     -14.069  19.692  -8.853                       H
ATOM   2029 HG13 ILE   131     -15.655  20.396  -9.148                       H
ATOM   2030  CD1 ILE   131     -14.546  20.004 -10.924                       C
ATOM   2031 HD11 ILE   131     -13.513  19.848 -11.235                       H
ATOM   2032 HD12 ILE   131     -15.086  19.067 -11.052                       H
ATOM   2033 HD13 ILE   131     -15.006  20.767 -11.552                       H
ATOM   2034  C   ILE   131     -13.604  23.530  -7.280                       C
ATOM   2035  O   ILE   131     -14.066  24.566  -7.763                       O
ATOM   2036  N   ARG   132     -12.598  23.523  -6.407                       N
ATOM   2037  H   ARG   132     -12.244  22.623  -6.107                       H
ATOM   2038  CA  ARG   132     -11.899  24.706  -5.900                       C
ATOM   2039  HA  ARG   132     -12.486  25.599  -6.115                       H
ATOM   2040  CB  ARG   132     -11.731  24.601  -4.375                       C
ATOM   2041  HB2 ARG   132     -11.169  23.699  -4.131                       H
ATOM   2042  HB3 ARG   132     -11.174  25.470  -4.023                       H
ATOM   2043  CG  ARG   132     -13.097  24.553  -3.673                       C
ATOM   2044  HG2 ARG   132     -13.728  25.337  -4.088                       H
ATOM   2045  HG3 ARG   132     -13.564  23.586  -3.869                       H
ATOM   2046  CD  ARG   132     -13.014  24.744  -2.158                       C
ATOM   2047  HD2 ARG   132     -13.977  24.480  -1.718                       H
ATOM   2048  HD3 ARG   132     -12.277  24.058  -1.748                       H
ATOM   2049  NE  ARG   132     -12.662  26.131  -1.805                       N
ATOM   2050  HE  ARG   132     -11.680  26.400  -1.833                       H
ATOM   2051  CZ  ARG   132     -13.496  27.078  -1.398                       C
ATOM   2052  NH1 ARG   132     -14.800  26.918  -1.315                       N
ATOM   2053 HH11 ARG   132     -15.259  26.106  -1.733                       H
ATOM   2054 HH12 ARG   132     -15.360  27.688  -0.989                       H
ATOM   2055  NH2 ARG   132     -13.000  28.241  -1.063                       N
ATOM   2056 HH21 ARG   132     -11.995  28.392  -1.183                       H
ATOM   2057 HH22 ARG   132     -13.600  28.959  -0.676                       H
ATOM   2058  C   ARG   132     -10.539  24.857  -6.576                       C
ATOM   2059  O   ARG   132      -9.946  23.881  -7.032                       O
ATOM   2060  N   ASP   133     -10.018  26.080  -6.613                       N
ATOM   2061  H   ASP   133     -10.547  26.837  -6.211                       H
ATOM   2062  CA  ASP   133      -8.649  26.350  -7.046                       C
ATOM   2063  HA  ASP   133      -8.491  25.909  -8.033                       H
ATOM   2064  CB  ASP   133      -8.446  27.865  -7.153                       C
ATOM   2065  HB2 ASP   133      -9.084  28.241  -7.953                       H
ATOM   2066  HB3 ASP   133      -8.746  28.334  -6.213                       H
ATOM   2067  CG  ASP   133      -6.994  28.230  -7.459                       C
ATOM   2068  OD1 ASP   133      -6.514  27.836  -8.545                       O
ATOM   2069  OD2 ASP   133      -6.325  28.880  -6.620                       O
ATOM   2070  C   ASP   133      -7.633  25.751  -6.069                       C
ATOM   2071  O   ASP   133      -7.631  26.088  -4.886                       O
ATOM   2072  N   ALA   134      -6.711  24.933  -6.579                       N
ATOM   2073  H   ALA   134      -6.779  24.663  -7.557                       H
ATOM   2074  CA  ALA   134      -5.526  24.531  -5.832                       C
ATOM   2075  HA  ALA   134      -5.735  24.627  -4.768                       H
ATOM   2076  CB  ALA   134      -5.199  23.061  -6.086                       C
ATOM   2077  HB1 ALA   134      -4.910  22.903  -7.120                       H
ATOM   2078  HB2 ALA   134      -4.362  22.783  -5.451                       H
ATOM   2079  HB3 ALA   134      -6.055  22.440  -5.834                       H
ATOM   2080  C   ALA   134      -4.311  25.412  -6.126                       C
ATOM   2081  O   ALA   134      -3.284  25.212  -5.496                       O
ATOM   2082  N   SER   135      -4.369  26.384  -7.039                       N
ATOM   2083  H   SER   135      -5.219  26.523  -7.576                       H
ATOM   2084  CA  SER   135      -3.180  27.181  -7.385                       C
ATOM   2085  HA  SER   135      -2.374  26.504  -7.669                       H
ATOM   2086  CB  SER   135      -3.427  28.111  -8.577                       C
ATOM   2087  HB2 SER   135      -3.983  28.985  -8.247                       H
ATOM   2088  HB3 SER   135      -2.461  28.434  -8.963                       H
ATOM   2089  OG  SER   135      -4.153  27.484  -9.616                       O
ATOM   2090  HG  SER   135      -5.104  27.550  -9.365                       H
ATOM   2091  C   SER   135      -2.674  27.979  -6.178                       C
ATOM   2092  O   SER   135      -1.478  27.982  -5.913                       O
ATOM   2093  N   HIP   136      -3.574  28.528  -5.356                       N
ATOM   2094  H   HIP   136      -4.544  28.571  -5.648                       H
ATOM   2095  CA  HIP   136      -3.197  29.127  -4.078                       C
ATOM   2096  HA  HIP   136      -2.326  29.743  -4.291                       H
ATOM   2097  CB  HIP   136      -4.298  30.112  -3.635                       C
ATOM   2098  HB2 HIP   136      -3.856  30.754  -2.872                       H
ATOM   2099  HB3 HIP   136      -4.544  30.757  -4.478                       H
ATOM   2100  CG  HIP   136      -5.585  29.561  -3.073                       C
ATOM   2101  ND1 HIP   136      -6.377  30.207  -2.139                       N
ATOM   2102  HD1 HIP   136      -6.167  31.097  -1.691                       H
ATOM   2103  CE1 HIP   136      -7.479  29.467  -1.931                       C
ATOM   2104  HE1 HIP   136      -8.297  29.709  -1.260                       H
ATOM   2105  NE2 HIP   136      -7.409  28.359  -2.690                       N
ATOM   2106  HE2 HIP   136      -8.072  27.574  -2.621                       H
ATOM   2107  CD2 HIP   136      -6.237  28.412  -3.427                       C
ATOM   2108  HD2 HIP   136      -5.928  27.687  -4.166                       H
ATOM   2109  C   HIP   136      -2.745  28.103  -2.978                       C
ATOM   2110  O   HIP   136      -2.510  28.482  -1.824                       O
ATOM   2111  N   ILE   137      -2.622  26.808  -3.308                       N
ATOM   2112  H   ILE   137      -2.815  26.555  -4.273                       H
ATOM   2113  CA  ILE   137      -2.158  25.693  -2.453                       C
ATOM   2114  HA  ILE   137      -1.840  26.077  -1.485                       H
ATOM   2115  CB  ILE   137      -3.304  24.653  -2.244                       C
ATOM   2116  HB  ILE   137      -3.284  23.975  -3.098                       H
ATOM   2117  CG2 ILE   137      -3.066  23.802  -0.979                       C
ATOM   2118 HG21 ILE   137      -3.914  23.135  -0.820                       H
ATOM   2119 HG22 ILE   137      -2.174  23.189  -1.083                       H
ATOM   2120 HG23 ILE   137      -2.950  24.440  -0.103                       H
ATOM   2121  CG1 ILE   137      -4.748  25.214  -2.196                       C
ATOM   2122 HG12 ILE   137      -4.944  25.801  -3.090                       H
ATOM   2123 HG13 ILE   137      -5.449  24.378  -2.213                       H
ATOM   2124  CD1 ILE   137      -5.068  26.073  -0.974                       C
ATOM   2125 HD11 ILE   137      -4.327  26.858  -0.858                       H
ATOM   2126 HD12 ILE   137      -6.047  26.527  -1.099                       H
ATOM   2127 HD13 ILE   137      -5.096  25.447  -0.084                       H
ATOM   2128  C   ILE   137      -0.940  24.967  -3.076                       C
ATOM   2129  O   ILE   137      -0.308  24.150  -2.411                       O
ATOM   2130  N   TRP   138      -0.628  25.205  -4.355                       N
ATOM   2131  H   TRP   138      -1.126  25.925  -4.855                       H
ATOM   2132  CA  TRP   138       0.244  24.330  -5.140                       C
ATOM   2133  HA  TRP   138      -0.037  23.302  -4.913                       H
ATOM   2134  CB  TRP   138      -0.021  24.545  -6.637                       C
ATOM   2135  HB2 TRP   138      -1.098  24.554  -6.797                       H
ATOM   2136  HB3 TRP   138       0.363  25.523  -6.931                       H
ATOM   2137  CG  TRP   138       0.543  23.494  -7.547                       C
ATOM   2138  CD1 TRP   138       1.687  23.601  -8.257                       C
ATOM   2139  HD1 TRP   138       2.342  24.460  -8.233                       H
ATOM   2140  NE1 TRP   138       1.882  22.459  -9.012                       N
ATOM   2141  HE1 TRP   138       2.701  22.297  -9.585                       H
ATOM   2142  CE2 TRP   138       0.844  21.567  -8.855                       C
ATOM   2143  CZ2 TRP   138       0.558  20.319  -9.428                       C
ATOM   2144  HZ2 TRP   138       1.223  19.887 -10.163                       H
ATOM   2145  CH2 TRP   138      -0.601  19.634  -9.030                       C
ATOM   2146  HH2 TRP   138      -0.835  18.674  -9.464                       H
ATOM   2147  CZ3 TRP   138      -1.442  20.190  -8.050                       C
ATOM   2148  HZ3 TRP   138      -2.319  19.647  -7.730                       H
ATOM   2149  CE3 TRP   138      -1.138  21.440  -7.477                       C
ATOM   2150  HE3 TRP   138      -1.780  21.859  -6.718                       H
ATOM   2151  CD2 TRP   138      -0.003  22.177  -7.882                       C
ATOM   2152  C   TRP   138       1.721  24.510  -4.763                       C
ATOM   2153  O   TRP   138       2.284  25.604  -4.872                       O
ATOM   2154  N   GLY   139       2.353  23.424  -4.320                       N
ATOM   2155  H   GLY   139       1.844  22.542  -4.368                       H
ATOM   2156  CA  GLY   139       3.697  23.391  -3.742                       C
ATOM   2157  HA2 GLY   139       4.152  22.438  -4.012                       H
ATOM   2158  HA3 GLY   139       4.293  24.216  -4.133                       H
ATOM   2159  C   GLY   139       3.726  23.473  -2.213                       C
ATOM   2160  O   GLY   139       4.815  23.369  -1.647                       O
ATOM   2161  N   LYS   140       2.588  23.640  -1.524                       N
ATOM   2162  H   LYS   140       1.716  23.745  -2.032                       H
ATOM   2163  CA  LYS   140       2.527  23.507  -0.058                       C
ATOM   2164  HA  LYS   140       3.351  24.067   0.390                       H
ATOM   2165  CB  LYS   140       1.208  24.069   0.499                       C
ATOM   2166  HB2 LYS   140       0.363  23.557   0.034                       H
ATOM   2167  HB3 LYS   140       1.182  23.848   1.564                       H
ATOM   2168  CG  LYS   140       1.057  25.586   0.331                       C
ATOM   2169  HG2 LYS   140       1.968  26.083   0.667                       H
ATOM   2170  HG3 LYS   140       0.888  25.828  -0.718                       H
ATOM   2171  CD  LYS   140      -0.122  26.078   1.181                       C
ATOM   2172  HD2 LYS   140      -1.016  25.501   0.942                       H
ATOM   2173  HD3 LYS   140       0.123  25.932   2.235                       H
ATOM   2174  CE  LYS   140      -0.386  27.562   0.921                       C
ATOM   2175  HE2 LYS   140       0.559  28.110   0.992                       H
ATOM   2176  HE3 LYS   140      -0.762  27.689  -0.099                       H
ATOM   2177  NZ  LYS   140      -1.353  28.126   1.891                       N
ATOM   2178  HZ1 LYS   140      -1.574  29.084   1.638                       H
ATOM   2179  HZ2 LYS   140      -2.196  27.569   1.963                       H
ATOM   2180  HZ3 LYS   140      -0.949  28.187   2.821                       H
ATOM   2181  C   LYS   140       2.683  22.043   0.384                       C
ATOM   2182  O   LYS   140       2.212  21.123  -0.291                       O
ATOM   2183  N   LYS   141       3.280  21.815   1.554                       N
ATOM   2184  H   LYS   141       3.547  22.624   2.116                       H
ATOM   2185  CA  LYS   141       3.374  20.491   2.180                       C
ATOM   2186  HA  LYS   141       3.826  19.793   1.474                       H
ATOM   2187  CB  LYS   141       4.281  20.604   3.416                       C
ATOM   2188  HB2 LYS   141       3.857  21.375   4.060                       H
ATOM   2189  HB3 LYS   141       4.252  19.668   3.971                       H
ATOM   2190  CG  LYS   141       5.757  20.918   3.080                       C
ATOM   2191  HG2 LYS   141       6.362  20.035   3.283                       H
ATOM   2192  HG3 LYS   141       5.864  21.143   2.019                       H
ATOM   2193  CD  LYS   141       6.326  22.103   3.878                       C
ATOM   2194  HD2 LYS   141       7.392  22.204   3.665                       H
ATOM   2195  HD3 LYS   141       5.835  23.012   3.531                       H
ATOM   2196  CE  LYS   141       6.122  21.945   5.391                       C
ATOM   2197  HE2 LYS   141       5.144  21.497   5.583                       H
ATOM   2198  HE3 LYS   141       6.870  21.261   5.801                       H
ATOM   2199  NZ  LYS   141       6.174  23.247   6.090                       N
ATOM   2200  HZ1 LYS   141       5.549  23.921   5.648                       H
ATOM   2201  HZ2 LYS   141       5.861  23.115   7.048                       H
ATOM   2202  HZ3 LYS   141       7.120  23.615   6.104                       H
ATOM   2203  C   LYS   141       1.985  19.930   2.558                       C
ATOM   2204  O   LYS   141       0.992  20.662   2.580                       O
ATOM   2205  N   VAL   142       1.900  18.640   2.872                       N
ATOM   2206  H   VAL   142       2.754  18.088   2.783                       H
ATOM   2207  CA  VAL   142       0.631  17.945   3.171                       C
ATOM   2208  HA  VAL   142      -0.019  18.075   2.304                       H
ATOM   2209  CB  VAL   142       0.882  16.432   3.348                       C
ATOM   2210  HB  VAL   142       1.755  16.333   3.992                       H
ATOM   2211  CG1 VAL   142      -0.277  15.664   4.004                       C
ATOM   2212 HG11 VAL   142       0.012  14.623   4.130                       H
ATOM   2213 HG12 VAL   142      -0.490  16.057   4.998                       H
ATOM   2214 HG13 VAL   142      -1.172  15.729   3.387                       H
ATOM   2215  CG2 VAL   142       1.199  15.810   1.973                       C
ATOM   2216 HG21 VAL   142       0.337  15.908   1.311                       H
ATOM   2217 HG22 VAL   142       2.055  16.305   1.517                       H
ATOM   2218 HG23 VAL   142       1.438  14.754   2.082                       H
ATOM   2219  C   VAL   142      -0.105  18.537   4.384                       C
ATOM   2220  O   VAL   142      -1.303  18.795   4.284                       O
ATOM   2221  N   SER   143       0.575  18.824   5.501                       N
ATOM   2222  H   SER   143       1.569  18.601   5.577                       H
ATOM   2223  CA  SER   143      -0.087  19.425   6.678                       C
ATOM   2224  HA  SER   143      -0.920  18.791   6.987                       H
ATOM   2225  CB  SER   143       0.903  19.524   7.848                       C
ATOM   2226  HB2 SER   143       0.401  19.992   8.697                       H
ATOM   2227  HB3 SER   143       1.219  18.523   8.143                       H
ATOM   2228  OG  SER   143       2.045  20.293   7.502                       O
ATOM   2229  HG  SER   143       2.714  19.682   7.112                       H
ATOM   2230  C   SER   143      -0.666  20.813   6.359                       C
ATOM   2231  O   SER   143      -1.819  21.109   6.665                       O
ATOM   2232  N   GLU   144       0.113  21.636   5.656                       N
ATOM   2233  H   GLU   144       1.065  21.329   5.510                       H
ATOM   2234  CA  GLU   144      -0.267  22.964   5.172                       C
ATOM   2235  HA  GLU   144      -0.577  23.578   6.017                       H
ATOM   2236  CB  GLU   144       0.948  23.613   4.498                       C
ATOM   2237  HB2 GLU   144       1.191  23.021   3.619                       H
ATOM   2238  HB3 GLU   144       0.677  24.618   4.174                       H
ATOM   2239  CG  GLU   144       2.195  23.701   5.385                       C
ATOM   2240  HG2 GLU   144       1.977  24.338   6.244                       H
ATOM   2241  HG3 GLU   144       2.476  22.712   5.746                       H
ATOM   2242  CD  GLU   144       3.379  24.268   4.611                       C
ATOM   2243  OE1 GLU   144       3.537  23.946   3.416                       O
ATOM   2244  OE2 GLU   144       4.172  25.020   5.227                       O
ATOM   2245  C   GLU   144      -1.416  22.911   4.151                       C
ATOM   2246  O   GLU   144      -2.208  23.853   4.066                       O
ATOM   2247  N   THR   145      -1.508  21.819   3.379                       N
ATOM   2248  H   THR   145      -0.793  21.109   3.498                       H
ATOM   2249  CA  THR   145      -2.572  21.555   2.402                       C
ATOM   2250  HA  THR   145      -2.735  22.450   1.803                       H
ATOM   2251  CB  THR   145      -2.166  20.419   1.452                       C
ATOM   2252  HB  THR   145      -1.912  19.522   2.016                       H
ATOM   2253  CG2 THR   145      -3.252  20.058   0.441                       C
ATOM   2254 HG21 THR   145      -2.847  19.355  -0.287                       H
ATOM   2255 HG22 THR   145      -4.086  19.579   0.954                       H
ATOM   2256 HG23 THR   145      -3.606  20.951  -0.071                       H
ATOM   2257  OG1 THR   145      -1.034  20.856   0.737                       O
ATOM   2258  HG1 THR   145      -0.284  20.836   1.354                       H
ATOM   2259  C   THR   145      -3.873  21.275   3.136                       C
ATOM   2260  O   THR   145      -4.835  22.010   2.921                       O
ATOM   2261  N   GLU   146      -3.885  20.303   4.057                       N
ATOM   2262  H   GLU   146      -3.046  19.750   4.190                       H
ATOM   2263  CA  GLU   146      -5.025  20.051   4.949                       C
ATOM   2264  HA  GLU   146      -5.869  19.708   4.354                       H
ATOM   2265  CB  GLU   146      -4.685  18.974   5.999                       C
ATOM   2266  HB2 GLU   146      -3.711  19.178   6.446                       H
ATOM   2267  HB3 GLU   146      -5.425  19.069   6.787                       H
ATOM   2268  CG  GLU   146      -4.718  17.520   5.502                       C
ATOM   2269  HG2 GLU   146      -5.498  17.414   4.748                       H
ATOM   2270  HG3 GLU   146      -3.761  17.267   5.042                       H
ATOM   2271  CD  GLU   146      -5.023  16.563   6.664                       C
ATOM   2272  OE1 GLU   146      -6.216  16.479   7.045                       O
ATOM   2273  OE2 GLU   146      -4.082  15.984   7.243                       O
ATOM   2274  C   GLU   146      -5.462  21.337   5.677                       C
ATOM   2275  O   GLU   146      -6.642  21.694   5.661                       O
ATOM   2276  N   ALA   147      -4.513  22.067   6.273                       N
ATOM   2277  H   ALA   147      -3.561  21.705   6.287                       H
ATOM   2278  CA  ALA   147      -4.788  23.296   7.012                       C
ATOM   2279  HA  ALA   147      -5.542  23.076   7.771                       H
ATOM   2280  CB  ALA   147      -3.499  23.735   7.720                       C
ATOM   2281  HB1 ALA   147      -3.140  22.931   8.366                       H
ATOM   2282  HB2 ALA   147      -2.728  23.970   6.986                       H
ATOM   2283  HB3 ALA   147      -3.696  24.614   8.333                       H
ATOM   2284  C   ALA   147      -5.362  24.416   6.130                       C
ATOM   2285  O   ALA   147      -6.268  25.117   6.577                       O
ATOM   2286  N   THR   148      -4.872  24.599   4.893                       N
ATOM   2287  H   THR   148      -4.128  23.986   4.573                       H
ATOM   2288  CA  THR   148      -5.400  25.637   3.983                       C
ATOM   2289  HA  THR   148      -5.531  26.553   4.554                       H
ATOM   2290  CB  THR   148      -4.461  25.959   2.812                       C
ATOM   2291  HB  THR   148      -4.463  25.135   2.096                       H
ATOM   2292  CG2 THR   148      -4.892  27.260   2.129                       C
ATOM   2293 HG21 THR   148      -4.950  28.068   2.859                       H
ATOM   2294 HG22 THR   148      -4.176  27.532   1.357                       H
ATOM   2295 HG23 THR   148      -5.871  27.134   1.665                       H
ATOM   2296  OG1 THR   148      -3.142  26.186   3.258                       O
ATOM   2297  HG1 THR   148      -2.806  25.333   3.609                       H
ATOM   2298  C   THR   148      -6.789  25.255   3.477                       C
ATOM   2299  O   THR   148      -7.661  26.114   3.401                       O
ATOM   2300  N   ILE   149      -7.033  23.972   3.202                       N
ATOM   2301  H   ILE   149      -6.269  23.304   3.285                       H
ATOM   2302  CA  ILE   149      -8.360  23.469   2.808                       C
ATOM   2303  HA  ILE   149      -8.715  24.036   1.944                       H
ATOM   2304  CB  ILE   149      -8.243  21.984   2.391                       C
ATOM   2305  HB  ILE   149      -7.679  21.456   3.160                       H
ATOM   2306  CG2 ILE   149      -9.627  21.320   2.264                       C
ATOM   2307 HG21 ILE   149      -9.514  20.280   1.971                       H
ATOM   2308 HG22 ILE   149     -10.149  21.329   3.222                       H
ATOM   2309 HG23 ILE   149     -10.230  21.844   1.521                       H
ATOM   2310  CG1 ILE   149      -7.472  21.881   1.052                       C
ATOM   2311 HG12 ILE   149      -8.089  22.279   0.250                       H
ATOM   2312 HG13 ILE   149      -6.573  22.492   1.092                       H
ATOM   2313  CD1 ILE   149      -7.041  20.458   0.678                       C
ATOM   2314 HD11 ILE   149      -7.909  19.835   0.466                       H
ATOM   2315 HD12 ILE   149      -6.416  20.499  -0.214                       H
ATOM   2316 HD13 ILE   149      -6.465  20.023   1.494                       H
ATOM   2317  C   ILE   149      -9.388  23.720   3.920                       C
ATOM   2318  O   ILE   149     -10.422  24.335   3.644                       O
ATOM   2319  N   ARG   150      -9.091  23.349   5.176                       N
ATOM   2320  H   ARG   150      -8.223  22.846   5.338                       H
ATOM   2321  CA  ARG   150      -9.963  23.637   6.332                       C
ATOM   2322  HA  ARG   150     -10.928  23.164   6.153                       H
ATOM   2323  CB  ARG   150      -9.381  23.019   7.622                       C
ATOM   2324  HB2 ARG   150      -8.329  23.292   7.726                       H
ATOM   2325  HB3 ARG   150      -9.932  23.412   8.477                       H
ATOM   2326  CG  ARG   150      -9.533  21.487   7.614                       C
ATOM   2327  HG2 ARG   150     -10.591  21.252   7.522                       H
ATOM   2328  HG3 ARG   150      -9.017  21.083   6.743                       H
ATOM   2329  CD  ARG   150      -8.995  20.775   8.865                       C
ATOM   2330  HD2 ARG   150      -7.926  20.974   8.956                       H
ATOM   2331  HD3 ARG   150      -9.491  21.169   9.749                       H
ATOM   2332  NE  ARG   150      -9.261  19.324   8.772                       N
ATOM   2333  HE  ARG   150     -10.233  19.045   8.773                       H
ATOM   2334  CZ  ARG   150      -8.365  18.388   8.479                       C
ATOM   2335  NH1 ARG   150      -7.079  18.536   8.672                       N
ATOM   2336 HH11 ARG   150      -6.714  19.268   9.264                       H
ATOM   2337 HH12 ARG   150      -6.474  17.794   8.311                       H
ATOM   2338  NH2 ARG   150      -8.720  17.239   7.959                       N
ATOM   2339 HH21 ARG   150      -9.686  17.029   7.762                       H
ATOM   2340 HH22 ARG   150      -7.963  16.633   7.628                       H
ATOM   2341  C   ARG   150     -10.237  25.146   6.483                       C
ATOM   2342  O   ARG   150     -11.384  25.548   6.693                       O
ATOM   2343  N   LYS   151      -9.222  25.997   6.269                       N
ATOM   2344  H   LYS   151      -8.300  25.606   6.124                       H
ATOM   2345  CA  LYS   151      -9.366  27.466   6.239                       C
ATOM   2346  HA  LYS   151      -9.872  27.786   7.150                       H
ATOM   2347  CB  LYS   151      -7.971  28.122   6.196                       C
ATOM   2348  HB2 LYS   151      -7.398  27.681   5.383                       H
ATOM   2349  HB3 LYS   151      -8.080  29.188   5.988                       H
ATOM   2350  CG  LYS   151      -7.201  27.970   7.515                       C
ATOM   2351  HG2 LYS   151      -7.631  28.643   8.255                       H
ATOM   2352  HG3 LYS   151      -7.299  26.953   7.890                       H
ATOM   2353  CD  LYS   151      -5.716  28.315   7.351                       C
ATOM   2354  HD2 LYS   151      -5.300  27.797   6.486                       H
ATOM   2355  HD3 LYS   151      -5.616  29.393   7.209                       H
ATOM   2356  CE  LYS   151      -4.972  27.861   8.608                       C
ATOM   2357  HE2 LYS   151      -5.553  28.169   9.483                       H
ATOM   2358  HE3 LYS   151      -4.921  26.769   8.613                       H
ATOM   2359  NZ  LYS   151      -3.613  28.442   8.709                       N
ATOM   2360  HZ1 LYS   151      -3.169  28.107   9.558                       H
ATOM   2361  HZ2 LYS   151      -3.014  28.214   7.923                       H
ATOM   2362  HZ3 LYS   151      -3.677  29.454   8.765                       H
ATOM   2363  C   LYS   151     -10.233  27.991   5.078                       C
ATOM   2364  O   LYS   151     -10.827  29.061   5.220                       O
ATOM   2365  N   GLU   152     -10.321  27.271   3.954                       N
ATOM   2366  H   GLU   152      -9.730  26.449   3.874                       H
ATOM   2367  CA  GLU   152     -11.217  27.590   2.838                       C
ATOM   2368  HA  GLU   152     -11.277  28.673   2.717                       H
ATOM   2369  CB  GLU   152     -10.701  26.982   1.525                       C
ATOM   2370  HB2 GLU   152     -10.326  25.973   1.689                       H
ATOM   2371  HB3 GLU   152     -11.543  26.910   0.839                       H
ATOM   2372  CG  GLU   152      -9.618  27.818   0.850                       C
ATOM   2373  HG2 GLU   152      -9.903  28.872   0.862                       H
ATOM   2374  HG3 GLU   152      -8.669  27.701   1.374                       H
ATOM   2375  CD  GLU   152      -9.488  27.362  -0.596                       C
ATOM   2376  OE1 GLU   152     -10.296  27.805  -1.436                       O
ATOM   2377  OE2 GLU   152      -8.595  26.553  -0.908                       O
ATOM   2378  C   GLU   152     -12.643  27.081   3.072                       C
ATOM   2379  O   GLU   152     -13.579  27.881   3.096                       O
ATOM   2380  N   VAL   153     -12.831  25.767   3.241                       N
ATOM   2381  H   VAL   153     -12.001  25.166   3.289                       H
ATOM   2382  CA  VAL   153     -14.170  25.128   3.206                       C
ATOM   2383  HA  VAL   153     -14.659  25.490   2.300                       H
ATOM   2384  CB  VAL   153     -14.088  23.587   3.093                       C
ATOM   2385  HB  VAL   153     -15.100  23.209   2.975                       H
ATOM   2386  CG1 VAL   153     -13.297  23.155   1.844                       C
ATOM   2387 HG11 VAL   153     -12.254  23.462   1.919                       H
ATOM   2388 HG12 VAL   153     -13.336  22.069   1.740                       H
ATOM   2389 HG13 VAL   153     -13.737  23.607   0.954                       H
ATOM   2390  CG2 VAL   153     -13.506  22.941   4.360                       C
ATOM   2391 HG21 VAL   153     -13.406  21.869   4.212                       H
ATOM   2392 HG22 VAL   153     -12.531  23.356   4.590                       H
ATOM   2393 HG23 VAL   153     -14.169  23.111   5.205                       H
ATOM   2394  C   VAL   153     -15.073  25.521   4.389                       C
ATOM   2395  O   VAL   153     -16.254  25.163   4.426                       O
ATOM   2396  N   GLY   154     -14.519  26.255   5.362                       N
ATOM   2397  H   GLY   154     -13.547  26.513   5.255                       H
ATOM   2398  CA  GLY   154     -15.245  26.802   6.505                       C
ATOM   2399  HA2 GLY   154     -14.619  27.545   7.000                       H
ATOM   2400  HA3 GLY   154     -16.176  27.256   6.166                       H
ATOM   2401  C   GLY   154     -15.586  25.734   7.528                       C
ATOM   2402  O   GLY   154     -16.583  25.861   8.228                       O
ATOM   2403  N   SER   155     -14.796  24.667   7.602                       N
ATOM   2404  H   SER   155     -13.967  24.642   7.020                       H
ATOM   2405  CA  SER   155     -15.072  23.490   8.422                       C
ATOM   2406  HA  SER   155     -15.541  23.795   9.354                       H
ATOM   2407  CB  SER   155     -16.043  22.549   7.694                       C
ATOM   2408  HB2 SER   155     -16.962  23.085   7.454                       H
ATOM   2409  HB3 SER   155     -15.590  22.195   6.765                       H
ATOM   2410  OG  SER   155     -16.352  21.439   8.515                       O
ATOM   2411  HG  SER   155     -16.985  20.855   8.018                       H
ATOM   2412  C   SER   155     -13.777  22.752   8.757                       C
ATOM   2413  O   SER   155     -13.021  22.377   7.866                       O
ATOM   2414  N   GLU   156     -13.546  22.482  10.042                       N
ATOM   2415  H   GLU   156     -14.168  22.860  10.741                       H
ATOM   2416  CA  GLU   156     -12.513  21.538  10.479                       C
ATOM   2417  HA  GLU   156     -11.604  21.710   9.904                       H
ATOM   2418  CB  GLU   156     -12.215  21.781  11.969                       C
ATOM   2419  HB2 GLU   156     -13.158  21.912  12.501                       H
ATOM   2420  HB3 GLU   156     -11.723  20.907  12.395                       H
ATOM   2421  CG  GLU   156     -11.331  23.017  12.204                       C
ATOM   2422  HG2 GLU   156     -11.672  23.848  11.584                       H
ATOM   2423  HG3 GLU   156     -11.428  23.315  13.249                       H
ATOM   2424  CD  GLU   156      -9.856  22.723  11.932                       C
ATOM   2425  OE1 GLU   156      -9.299  21.835  12.616                       O
ATOM   2426  OE2 GLU   156      -9.233  23.388  11.080                       O
ATOM   2427  C   GLU   156     -12.937  20.074  10.248                       C
ATOM   2428  O   GLU   156     -12.107  19.170  10.328                       O
ATOM   2429  N   LYS   157     -14.222  19.805   9.975                       N
ATOM   2430  H   LYS   157     -14.865  20.580   9.851                       H
ATOM   2431  CA  LYS   157     -14.793  18.452   9.983                       C
ATOM   2432  HA  LYS   157     -14.408  17.931  10.857                       H
ATOM   2433  CB  LYS   157     -16.321  18.567  10.133                       C
ATOM   2434  HB2 LYS   157     -16.546  19.435  10.752                       H
ATOM   2435  HB3 LYS   157     -16.760  18.749   9.159                       H
ATOM   2436  CG  LYS   157     -17.000  17.350  10.786                       C
ATOM   2437  HG2 LYS   157     -16.267  16.771  11.351                       H
ATOM   2438  HG3 LYS   157     -17.744  17.716  11.494                       H
ATOM   2439  CD  LYS   157     -17.718  16.436   9.784                       C
ATOM   2440  HD2 LYS   157     -18.471  17.007   9.236                       H
ATOM   2441  HD3 LYS   157     -17.000  16.016   9.078                       H
ATOM   2442  CE  LYS   157     -18.397  15.306  10.561                       C
ATOM   2443  HE2 LYS   157     -17.647  14.843  11.208                       H
ATOM   2444  HE3 LYS   157     -19.180  15.719  11.203                       H
ATOM   2445  NZ  LYS   157     -18.954  14.271   9.667                       N
ATOM   2446  HZ1 LYS   157     -19.257  13.460  10.181                       H
ATOM   2447  HZ2 LYS   157     -19.725  14.607   9.099                       H
ATOM   2448  HZ3 LYS   157     -18.251  13.962   8.993                       H
ATOM   2449  C   LYS   157     -14.401  17.607   8.764                       C
ATOM   2450  O   LYS   157     -14.441  16.379   8.858                       O
ATOM   2451  N   VAL   158     -14.009  18.242   7.655                       N
ATOM   2452  H   VAL   158     -13.970  19.250   7.703                       H
ATOM   2453  CA  VAL   158     -13.580  17.557   6.420                       C
ATOM   2454  HA  VAL   158     -14.447  17.013   6.046                       H
ATOM   2455  CB  VAL   158     -13.081  18.501   5.294                       C
ATOM   2456  HB  VAL   158     -12.466  17.915   4.608                       H
ATOM   2457  CG1 VAL   158     -14.245  19.049   4.466                       C
ATOM   2458 HG11 VAL   158     -13.868  19.726   3.700                       H
ATOM   2459 HG12 VAL   158     -14.734  18.222   3.956                       H
ATOM   2460 HG13 VAL   158     -14.955  19.575   5.103                       H
ATOM   2461  CG2 VAL   158     -12.214  19.653   5.816                       C
ATOM   2462 HG21 VAL   158     -11.404  19.266   6.434                       H
ATOM   2463 HG22 VAL   158     -11.780  20.199   4.977                       H
ATOM   2464 HG23 VAL   158     -12.822  20.334   6.405                       H
ATOM   2465  C   VAL   158     -12.467  16.547   6.685                       C
ATOM   2466  O   VAL   158     -11.494  16.839   7.378                       O
ATOM   2467  N   LYS   159     -12.598  15.374   6.071                       N
ATOM   2468  H   LYS   159     -13.443  15.222   5.529                       H
ATOM   2469  CA  LYS   159     -11.500  14.430   5.857                       C
ATOM   2470  HA  LYS   159     -10.693  14.629   6.562                       H
ATOM   2471  CB  LYS   159     -12.000  12.996   6.088                       C
ATOM   2472  HB2 LYS   159     -12.726  12.746   5.314                       H
ATOM   2473  HB3 LYS   159     -11.162  12.307   5.995                       H
ATOM   2474  CG  LYS   159     -12.658  12.795   7.462                       C
ATOM   2475  HG2 LYS   159     -13.630  13.277   7.422                       H
ATOM   2476  HG3 LYS   159     -12.822  11.730   7.611                       H
ATOM   2477  CD  LYS   159     -11.891  13.360   8.674                       C
ATOM   2478  HD2 LYS   159     -10.922  12.867   8.753                       H
ATOM   2479  HD3 LYS   159     -11.713  14.426   8.546                       H
ATOM   2480  CE  LYS   159     -12.677  13.176   9.979                       C
ATOM   2481  HE2 LYS   159     -12.785  12.109  10.185                       H
ATOM   2482  HE3 LYS   159     -12.107  13.629  10.795                       H
ATOM   2483  NZ  LYS   159     -14.019  13.805   9.902                       N
ATOM   2484  HZ1 LYS   159     -13.962  14.790   9.660                       H
ATOM   2485  HZ2 LYS   159     -14.587  13.361   9.180                       H
ATOM   2486  HZ3 LYS   159     -14.549  13.695  10.758                       H
ATOM   2487  C   LYS   159     -10.919  14.647   4.455                       C
ATOM   2488  O   LYS   159     -11.649  15.019   3.528                       O
ATOM   2489  N   ILE   160      -9.602  14.524   4.303                       N
ATOM   2490  H   ILE   160      -9.066  14.105   5.069                       H
ATOM   2491  CA  ILE   160      -8.876  15.115   3.163                       C
ATOM   2492  HA  ILE   160      -9.557  15.299   2.334                       H
ATOM   2493  CB  ILE   160      -8.226  16.468   3.563                       C
ATOM   2494  HB  ILE   160      -7.471  16.265   4.327                       H
ATOM   2495  CG2 ILE   160      -7.525  17.089   2.335                       C
ATOM   2496 HG21 ILE   160      -6.963  17.974   2.625                       H
ATOM   2497 HG22 ILE   160      -6.808  16.393   1.904                       H
ATOM   2498 HG23 ILE   160      -8.261  17.356   1.576                       H
ATOM   2499  CG1 ILE   160      -9.242  17.473   4.163                       C
ATOM   2500 HG12 ILE   160      -9.991  17.728   3.412                       H
ATOM   2501 HG13 ILE   160      -9.752  17.016   5.009                       H
ATOM   2502  CD1 ILE   160      -8.605  18.760   4.695                       C
ATOM   2503 HD11 ILE   160      -8.165  19.333   3.883                       H
ATOM   2504 HD12 ILE   160      -9.369  19.372   5.168                       H
ATOM   2505 HD13 ILE   160      -7.836  18.520   5.429                       H
ATOM   2506  C   ILE   160      -7.809  14.146   2.664                       C
ATOM   2507  O   ILE   160      -6.845  13.904   3.378                       O
ATOM   2508  N   ALA   161      -7.944  13.658   1.430                       N
ATOM   2509  H   ALA   161      -8.742  13.966   0.882                       H
ATOM   2510  CA  ALA   161      -6.888  12.943   0.717                       C
ATOM   2511  HA  ALA   161      -6.193  12.513   1.432                       H
ATOM   2512  CB  ALA   161      -7.527  11.806  -0.093                       C
ATOM   2513  HB1 ALA   161      -6.752  11.246  -0.615                       H
ATOM   2514  HB2 ALA   161      -8.053  11.125   0.580                       H
ATOM   2515  HB3 ALA   161      -8.233  12.211  -0.818                       H
ATOM   2516  C   ALA   161      -6.110  13.930  -0.161                       C
ATOM   2517  O   ALA   161      -6.716  14.678  -0.928                       O
ATOM   2518  N   SER   162      -4.781  13.973  -0.071                       N
ATOM   2519  H   SER   162      -4.308  13.329   0.565                       H
ATOM   2520  CA  SER   162      -3.984  15.043  -0.694                       C
ATOM   2521  HA  SER   162      -4.424  15.278  -1.661                       H
ATOM   2522  CB  SER   162      -4.070  16.315   0.168                       C
ATOM   2523  HB2 SER   162      -3.557  17.128  -0.344                       H
ATOM   2524  HB3 SER   162      -5.116  16.597   0.285                       H
ATOM   2525  OG  SER   162      -3.494  16.144   1.450                       O
ATOM   2526  HG  SER   162      -3.862  15.351   1.867                       H
ATOM   2527  C   SER   162      -2.520  14.682  -0.990                       C
ATOM   2528  O   SER   162      -1.987  13.689  -0.494                       O
ATOM   2529  N   ILE   163      -1.863  15.499  -1.823                       N
ATOM   2530  H   ILE   163      -2.352  16.306  -2.195                       H
ATOM   2531  CA  ILE   163      -0.446  15.348  -2.191                       C
ATOM   2532  HA  ILE   163      -0.035  14.487  -1.659                       H
ATOM   2533  CB  ILE   163      -0.282  15.087  -3.711                       C
ATOM   2534  HB  ILE   163       0.786  14.980  -3.912                       H
ATOM   2535  CG2 ILE   163      -0.951  13.754  -4.072                       C
ATOM   2536 HG21 ILE   163      -0.704  13.479  -5.094                       H
ATOM   2537 HG22 ILE   163      -0.598  12.970  -3.407                       H
ATOM   2538 HG23 ILE   163      -2.032  13.838  -3.973                       H
ATOM   2539  CG1 ILE   163      -0.815  16.243  -4.592                       C
ATOM   2540 HG12 ILE   163      -1.880  16.364  -4.419                       H
ATOM   2541 HG13 ILE   163      -0.314  17.168  -4.311                       H
ATOM   2542  CD1 ILE   163      -0.607  16.050  -6.096                       C
ATOM   2543 HD11 ILE   163      -1.260  15.262  -6.467                       H
ATOM   2544 HD12 ILE   163      -0.853  16.976  -6.616                       H
ATOM   2545 HD13 ILE   163       0.428  15.792  -6.300                       H
ATOM   2546  C   ILE   163       0.380  16.564  -1.769                       C
ATOM   2547  O   ILE   163      -0.110  17.695  -1.772                       O
ATOM   2548  N   GLY   164       1.664  16.338  -1.483                       N
ATOM   2549  H   GLY   164       1.988  15.384  -1.485                       H
ATOM   2550  CA  GLY   164       2.683  17.387  -1.401                       C
ATOM   2551  HA2 GLY   164       2.224  18.359  -1.216                       H
ATOM   2552  HA3 GLY   164       3.364  17.152  -0.585                       H
ATOM   2553  C   GLY   164       3.510  17.488  -2.697                       C
ATOM   2554  O   GLY   164       3.183  16.818  -3.688                       O
ATOM   2555  N   PRO   165       4.600  18.286  -2.675                       N
ATOM   2556  CD  PRO   165       4.955  19.187  -1.584                       C
ATOM   2557  HD2 PRO   165       5.363  18.618  -0.754                       H
ATOM   2558  HD3 PRO   165       4.090  19.761  -1.255                       H
ATOM   2559  CG  PRO   165       6.019  20.134  -2.135                       C
ATOM   2560  HG2 PRO   165       6.740  20.427  -1.371                       H
ATOM   2561  HG3 PRO   165       5.536  21.009  -2.567                       H
ATOM   2562  CB  PRO   165       6.662  19.316  -3.248                       C
ATOM   2563  HB2 PRO   165       7.383  18.618  -2.823                       H
ATOM   2564  HB3 PRO   165       7.132  19.953  -3.997                       H
ATOM   2565  CA  PRO   165       5.461  18.562  -3.820                       C
ATOM   2566  HA  PRO   165       4.920  19.242  -4.476                       H
ATOM   2567  C   PRO   165       5.904  17.353  -4.643                       C
ATOM   2568  O   PRO   165       6.003  17.482  -5.858                       O
ATOM   2569  N   ALA   166       6.131  16.175  -4.050                       N
ATOM   2570  H   ALA   166       5.953  16.065  -3.054                       H
ATOM   2571  CA  ALA   166       6.564  14.999  -4.804                       C
ATOM   2572  HA  ALA   166       7.445  15.268  -5.388                       H
ATOM   2573  CB  ALA   166       6.936  13.903  -3.809                       C
ATOM   2574  HB1 ALA   166       7.267  13.023  -4.356                       H
ATOM   2575  HB2 ALA   166       7.733  14.242  -3.150                       H
ATOM   2576  HB3 ALA   166       6.068  13.632  -3.209                       H
ATOM   2577  C   ALA   166       5.501  14.505  -5.799                       C
ATOM   2578  O   ALA   166       5.836  14.115  -6.921                       O
ATOM   2579  N   GLY   167       4.220  14.571  -5.425                       N
ATOM   2580  H   GLY   167       4.015  14.949  -4.507                       H
ATOM   2581  CA  GLY   167       3.107  14.263  -6.327                       C
ATOM   2582  HA2 GLY   167       3.302  13.332  -6.855                       H
ATOM   2583  HA3 GLY   167       2.182  14.179  -5.756                       H
ATOM   2584  C   GLY   167       2.934  15.357  -7.373                       C
ATOM   2585  O   GLY   167       2.803  15.053  -8.556                       O
ATOM   2586  N   GLU   168       3.008  16.618  -6.944                       N
ATOM   2587  H   GLU   168       3.151  16.766  -5.950                       H
ATOM   2588  CA  GLU   168       2.842  17.813  -7.784                       C
ATOM   2589  HA  GLU   168       1.883  17.754  -8.302                       H
ATOM   2590  CB  GLU   168       2.832  19.060  -6.883                       C
ATOM   2591  HB2 GLU   168       3.766  19.098  -6.325                       H
ATOM   2592  HB3 GLU   168       2.773  19.955  -7.502                       H
ATOM   2593  CG  GLU   168       1.648  19.050  -5.907                       C
ATOM   2594  HG2 GLU   168       0.719  19.140  -6.469                       H
ATOM   2595  HG3 GLU   168       1.617  18.108  -5.364                       H
ATOM   2596  CD  GLU   168       1.737  20.168  -4.881                       C
ATOM   2597  OE1 GLU   168       2.524  20.065  -3.921                       O
ATOM   2598  OE2 GLU   168       0.916  21.102  -4.919                       O
ATOM   2599  C   GLU   168       3.943  17.945  -8.849                       C
ATOM   2600  O   GLU   168       3.683  18.420  -9.951                       O
ATOM   2601  N   ASN   169       5.161  17.488  -8.546                       N
ATOM   2602  H   ASN   169       5.315  17.189  -7.590                       H
ATOM   2603  CA  ASN   169       6.315  17.425  -9.451                       C
ATOM   2604  HA  ASN   169       6.124  18.067 -10.312                       H
ATOM   2605  CB  ASN   169       7.554  17.971  -8.722                       C
ATOM   2606  HB2 ASN   169       7.789  17.316  -7.883                       H
ATOM   2607  HB3 ASN   169       8.409  17.965  -9.399                       H
ATOM   2608  CG  ASN   169       7.361  19.402  -8.226                       C
ATOM   2609  OD1 ASN   169       6.953  20.296  -8.963                       O
ATOM   2610  ND2 ASN   169       7.664  19.674  -6.974                       N
ATOM   2611 HD21 ASN   169       7.919  18.901  -6.362                       H
ATOM   2612 HD22 ASN   169       7.476  20.596  -6.624                       H
ATOM   2613  C   ASN   169       6.557  16.001 -10.002                       C
ATOM   2614  O   ASN   169       7.630  15.708 -10.530                       O
ATOM   2615  N   LEU   170       5.574  15.098  -9.872                       N
ATOM   2616  H   LEU   170       4.735  15.407  -9.394                       H
ATOM   2617  CA  LEU   170       5.486  13.823 -10.604                       C
ATOM   2618  HA  LEU   170       4.583  13.317 -10.263                       H
ATOM   2619  CB  LEU   170       5.328  14.085 -12.126                       C
ATOM   2620  HB2 LEU   170       6.126  14.744 -12.470                       H
ATOM   2621  HB3 LEU   170       5.456  13.135 -12.648                       H
ATOM   2622  CG  LEU   170       3.967  14.640 -12.594                       C
ATOM   2623  HG  LEU   170       3.196  13.917 -12.327                       H
ATOM   2624  CD1 LEU   170       3.578  15.993 -11.988                       C
ATOM   2625 HD11 LEU   170       4.422  16.680 -12.036                       H
ATOM   2626 HD12 LEU   170       2.736  16.427 -12.525                       H
ATOM   2627 HD13 LEU   170       3.274  15.862 -10.953                       H
ATOM   2628  CD2 LEU   170       4.008  14.774 -14.122                       C
ATOM   2629 HD21 LEU   170       4.210  13.807 -14.577                       H
ATOM   2630 HD22 LEU   170       3.053  15.139 -14.498                       H
ATOM   2631 HD23 LEU   170       4.792  15.474 -14.413                       H
ATOM   2632  C   LEU   170       6.646  12.856 -10.280                       C
ATOM   2633  O   LEU   170       7.133  12.146 -11.159                       O
ATOM   2634  N   VAL   171       7.110  12.811  -9.030                       N
ATOM   2635  H   VAL   171       6.661  13.407  -8.334                       H
ATOM   2636  CA  VAL   171       8.056  11.781  -8.560                       C
ATOM   2637  HA  VAL   171       8.963  11.844  -9.165                       H
ATOM   2638  CB  VAL   171       8.439  11.982  -7.075                       C
ATOM   2639  HB  VAL   171       7.526  11.997  -6.482                       H
ATOM   2640  CG1 VAL   171       9.322  10.840  -6.543                       C
ATOM   2641 HG11 VAL   171      10.202  10.724  -7.172                       H
ATOM   2642 HG12 VAL   171       9.638  11.056  -5.526                       H
ATOM   2643 HG13 VAL   171       8.766   9.903  -6.525                       H
ATOM   2644  CG2 VAL   171       9.162  13.322  -6.872                       C
ATOM   2645 HG21 VAL   171       9.389  13.456  -5.816                       H
ATOM   2646 HG22 VAL   171      10.089  13.340  -7.441                       H
ATOM   2647 HG23 VAL   171       8.536  14.153  -7.198                       H
ATOM   2648  C   VAL   171       7.414  10.405  -8.756                       C
ATOM   2649  O   VAL   171       6.275  10.191  -8.341                       O
ATOM   2650  N   LYS   172       8.125   9.463  -9.385                       N
ATOM   2651  H   LYS   172       9.089   9.664  -9.643                       H
ATOM   2652  CA  LYS   172       7.542   8.180  -9.804                       C
ATOM   2653  HA  LYS   172       6.699   8.393 -10.460                       H
ATOM   2654  CB  LYS   172       8.586   7.362 -10.589                       C
ATOM   2655  HB2 LYS   172       9.482   7.248  -9.976                       H
ATOM   2656  HB3 LYS   172       8.177   6.367 -10.760                       H
ATOM   2657  CG  LYS   172       8.997   7.928 -11.962                       C
ATOM   2658  HG2 LYS   172       9.454   8.910 -11.835                       H
ATOM   2659  HG3 LYS   172       9.753   7.258 -12.375                       H
ATOM   2660  CD  LYS   172       7.831   8.044 -12.963                       C
ATOM   2661  HD2 LYS   172       6.968   7.507 -12.574                       H
ATOM   2662  HD3 LYS   172       7.550   9.093 -13.072                       H
ATOM   2663  CE  LYS   172       8.151   7.440 -14.339                       C
ATOM   2664  HE2 LYS   172       8.436   6.394 -14.207                       H
ATOM   2665  HE3 LYS   172       7.238   7.451 -14.941                       H
ATOM   2666  NZ  LYS   172       9.216   8.162 -15.071                       N
ATOM   2667  HZ1 LYS   172       9.389   7.731 -15.975                       H
ATOM   2668  HZ2 LYS   172       8.983   9.135 -15.235                       H
ATOM   2669  HZ3 LYS   172      10.114   8.169 -14.589                       H
ATOM   2670  C   LYS   172       6.953   7.360  -8.637                       C
ATOM   2671  O   LYS   172       6.019   6.596  -8.860                       O
ATOM   2672  N   PHE   173       7.436   7.560  -7.406                       N
ATOM   2673  H   PHE   173       8.213   8.199  -7.319                       H
ATOM   2674  CA  PHE   173       6.972   6.911  -6.172                       C
ATOM   2675  HA  PHE   173       6.220   6.165  -6.430                       H
ATOM   2676  CB  PHE   173       8.152   6.145  -5.549                       C
ATOM   2677  HB2 PHE   173       7.849   5.776  -4.572                       H
ATOM   2678  HB3 PHE   173       8.348   5.264  -6.164                       H
ATOM   2679  CG  PHE   173       9.457   6.913  -5.410                       C
ATOM   2680  CD1 PHE   173      10.419   6.851  -6.439                       C
ATOM   2681  HD1 PHE   173      10.232   6.262  -7.324                       H
ATOM   2682  CE1 PHE   173      11.637   7.538  -6.311                       C
ATOM   2683  HE1 PHE   173      12.375   7.476  -7.094                       H
ATOM   2684  CZ  PHE   173      11.909   8.284  -5.154                       C
ATOM   2685  HZ  PHE   173      12.855   8.797  -5.053                       H
ATOM   2686  CE2 PHE   173      10.958   8.342  -4.123                       C
ATOM   2687  HE2 PHE   173      11.174   8.902  -3.226                       H
ATOM   2688  CD2 PHE   173       9.734   7.658  -4.246                       C
ATOM   2689  HD2 PHE   173       9.016   7.695  -3.439                       H
ATOM   2690  C   PHE   173       6.261   7.872  -5.186                       C
ATOM   2691  O   PHE   173       6.339   7.706  -3.970                       O
ATOM   2692  N   ALA   174       5.552   8.885  -5.697                       N
ATOM   2693  H   ALA   174       5.579   9.047  -6.693                       H
ATOM   2694  CA  ALA   174       4.714   9.769  -4.881                       C
ATOM   2695  HA  ALA   174       5.300  10.078  -4.014                       H
ATOM   2696  CB  ALA   174       4.393  11.024  -5.694                       C
ATOM   2697  HB1 ALA   174       5.316  11.539  -5.958                       H
ATOM   2698  HB2 ALA   174       3.859  10.754  -6.601                       H
ATOM   2699  HB3 ALA   174       3.778  11.693  -5.091                       H
ATOM   2700  C   ALA   174       3.425   9.098  -4.350                       C
ATOM   2701  O   ALA   174       2.745   8.370  -5.080                       O
ATOM   2702  N   ALA   175       3.073   9.419  -3.105                       N
ATOM   2703  H   ALA   175       3.632  10.125  -2.644                       H
ATOM   2704  CA  ALA   175       1.923   8.930  -2.339                       C
ATOM   2705  HA  ALA   175       1.523   8.020  -2.794                       H
ATOM   2706  CB  ALA   175       2.439   8.587  -0.933                       C
ATOM   2707  HB1 ALA   175       2.849   9.474  -0.448                       H
ATOM   2708  HB2 ALA   175       1.627   8.204  -0.314                       H
ATOM   2709  HB3 ALA   175       3.219   7.825  -0.995                       H
ATOM   2710  C   ALA   175       0.786   9.972  -2.250                       C
ATOM   2711  O   ALA   175       0.977  11.142  -2.586                       O
ATOM   2712  N   ILE   176      -0.385   9.555  -1.759                       N
ATOM   2713  H   ILE   176      -0.453   8.571  -1.494                       H
ATOM   2714  CA  ILE   176      -1.508  10.421  -1.355                       C
ATOM   2715  HA  ILE   176      -1.252  11.471  -1.500                       H
ATOM   2716  CB  ILE   176      -2.784  10.092  -2.173                       C
ATOM   2717  HB  ILE   176      -3.039   9.047  -1.988                       H
ATOM   2718  CG2 ILE   176      -3.968  10.969  -1.715                       C
ATOM   2719 HG21 ILE   176      -4.879  10.681  -2.236                       H
ATOM   2720 HG22 ILE   176      -4.152  10.845  -0.648                       H
ATOM   2721 HG23 ILE   176      -3.756  12.018  -1.923                       H
ATOM   2722  CG1 ILE   176      -2.566  10.276  -3.693                       C
ATOM   2723 HG12 ILE   176      -2.477  11.337  -3.924                       H
ATOM   2724 HG13 ILE   176      -1.638   9.796  -3.987                       H
ATOM   2725  CD1 ILE   176      -3.677   9.667  -4.557                       C
ATOM   2726 HD11 ILE   176      -4.619  10.193  -4.406                       H
ATOM   2727 HD12 ILE   176      -3.404   9.747  -5.608                       H
ATOM   2728 HD13 ILE   176      -3.803   8.614  -4.304                       H
ATOM   2729  C   ILE   176      -1.756  10.189   0.142                       C
ATOM   2730  O   ILE   176      -2.042   9.063   0.539                       O
ATOM   2731  N   MET   177      -1.677  11.233   0.964                       N
ATOM   2732  H   MET   177      -1.565  12.153   0.554                       H
ATOM   2733  CA  MET   177      -1.861  11.157   2.423                       C
ATOM   2734  HA  MET   177      -1.673  10.140   2.771                       H
ATOM   2735  CB  MET   177      -0.875  12.113   3.117                       C
ATOM   2736  HB2 MET   177      -1.216  13.131   2.928                       H
ATOM   2737  HB3 MET   177      -0.917  11.944   4.194                       H
ATOM   2738  CG  MET   177       0.586  12.020   2.645                       C
ATOM   2739  HG2 MET   177       0.628  12.296   1.592                       H
ATOM   2740  HG3 MET   177       1.167  12.762   3.191                       H
ATOM   2741  SD  MET   177       1.429  10.430   2.831                       S
ATOM   2742  CE  MET   177       1.537  10.357   4.636                       C
ATOM   2743  HE1 MET   177       2.146   9.498   4.928                       H
ATOM   2744  HE2 MET   177       2.001  11.264   5.016                       H
ATOM   2745  HE3 MET   177       0.539  10.250   5.056                       H
ATOM   2746  C   MET   177      -3.292  11.559   2.811                       C
ATOM   2747  O   MET   177      -3.886  12.385   2.111                       O
ATOM   2748  N   ASN   178      -3.810  11.079   3.949                       N
ATOM   2749  H   ASN   178      -3.288  10.392   4.485                       H
ATOM   2750  CA  ASN   178      -5.051  11.601   4.537                       C
ATOM   2751  HA  ASN   178      -5.092  12.642   4.232                       H
ATOM   2752  CB  ASN   178      -6.303  10.911   3.956                       C
ATOM   2753  HB2 ASN   178      -7.191  11.440   4.306                       H
ATOM   2754  HB3 ASN   178      -6.281  10.989   2.873                       H
ATOM   2755  CG  ASN   178      -6.457   9.438   4.300                       C
ATOM   2756  OD1 ASN   178      -6.030   8.579   3.541                       O
ATOM   2757  ND2 ASN   178      -7.143   9.084   5.370                       N
ATOM   2758 HD21 ASN   178      -7.572   9.789   5.962                       H
ATOM   2759 HD22 ASN   178      -7.227   8.097   5.586                       H
ATOM   2760  C   ASN   178      -5.109  11.640   6.072                       C
ATOM   2761  O   ASN   178      -4.679  10.721   6.772                       O
ATOM   2762  N   ASP   179      -5.740  12.713   6.566                       N
ATOM   2763  H   ASP   179      -6.020  13.419   5.897                       H
ATOM   2764  CA  ASP   179      -6.208  12.915   7.944                       C
ATOM   2765  HA  ASP   179      -6.575  13.941   8.005                       H
ATOM   2766  CB  ASP   179      -7.389  11.973   8.254                       C
ATOM   2767  HB2 ASP   179      -7.005  10.961   8.399                       H
ATOM   2768  HB3 ASP   179      -7.859  12.289   9.187                       H
ATOM   2769  CG  ASP   179      -8.458  11.933   7.162                       C
ATOM   2770  OD1 ASP   179      -8.857  13.008   6.652                       O
ATOM   2771  OD2 ASP   179      -8.902  10.800   6.861                       O
ATOM   2772  C   ASP   179      -5.077  12.784   8.980                       C
ATOM   2773  O   ASP   179      -5.234  12.120  10.011                       O
ATOM   2774  N   GLY   180      -3.909  13.367   8.693                       N
ATOM   2775  H   GLY   180      -3.887  14.004   7.895                       H
ATOM   2776  CA  GLY   180      -2.627  12.973   9.286                       C
ATOM   2777  HA2 GLY   180      -2.000  13.855   9.398                       H
ATOM   2778  HA3 GLY   180      -2.775  12.504  10.258                       H
ATOM   2779  C   GLY   180      -1.878  12.002   8.368                       C
ATOM   2780  O   GLY   180      -1.835  12.203   7.157                       O
ATOM   2781  N   HIP   181      -1.171  11.033   8.942                       N
ATOM   2782  H   HIP   181      -1.262  10.884   9.944                       H
ATOM   2783  CA  HIP   181      -0.274  10.148   8.204                       C
ATOM   2784  HA  HIP   181      -0.236  10.470   7.164                       H
ATOM   2785  CB  HIP   181       1.163  10.282   8.739                       C
ATOM   2786  HB2 HIP   181       1.210   9.820   9.723                       H
ATOM   2787  HB3 HIP   181       1.816   9.693   8.090                       H
ATOM   2788  CG  HIP   181       1.731  11.680   8.812                       C
ATOM   2789  ND1 HIP   181       2.890  12.024   9.473                       N
ATOM   2790  HD1 HIP   181       3.569  11.350   9.835                       H
ATOM   2791  CE1 HIP   181       3.154  13.321   9.225                       C
ATOM   2792  HE1 HIP   181       4.093  13.812   9.449                       H
ATOM   2793  NE2 HIP   181       2.178  13.823   8.445                       N
ATOM   2794  HE2 HIP   181       2.208  14.726   7.955                       H
ATOM   2795  CD2 HIP   181       1.295  12.799   8.153                       C
ATOM   2796  HD2 HIP   181       0.480  12.855   7.445                       H
ATOM   2797  C   HIP   181      -0.811   8.697   8.183                       C
ATOM   2798  O   HIP   181      -0.122   7.755   8.572                       O
ATOM   2799  N   ARG   182      -2.059   8.537   7.727                       N
ATOM   2800  H   ARG   182      -2.577   9.368   7.461                       H
ATOM   2801  CA  ARG   182      -2.573   7.287   7.162                       C
ATOM   2802  HA  ARG   182      -1.864   6.481   7.331                       H
ATOM   2803  CB  ARG   182      -3.925   6.948   7.827                       C
ATOM   2804  HB2 ARG   182      -4.556   7.837   7.776                       H
ATOM   2805  HB3 ARG   182      -4.444   6.174   7.266                       H
ATOM   2806  CG  ARG   182      -3.809   6.521   9.316                       C
ATOM   2807  HG2 ARG   182      -3.118   7.189   9.830                       H
ATOM   2808  HG3 ARG   182      -4.788   6.668   9.773                       H
ATOM   2809  CD  ARG   182      -3.396   5.061   9.610                       C
ATOM   2810  HD2 ARG   182      -3.358   4.907  10.688                       H
ATOM   2811  HD3 ARG   182      -4.163   4.397   9.203                       H
ATOM   2812  NE  ARG   182      -2.116   4.701   8.993                       N
ATOM   2813  HE  ARG   182      -2.181   4.607   7.980                       H
ATOM   2814  CZ  ARG   182      -0.929   4.408   9.508                       C
ATOM   2815  NH1 ARG   182      -0.724   4.246  10.803                       N
ATOM   2816 HH11 ARG   182      -1.519   4.185  11.406                       H
ATOM   2817 HH12 ARG   182       0.199   3.997  11.167                       H
ATOM   2818  NH2 ARG   182       0.073   4.254   8.674                       N
ATOM   2819 HH21 ARG   182      -0.116   4.306   7.668                       H
ATOM   2820 HH22 ARG   182       0.986   3.993   8.997                       H
ATOM   2821  C   ARG   182      -2.644   7.510   5.642                       C
ATOM   2822  O   ARG   182      -3.079   8.583   5.215                       O
ATOM   2823  N   ALA   183      -2.057   6.623   4.839                       N
ATOM   2824  H   ALA   183      -1.723   5.750   5.247                       H
ATOM   2825  CA  ALA   183      -1.635   6.946   3.472                       C
ATOM   2826  HA  ALA   183      -2.190   7.816   3.115                       H
ATOM   2827  CB  ALA   183      -0.145   7.303   3.519                       C
ATOM   2828  HB1 ALA   183       0.437   6.429   3.820                       H
ATOM   2829  HB2 ALA   183       0.191   7.632   2.535                       H
ATOM   2830  HB3 ALA   183       0.019   8.100   4.240                       H
ATOM   2831  C   ALA   183      -1.867   5.822   2.458                       C
ATOM   2832  O   ALA   183      -1.713   4.641   2.774                       O
ATOM   2833  N   ALA   184      -2.155   6.221   1.214                       N
ATOM   2834  H   ALA   184      -2.209   7.223   1.047                       H
ATOM   2835  CA  ALA   184      -2.090   5.372   0.027                       C
ATOM   2836  HA  ALA   184      -2.101   4.319   0.318                       H
ATOM   2837  CB  ALA   184      -3.322   5.656  -0.846                       C
ATOM   2838  HB1 ALA   184      -4.228   5.381  -0.305                       H
ATOM   2839  HB2 ALA   184      -3.362   6.716  -1.099                       H
ATOM   2840  HB3 ALA   184      -3.266   5.074  -1.764                       H
ATOM   2841  C   ALA   184      -0.763   5.661  -0.697                       C
ATOM   2842  O   ALA   184      -0.595   6.715  -1.321                       O
ATOM   2843  N   GLY   185       0.196   4.744  -0.570                       N
ATOM   2844  H   GLY   185      -0.027   3.891  -0.053                       H
ATOM   2845  CA  GLY   185       1.602   4.968  -0.898                       C
ATOM   2846  HA2 GLY   185       1.851   6.016  -0.772                       H
ATOM   2847  HA3 GLY   185       2.204   4.381  -0.201                       H
ATOM   2848  C   GLY   185       2.005   4.547  -2.307                       C
ATOM   2849  O   GLY   185       2.310   5.381  -3.167                       O
ATOM   2850  N   ARG   186       2.149   3.238  -2.510                       N
ATOM   2851  H   ARG   186       1.726   2.617  -1.820                       H
ATOM   2852  CA  ARG   186       3.204   2.723  -3.386                       C
ATOM   2853  HA  ARG   186       4.068   3.373  -3.231                       H
ATOM   2854  CB  ARG   186       3.663   1.318  -2.986                       C
ATOM   2855  HB2 ARG   186       2.929   0.584  -3.308                       H
ATOM   2856  HB3 ARG   186       4.588   1.113  -3.523                       H
ATOM   2857  CG  ARG   186       3.905   1.169  -1.478                       C
ATOM   2858  HG2 ARG   186       4.364   2.069  -1.069                       H
ATOM   2859  HG3 ARG   186       2.946   1.020  -0.997                       H
ATOM   2860  CD  ARG   186       4.797  -0.034  -1.185                       C
ATOM   2861  HD2 ARG   186       4.739  -0.279  -0.124                       H
ATOM   2862  HD3 ARG   186       4.428  -0.886  -1.755                       H
ATOM   2863  NE  ARG   186       6.186   0.264  -1.559                       N
ATOM   2864  HE  ARG   186       6.460   1.248  -1.530                       H
ATOM   2865  CZ  ARG   186       7.086  -0.610  -1.979                       C
ATOM   2866  NH1 ARG   186       6.866  -1.910  -1.985                       N
ATOM   2867 HH11 ARG   186       5.990  -2.294  -1.635                       H
ATOM   2868 HH12 ARG   186       7.540  -2.535  -2.418                       H
ATOM   2869  NH2 ARG   186       8.233  -0.165  -2.434                       N
ATOM   2870 HH21 ARG   186       8.390   0.831  -2.534                       H
ATOM   2871 HH22 ARG   186       8.938  -0.842  -2.713                       H
ATOM   2872  C   ARG   186       2.874   2.761  -4.876                       C
ATOM   2873  O   ARG   186       1.752   2.525  -5.335                       O
ATOM   2874  N   GLY   187       3.925   3.006  -5.660                       N
ATOM   2875  H   GLY   187       4.810   3.152  -5.195                       H
ATOM   2876  CA  GLY   187       3.894   2.967  -7.126                       C
ATOM   2877  HA2 GLY   187       4.910   2.802  -7.487                       H
ATOM   2878  HA3 GLY   187       3.257   2.144  -7.451                       H
ATOM   2879  C   GLY   187       3.380   4.244  -7.794                       C
ATOM   2880  O   GLY   187       3.057   4.187  -8.979                       O
ATOM   2881  N   GLY   188       3.314   5.382  -7.089                       N
ATOM   2882  H   GLY   188       3.554   5.355  -6.105                       H
ATOM   2883  CA  GLY   188       3.161   6.698  -7.731                       C
ATOM   2884  HA2 GLY   188       3.729   7.429  -7.159                       H
ATOM   2885  HA3 GLY   188       3.559   6.659  -8.744                       H
ATOM   2886  C   GLY   188       1.736   7.232  -7.840                       C
ATOM   2887  O   GLY   188       1.474   8.048  -8.726                       O
ATOM   2888  N   VAL   189       0.818   6.816  -6.966                       N
ATOM   2889  H   VAL   189       1.124   6.225  -6.200                       H
ATOM   2890  CA  VAL   189      -0.583   7.285  -7.004                       C
ATOM   2891  HA  VAL   189      -0.968   7.036  -7.994                       H
ATOM   2892  CB  VAL   189      -1.486   6.571  -5.970                       C
ATOM   2893  HB  VAL   189      -2.470   7.038  -6.006                       H
ATOM   2894  CG1 VAL   189      -1.654   5.089  -6.341                       C
ATOM   2895 HG11 VAL   189      -2.024   5.005  -7.361                       H
ATOM   2896 HG12 VAL   189      -0.700   4.568  -6.261                       H
ATOM   2897 HG13 VAL   189      -2.373   4.617  -5.669                       H
ATOM   2898  CG2 VAL   189      -0.958   6.659  -4.532                       C
ATOM   2899 HG21 VAL   189       0.000   6.147  -4.444                       H
ATOM   2900 HG22 VAL   189      -0.833   7.697  -4.234                       H
ATOM   2901 HG23 VAL   189      -1.673   6.187  -3.858                       H
ATOM   2902  C   VAL   189      -0.686   8.814  -6.860                       C
ATOM   2903  O   VAL   189      -1.492   9.440  -7.549                       O
ATOM   2904  N   GLY   190       0.213   9.440  -6.085                       N
ATOM   2905  H   GLY   190       0.879   8.881  -5.559                       H
ATOM   2906  CA  GLY   190       0.285  10.898  -5.942                       C
ATOM   2907  HA2 GLY   190      -0.710  11.280  -5.715                       H
ATOM   2908  HA3 GLY   190       0.965  11.146  -5.128                       H
ATOM   2909  C   GLY   190       0.775  11.606  -7.204                       C
ATOM   2910  O   GLY   190       0.382  12.740  -7.460                       O
ATOM   2911  N   ALA   191       1.570  10.932  -8.043                       N
ATOM   2912  H   ALA   191       1.834   9.989  -7.791                       H
ATOM   2913  CA  ALA   191       1.981  11.452  -9.348                       C
ATOM   2914  HA  ALA   191       2.193  12.520  -9.252                       H
ATOM   2915  CB  ALA   191       3.272  10.755  -9.790                       C
ATOM   2916  HB1 ALA   191       4.059  10.990  -9.078                       H
ATOM   2917  HB2 ALA   191       3.137   9.677  -9.842                       H
ATOM   2918  HB3 ALA   191       3.570  11.121 -10.774                       H
ATOM   2919  C   ALA   191       0.869  11.324 -10.399                       C
ATOM   2920  O   ALA   191       0.739  12.214 -11.237                       O
ATOM   2921  N   VAL   192       0.021  10.291 -10.336                       N
ATOM   2922  H   VAL   192       0.216   9.547  -9.672                       H
ATOM   2923  CA  VAL   192      -1.202  10.238 -11.167                       C
ATOM   2924  HA  VAL   192      -0.894  10.393 -12.203                       H
ATOM   2925  CB  VAL   192      -1.926   8.872 -11.104                       C
ATOM   2926  HB  VAL   192      -2.274   8.704 -10.084                       H
ATOM   2927  CG1 VAL   192      -3.136   8.832 -12.054                       C
ATOM   2928 HG11 VAL   192      -2.815   9.020 -13.080                       H
ATOM   2929 HG12 VAL   192      -3.615   7.855 -12.003                       H
ATOM   2930 HG13 VAL   192      -3.870   9.582 -11.769                       H
ATOM   2931  CG2 VAL   192      -0.974   7.730 -11.486                       C
ATOM   2932 HG21 VAL   192      -0.555   7.908 -12.478                       H
ATOM   2933 HG22 VAL   192      -0.167   7.654 -10.759                       H
ATOM   2934 HG23 VAL   192      -1.512   6.784 -11.495                       H
ATOM   2935  C   VAL   192      -2.169  11.371 -10.783                       C
ATOM   2936  O   VAL   192      -2.768  11.988 -11.659                       O
ATOM   2937  N   MET   193      -2.280  11.701  -9.489                       N
ATOM   2938  H   MET   193      -1.813  11.122  -8.801                       H
ATOM   2939  CA  MET   193      -3.075  12.839  -9.010                       C
ATOM   2940  HA  MET   193      -4.078  12.756  -9.429                       H
ATOM   2941  CB  MET   193      -3.177  12.743  -7.475                       C
ATOM   2942  HB2 MET   193      -3.236  11.693  -7.183                       H
ATOM   2943  HB3 MET   193      -2.289  13.170  -7.009                       H
ATOM   2944  CG  MET   193      -4.426  13.433  -6.925                       C
ATOM   2945  HG2 MET   193      -4.407  14.486  -7.201                       H
ATOM   2946  HG3 MET   193      -5.299  12.964  -7.376                       H
ATOM   2947  SD  MET   193      -4.577  13.306  -5.126                       S
ATOM   2948  CE  MET   193      -6.294  13.824  -4.910                       C
ATOM   2949  HE1 MET   193      -6.952  13.153  -5.463                       H
ATOM   2950  HE2 MET   193      -6.550  13.776  -3.850                       H
ATOM   2951  HE3 MET   193      -6.420  14.843  -5.271                       H
ATOM   2952  C   MET   193      -2.494  14.183  -9.494                       C
ATOM   2953  O   MET   193      -3.195  14.977 -10.128                       O
ATOM   2954  N   GLY   194      -1.189  14.403  -9.282                       N
ATOM   2955  H   GLY   194      -0.677  13.718  -8.739                       H
ATOM   2956  CA  GLY   194      -0.515  15.668  -9.588                       C
ATOM   2957  HA2 GLY   194      -1.123  16.485  -9.198                       H
ATOM   2958  HA3 GLY   194       0.458  15.683  -9.102                       H
ATOM   2959  C   GLY   194      -0.297  15.923 -11.078                       C
ATOM   2960  O   GLY   194      -0.440  17.058 -11.520                       O
ATOM   2961  N   SER   195      -0.031  14.892 -11.884                       N
ATOM   2962  H   SER   195       0.089  13.974 -11.472                       H
ATOM   2963  CA  SER   195       0.086  15.032 -13.350                       C
ATOM   2964  HA  SER   195       0.832  15.798 -13.570                       H
ATOM   2965  CB  SER   195       0.545  13.719 -14.004                       C
ATOM   2966  HB2 SER   195       0.587  13.851 -15.085                       H
ATOM   2967  HB3 SER   195       1.544  13.478 -13.655                       H
ATOM   2968  OG  SER   195      -0.313  12.635 -13.708                       O
ATOM   2969  HG  SER   195      -0.073  12.295 -12.827                       H
ATOM   2970  C   SER   195      -1.211  15.497 -14.026                       C
ATOM   2971  O   SER   195      -1.158  16.128 -15.085                       O
ATOM   2972  N   LYS   196      -2.364  15.236 -13.403                       N
ATOM   2973  H   LYS   196      -2.321  14.682 -12.555                       H
ATOM   2974  CA  LYS   196      -3.685  15.713 -13.823                       C
ATOM   2975  HA  LYS   196      -3.705  15.782 -14.910                       H
ATOM   2976  CB  LYS   196      -4.733  14.682 -13.376                       C
ATOM   2977  HB2 LYS   196      -4.668  14.542 -12.297                       H
ATOM   2978  HB3 LYS   196      -5.727  15.067 -13.611                       H
ATOM   2979  CG  LYS   196      -4.569  13.330 -14.082                       C
ATOM   2980  HG2 LYS   196      -4.647  13.478 -15.158                       H
ATOM   2981  HG3 LYS   196      -3.591  12.901 -13.872                       H
ATOM   2982  CD  LYS   196      -5.665  12.378 -13.584                       C
ATOM   2983  HD2 LYS   196      -5.519  12.204 -12.517                       H
ATOM   2984  HD3 LYS   196      -6.645  12.838 -13.724                       H
ATOM   2985  CE  LYS   196      -5.640  11.029 -14.303                       C
ATOM   2986  HE2 LYS   196      -4.668  10.550 -14.151                       H
ATOM   2987  HE3 LYS   196      -6.400  10.386 -13.853                       H
ATOM   2988  NZ  LYS   196      -5.916  11.155 -15.754                       N
ATOM   2989  HZ1 LYS   196      -6.619  11.861 -15.942                       H
ATOM   2990  HZ2 LYS   196      -5.069  11.409 -16.256                       H
ATOM   2991  HZ3 LYS   196      -6.212  10.258 -16.125                       H
ATOM   2992  C   LYS   196      -4.036  17.112 -13.277                       C
ATOM   2993  O   LYS   196      -5.141  17.596 -13.533                       O
ATOM   2994  N   ASN   197      -3.130  17.739 -12.519                       N
ATOM   2995  H   ASN   197      -2.236  17.277 -12.397                       H
ATOM   2996  CA  ASN   197      -3.268  19.042 -11.852                       C
ATOM   2997  HA  ASN   197      -2.290  19.268 -11.425                       H
ATOM   2998  CB  ASN   197      -3.583  20.177 -12.861                       C
ATOM   2999  HB2 ASN   197      -4.545  20.005 -13.336                       H
ATOM   3000  HB3 ASN   197      -3.666  21.110 -12.310                       H
ATOM   3001  CG  ASN   197      -2.535  20.410 -13.951                       C
ATOM   3002  OD1 ASN   197      -1.480  19.798 -14.013                       O
ATOM   3003  ND2 ASN   197      -2.800  21.315 -14.876                       N
ATOM   3004 HD21 ASN   197      -3.750  21.656 -14.981                       H
ATOM   3005 HD22 ASN   197      -2.145  21.444 -15.627                       H
ATOM   3006  C   ASN   197      -4.245  18.990 -10.644                       C
ATOM   3007  O   ASN   197      -4.821  20.013 -10.262                       O
ATOM   3008  N   LEU   198      -4.460  17.810 -10.035                       N
ATOM   3009  H   LEU   198      -3.932  16.998 -10.338                       H
ATOM   3010  CA  LEU   198      -5.322  17.634  -8.859                       C
ATOM   3011  HA  LEU   198      -5.994  18.487  -8.795                       H
ATOM   3012  CB  LEU   198      -6.181  16.364  -9.047                       C
ATOM   3013  HB2 LEU   198      -6.638  16.389 -10.037                       H
ATOM   3014  HB3 LEU   198      -5.522  15.497  -9.014                       H
ATOM   3015  CG  LEU   198      -7.299  16.181  -7.997                       C
ATOM   3016  HG  LEU   198      -6.871  16.287  -7.000                       H
ATOM   3017  CD1 LEU   198      -8.426  17.210  -8.161                       C
ATOM   3018 HD11 LEU   198      -8.895  17.103  -9.141                       H
ATOM   3019 HD12 LEU   198      -9.178  17.058  -7.387                       H
ATOM   3020 HD13 LEU   198      -8.034  18.218  -8.070                       H
ATOM   3021  CD2 LEU   198      -7.921  14.783  -8.106                       C
ATOM   3022 HD21 LEU   198      -7.152  14.019  -8.021                       H
ATOM   3023 HD22 LEU   198      -8.647  14.638  -7.305                       H
ATOM   3024 HD23 LEU   198      -8.426  14.674  -9.066                       H
ATOM   3025  C   LEU   198      -4.473  17.593  -7.574                       C
ATOM   3026  O   LEU   198      -3.567  16.775  -7.450                       O
ATOM   3027  N   LYS   199      -4.764  18.468  -6.607                       N
ATOM   3028  H   LYS   199      -5.479  19.159  -6.803                       H
ATOM   3029  CA  LYS   199      -4.021  18.584  -5.336                       C
ATOM   3030  HA  LYS   199      -2.994  18.244  -5.479                       H
ATOM   3031  CB  LYS   199      -4.008  20.079  -4.969                       C
ATOM   3032  HB2 LYS   199      -3.526  20.619  -5.783                       H
ATOM   3033  HB3 LYS   199      -5.039  20.423  -4.912                       H
ATOM   3034  CG  LYS   199      -3.320  20.490  -3.652                       C
ATOM   3035  HG2 LYS   199      -3.398  21.575  -3.567                       H
ATOM   3036  HG3 LYS   199      -3.849  20.055  -2.804                       H
ATOM   3037  CD  LYS   199      -1.839  20.103  -3.576                       C
ATOM   3038  HD2 LYS   199      -1.756  19.035  -3.379                       H
ATOM   3039  HD3 LYS   199      -1.365  20.322  -4.532                       H
ATOM   3040  CE  LYS   199      -1.137  20.896  -2.461                       C
ATOM   3041  HE2 LYS   199      -1.117  21.955  -2.731                       H
ATOM   3042  HE3 LYS   199      -1.702  20.785  -1.534                       H
ATOM   3043  NZ  LYS   199       0.247  20.428  -2.235                       N
ATOM   3044  HZ1 LYS   199       0.256  19.431  -2.045                       H
ATOM   3045  HZ2 LYS   199       0.827  20.593  -3.059                       H
ATOM   3046  HZ3 LYS   199       0.689  20.898  -1.454                       H
ATOM   3047  C   LYS   199      -4.624  17.749  -4.193                       C
ATOM   3048  O   LYS   199      -3.897  17.302  -3.301                       O
ATOM   3049  N   ALA   200      -5.947  17.567  -4.193                       N
ATOM   3050  H   ALA   200      -6.484  17.939  -4.961                       H
ATOM   3051  CA  ALA   200      -6.683  16.962  -3.086                       C
ATOM   3052  HA  ALA   200      -6.170  16.041  -2.814                       H
ATOM   3053  CB  ALA   200      -6.655  17.915  -1.872                       C
ATOM   3054  HB1 ALA   200      -7.180  18.842  -2.104                       H
ATOM   3055  HB2 ALA   200      -7.143  17.446  -1.017                       H
ATOM   3056  HB3 ALA   200      -5.632  18.155  -1.586                       H
ATOM   3057  C   ALA   200      -8.128  16.579  -3.441                       C
ATOM   3058  O   ALA   200      -8.703  17.048  -4.430                       O
ATOM   3059  N   ILE   201      -8.720  15.764  -2.571                       N
ATOM   3060  H   ILE   201      -8.140  15.394  -1.817                       H
ATOM   3061  CA  ILE   201     -10.163  15.591  -2.406                       C
ATOM   3062  HA  ILE   201     -10.698  16.345  -2.982                       H
ATOM   3063  CB  ILE   201     -10.626  14.189  -2.873                       C
ATOM   3064  HB  ILE   201     -10.161  13.438  -2.231                       H
ATOM   3065  CG2 ILE   201     -12.156  14.085  -2.714                       C
ATOM   3066 HG21 ILE   201     -12.489  13.079  -2.950                       H
ATOM   3067 HG22 ILE   201     -12.456  14.284  -1.685                       H
ATOM   3068 HG23 ILE   201     -12.656  14.796  -3.373                       H
ATOM   3069  CG1 ILE   201     -10.196  13.906  -4.334                       C
ATOM   3070 HG12 ILE   201     -10.631  14.655  -4.994                       H
ATOM   3071 HG13 ILE   201      -9.113  13.984  -4.409                       H
ATOM   3072  CD1 ILE   201     -10.573  12.513  -4.855                       C
ATOM   3073 HD11 ILE   201     -11.652  12.426  -4.961                       H
ATOM   3074 HD12 ILE   201     -10.117  12.360  -5.833                       H
ATOM   3075 HD13 ILE   201     -10.208  11.747  -4.168                       H
ATOM   3076  C   ILE   201     -10.467  15.806  -0.919                       C
ATOM   3077  O   ILE   201      -9.929  15.098  -0.069                       O
ATOM   3078  N   ALA   202     -11.328  16.768  -0.604                       N
ATOM   3079  H   ALA   202     -11.728  17.315  -1.360                       H
ATOM   3080  CA  ALA   202     -11.932  16.941   0.709                       C
ATOM   3081  HA  ALA   202     -11.342  16.414   1.459                       H
ATOM   3082  CB  ALA   202     -11.933  18.436   1.047                       C
ATOM   3083  HB1 ALA   202     -12.525  18.987   0.317                       H
ATOM   3084  HB2 ALA   202     -12.351  18.592   2.042                       H
ATOM   3085  HB3 ALA   202     -10.911  18.809   1.026                       H
ATOM   3086  C   ALA   202     -13.349  16.355   0.690                       C
ATOM   3087  O   ALA   202     -14.087  16.553  -0.275                       O
ATOM   3088  N   VAL   203     -13.743  15.659   1.752                       N
ATOM   3089  H   VAL   203     -13.074  15.493   2.504                       H
ATOM   3090  CA  VAL   203     -15.077  15.063   1.876                       C
ATOM   3091  HA  VAL   203     -15.737  15.592   1.193                       H
ATOM   3092  CB  VAL   203     -15.077  13.582   1.434                       C
ATOM   3093  HB  VAL   203     -14.639  13.544   0.434                       H
ATOM   3094  CG1 VAL   203     -14.234  12.674   2.342                       C
ATOM   3095 HG11 VAL   203     -14.206  11.663   1.933                       H
ATOM   3096 HG12 VAL   203     -13.216  13.053   2.412                       H
ATOM   3097 HG13 VAL   203     -14.666  12.641   3.339                       H
ATOM   3098  CG2 VAL   203     -16.503  13.026   1.320                       C
ATOM   3099 HG21 VAL   203     -16.905  12.796   2.306                       H
ATOM   3100 HG22 VAL   203     -17.157  13.748   0.834                       H
ATOM   3101 HG23 VAL   203     -16.481  12.123   0.713                       H
ATOM   3102  C   VAL   203     -15.630  15.264   3.285                       C
ATOM   3103  O   VAL   203     -14.879  15.235   4.258                       O
ATOM   3104  N   GLU   204     -16.937  15.496   3.375                       N
ATOM   3105  H   GLU   204     -17.445  15.644   2.505                       H
ATOM   3106  CA  GLU   204     -17.682  15.782   4.596                       C
ATOM   3107  HA  GLU   204     -17.179  15.328   5.450                       H
ATOM   3108  CB  GLU   204     -17.714  17.309   4.777                       C
ATOM   3109  HB2 GLU   204     -16.697  17.677   4.685                       H
ATOM   3110  HB3 GLU   204     -18.304  17.749   3.971                       H
ATOM   3111  CG  GLU   204     -18.245  17.804   6.126                       C
ATOM   3112  HG2 GLU   204     -19.294  17.526   6.230                       H
ATOM   3113  HG3 GLU   204     -17.673  17.326   6.922                       H
ATOM   3114  CD  GLU   204     -18.113  19.326   6.263                       C
ATOM   3115  OE1 GLU   204     -18.133  20.046   5.243                       O
ATOM   3116  OE2 GLU   204     -18.032  19.830   7.406                       O
ATOM   3117  C   GLU   204     -19.093  15.193   4.460                       C
ATOM   3118  O   GLU   204     -19.737  15.339   3.418                       O
ATOM   3119  N   GLY   205     -19.589  14.517   5.497                       N
ATOM   3120  H   GLY   205     -18.984  14.323   6.293                       H
ATOM   3121  CA  GLY   205     -20.909  13.890   5.454                       C
ATOM   3122  HA2 GLY   205     -21.565  14.460   4.798                       H
ATOM   3123  HA3 GLY   205     -20.800  12.905   5.015                       H
ATOM   3124  C   GLY   205     -21.596  13.726   6.799                       C
ATOM   3125  O   GLY   205     -21.043  14.030   7.859                       O
ATOM   3126  N   SER   206     -22.821  13.217   6.762                       N
ATOM   3127  H   SER   206     -23.257  13.126   5.839                       H
ATOM   3128  CA  SER   206     -23.639  13.009   7.963                       C
ATOM   3129  HA  SER   206     -22.978  12.827   8.810                       H
ATOM   3130  CB  SER   206     -24.417  14.300   8.267                       C
ATOM   3131  HB2 SER   206     -24.931  14.175   9.222                       H
ATOM   3132  HB3 SER   206     -23.711  15.124   8.375                       H
ATOM   3133  OG  SER   206     -25.367  14.637   7.265                       O
ATOM   3134  HG  SER   206     -24.890  14.955   6.464                       H
ATOM   3135  C   SER   206     -24.571  11.783   7.914                       C
ATOM   3136  O   SER   206     -25.126  11.395   8.947                       O
ATOM   3137  N   LYS   207     -24.736  11.127   6.762                       N
ATOM   3138  H   LYS   207     -24.203  11.423   5.949                       H
ATOM   3139  CA  LYS   207     -25.641   9.985   6.575                       C
ATOM   3140  HA  LYS   207     -26.599  10.214   7.041                       H
ATOM   3141  CB  LYS   207     -25.890   9.764   5.067                       C
ATOM   3142  HB2 LYS   207     -24.967   9.394   4.619                       H
ATOM   3143  HB3 LYS   207     -26.643   8.986   4.944                       H
ATOM   3144  CG  LYS   207     -26.357  11.020   4.300                       C
ATOM   3145  HG2 LYS   207     -27.416  11.192   4.494                       H
ATOM   3146  HG3 LYS   207     -25.806  11.896   4.636                       H
ATOM   3147  CD  LYS   207     -26.117  10.878   2.790                       C
ATOM   3148  HD2 LYS   207     -25.080  10.587   2.627                       H
ATOM   3149  HD3 LYS   207     -26.778  10.113   2.381                       H
ATOM   3150  CE  LYS   207     -26.365  12.228   2.105                       C
ATOM   3151  HE2 LYS   207     -27.408  12.516   2.257                       H
ATOM   3152  HE3 LYS   207     -25.732  12.978   2.586                       H
ATOM   3153  NZ  LYS   207     -26.067  12.185   0.653                       N
ATOM   3154  HZ1 LYS   207     -26.394  13.032   0.193                       H
ATOM   3155  HZ2 LYS   207     -25.068  12.085   0.494                       H
ATOM   3156  HZ3 LYS   207     -26.564  11.422   0.206                       H
ATOM   3157  C   LYS   207     -25.068   8.710   7.228                       C
ATOM   3158  O   LYS   207     -23.950   8.294   6.918                       O
ATOM   3159  N   THR   208     -25.830   8.045   8.105                       N
ATOM   3160  H   THR   208     -26.719   8.446   8.378                       H
ATOM   3161  CA  THR   208     -25.450   6.726   8.648                       C
ATOM   3162  HA  THR   208     -24.408   6.777   8.963                       H
ATOM   3163  CB  THR   208     -26.279   6.358   9.879                       C
ATOM   3164  HB  THR   208     -27.337   6.308   9.624                       H
ATOM   3165  CG2 THR   208     -25.846   5.038  10.519                       C
ATOM   3166 HG21 THR   208     -24.783   5.067  10.758                       H
ATOM   3167 HG22 THR   208     -26.413   4.878  11.437                       H
ATOM   3168 HG23 THR   208     -26.048   4.208   9.841                       H
ATOM   3169  OG1 THR   208     -26.063   7.371  10.821                       O
ATOM   3170  HG1 THR   208     -26.932   7.701  11.106                       H
ATOM   3171  C   THR   208     -25.589   5.683   7.548                       C
ATOM   3172  O   THR   208     -26.639   5.610   6.915                       O
ATOM   3173  N   VAL   209     -24.535   4.902   7.331                       N
ATOM   3174  H   VAL   209     -23.723   5.066   7.903                       H
ATOM   3175  CA  VAL   209     -24.414   3.900   6.258                       C
ATOM   3176  HA  VAL   209     -24.628   4.407   5.320                       H
ATOM   3177  CB  VAL   209     -22.959   3.379   6.198                       C
ATOM   3178  HB  VAL   209     -22.723   2.895   7.147                       H
ATOM   3179  CG1 VAL   209     -22.717   2.376   5.064                       C
ATOM   3180 HG11 VAL   209     -22.888   2.853   4.099                       H
ATOM   3181 HG12 VAL   209     -21.687   2.023   5.103                       H
ATOM   3182 HG13 VAL   209     -23.377   1.515   5.168                       H
ATOM   3183  CG2 VAL   209     -21.974   4.541   5.990                       C
ATOM   3184 HG21 VAL   209     -20.957   4.153   5.945                       H
ATOM   3185 HG22 VAL   209     -22.206   5.058   5.060                       H
ATOM   3186 HG23 VAL   209     -22.026   5.253   6.814                       H
ATOM   3187  C   VAL   209     -25.413   2.740   6.469                       C
ATOM   3188  O   VAL   209     -25.531   2.270   7.604                       O
ATOM   3189  N   PRO   210     -26.129   2.272   5.421                       N
ATOM   3190  CD  PRO   210     -26.071   2.742   4.043                       C
ATOM   3191  HD2 PRO   210     -25.054   2.760   3.655                       H
ATOM   3192  HD3 PRO   210     -26.509   3.737   3.994                       H
ATOM   3193  CG  PRO   210     -26.922   1.773   3.225                       C
ATOM   3194  HG2 PRO   210     -26.321   0.910   2.934                       H
ATOM   3195  HG3 PRO   210     -27.356   2.255   2.349                       H
ATOM   3196  CB  PRO   210     -27.989   1.351   4.232                       C
ATOM   3197  HB2 PRO   210     -28.429   0.387   3.976                       H
ATOM   3198  HB3 PRO   210     -28.764   2.118   4.282                       H
ATOM   3199  CA  PRO   210     -27.224   1.315   5.560                       C
ATOM   3200  HA  PRO   210     -27.887   1.654   6.355                       H
ATOM   3201  C   PRO   210     -26.741  -0.099   5.901                       C
ATOM   3202  O   PRO   210     -25.738  -0.578   5.382                       O
ATOM   3203  N   ILE   211     -27.509  -0.779   6.755                       N
ATOM   3204  H   ILE   211     -28.354  -0.316   7.083                       H
ATOM   3205  CA  ILE   211     -27.277  -2.151   7.238                       C
ATOM   3206  HA  ILE   211     -26.581  -2.663   6.572                       H
ATOM   3207  CB  ILE   211     -26.676  -2.102   8.667                       C
ATOM   3208  HB  ILE   211     -27.289  -1.417   9.257                       H
ATOM   3209  CG2 ILE   211     -26.723  -3.463   9.389                       C
ATOM   3210 HG21 ILE   211     -26.168  -3.410  10.325                       H
ATOM   3211 HG22 ILE   211     -27.754  -3.719   9.626                       H
ATOM   3212 HG23 ILE   211     -26.296  -4.246   8.764                       H
ATOM   3213  CG1 ILE   211     -25.233  -1.542   8.690                       C
ATOM   3214 HG12 ILE   211     -25.221  -0.549   8.241                       H
ATOM   3215 HG13 ILE   211     -24.924  -1.421   9.729                       H
ATOM   3216  CD1 ILE   211     -24.186  -2.412   7.981                       C
ATOM   3217 HD11 ILE   211     -24.429  -2.533   6.927                       H
ATOM   3218 HD12 ILE   211     -23.215  -1.935   8.059                       H
ATOM   3219 HD13 ILE   211     -24.118  -3.385   8.462                       H
ATOM   3220  C   ILE   211     -28.596  -2.934   7.202                       C
ATOM   3221  O   ILE   211     -29.655  -2.382   7.514                       O
ATOM   3222  N   ALA   212     -28.532  -4.211   6.818                       N
ATOM   3223  H   ALA   212     -27.630  -4.581   6.532                       H
ATOM   3224  CA  ALA   212     -29.697  -5.080   6.646                       C
ATOM   3225  HA  ALA   212     -30.505  -4.498   6.198                       H
ATOM   3226  CB  ALA   212     -29.303  -6.195   5.677                       C
ATOM   3227  HB1 ALA   212     -30.168  -6.829   5.474                       H
ATOM   3228  HB2 ALA   212     -28.951  -5.769   4.737                       H
ATOM   3229  HB3 ALA   212     -28.513  -6.801   6.123                       H
ATOM   3230  C   ALA   212     -30.241  -5.672   7.958                       C
ATOM   3231  O   ALA   212     -31.448  -5.887   8.065                       O
ATOM   3232  N   ASP   213     -29.399  -5.929   8.960                       N
ATOM   3233  H   ASP   213     -28.407  -5.827   8.790                       H
ATOM   3234  CA  ASP   213     -29.816  -6.427  10.278                       C
ATOM   3235  HA  ASP   213     -30.823  -6.064  10.483                       H
ATOM   3236  CB  ASP   213     -29.883  -7.963  10.261                       C
ATOM   3237  HB2 ASP   213     -30.435  -8.275   9.373                       H
ATOM   3238  HB3 ASP   213     -28.875  -8.373  10.174                       H
ATOM   3239  CG  ASP   213     -30.579  -8.573  11.486                       C
ATOM   3240  OD1 ASP   213     -30.691  -7.914  12.550                       O
ATOM   3241  OD2 ASP   213     -31.013  -9.740  11.360                       O
ATOM   3242  C   ASP   213     -28.895  -5.874  11.375                       C
ATOM   3243  O   ASP   213     -27.874  -6.454  11.737                       O
ATOM   3244  N   LYS   214     -29.260  -4.704  11.902                       N
ATOM   3245  H   LYS   214     -30.121  -4.291  11.568                       H
ATOM   3246  CA  LYS   214     -28.429  -3.920  12.820                       C
ATOM   3247  HA  LYS   214     -27.504  -3.660  12.304                       H
ATOM   3248  CB  LYS   214     -29.159  -2.606  13.168                       C
ATOM   3249  HB2 LYS   214     -28.602  -2.100  13.959                       H
ATOM   3250  HB3 LYS   214     -29.150  -1.957  12.289                       H
ATOM   3251  CG  LYS   214     -30.622  -2.800  13.611                       C
ATOM   3252  HG2 LYS   214     -31.229  -3.054  12.742                       H
ATOM   3253  HG3 LYS   214     -30.689  -3.616  14.329                       H
ATOM   3254  CD  LYS   214     -31.192  -1.538  14.261                       C
ATOM   3255  HD2 LYS   214     -30.637  -1.320  15.175                       H
ATOM   3256  HD3 LYS   214     -31.095  -0.702  13.570                       H
ATOM   3257  CE  LYS   214     -32.673  -1.759  14.582                       C
ATOM   3258  HE2 LYS   214     -33.214  -1.884  13.640                       H
ATOM   3259  HE3 LYS   214     -32.792  -2.680  15.161                       H
ATOM   3260  NZ  LYS   214     -33.254  -0.625  15.333                       N
ATOM   3261  HZ1 LYS   214     -34.268  -0.661  15.277                       H
ATOM   3262  HZ2 LYS   214     -32.992  -0.660  16.313                       H
ATOM   3263  HZ3 LYS   214     -32.926   0.264  14.968                       H
ATOM   3264  C   LYS   214     -27.990  -4.673  14.089                       C
ATOM   3265  O   LYS   214     -26.877  -4.460  14.566                       O
ATOM   3266  N   GLN   215     -28.833  -5.539  14.655                       N
ATOM   3267  H   GLN   215     -29.689  -5.764  14.167                       H
ATOM   3268  CA  GLN   215     -28.539  -6.204  15.929                       C
ATOM   3269  HA  GLN   215     -27.913  -5.556  16.546                       H
ATOM   3270  CB  GLN   215     -29.838  -6.455  16.697                       C
ATOM   3271  HB2 GLN   215     -30.575  -6.912  16.038                       H
ATOM   3272  HB3 GLN   215     -29.637  -7.132  17.530                       H
ATOM   3273  CG  GLN   215     -30.399  -5.138  17.254                       C
ATOM   3274  HG2 GLN   215     -29.643  -4.668  17.883                       H
ATOM   3275  HG3 GLN   215     -30.641  -4.455  16.443                       H
ATOM   3276  CD  GLN   215     -31.656  -5.349  18.087                       C
ATOM   3277  OE1 GLN   215     -32.412  -6.295  17.903                       O
ATOM   3278  NE2 GLN   215     -31.941  -4.467  19.017                       N
ATOM   3279 HE21 GLN   215     -32.625  -4.749  19.710                       H
ATOM   3280 HE22 GLN   215     -31.369  -3.642  19.122                       H
ATOM   3281  C   GLN   215     -27.712  -7.471  15.717                       C
ATOM   3282  O   GLN   215     -26.676  -7.616  16.360                       O
ATOM   3283  N   LYS   216     -28.072  -8.313  14.743                       N
ATOM   3284  H   LYS   216     -28.964  -8.167  14.284                       H
ATOM   3285  CA  LYS   216     -27.216  -9.385  14.213                       C
ATOM   3286  HA  LYS   216     -27.160 -10.206  14.928                       H
ATOM   3287  CB  LYS   216     -27.879  -9.859  12.908                       C
ATOM   3288  HB2 LYS   216     -28.884 -10.221  13.128                       H
ATOM   3289  HB3 LYS   216     -27.985  -8.989  12.263                       H
ATOM   3290  CG  LYS   216     -27.124 -10.917  12.090                       C
ATOM   3291  HG2 LYS   216     -27.327 -10.721  11.037                       H
ATOM   3292  HG3 LYS   216     -26.048 -10.831  12.237                       H
ATOM   3293  CD  LYS   216     -27.570 -12.343  12.424                       C
ATOM   3294  HD2 LYS   216     -27.255 -12.591  13.438                       H
ATOM   3295  HD3 LYS   216     -28.659 -12.417  12.367                       H
ATOM   3296  CE  LYS   216     -26.939 -13.335  11.442                       C
ATOM   3297  HE2 LYS   216     -25.866 -13.134  11.375                       H
ATOM   3298  HE3 LYS   216     -27.065 -14.348  11.831                       H
ATOM   3299  NZ  LYS   216     -27.549 -13.262  10.094                       N
ATOM   3300  HZ1 LYS   216     -27.992 -12.360   9.932                       H
ATOM   3301  HZ2 LYS   216     -26.843 -13.421   9.381                       H
ATOM   3302  HZ3 LYS   216     -28.293 -13.949  10.011                       H
ATOM   3303  C   LYS   216     -25.791  -8.865  13.955                       C
ATOM   3304  O   LYS   216     -24.808  -9.412  14.466                       O
ATOM   3305  N   PHE   217     -25.688  -7.765  13.206                       N
ATOM   3306  H   PHE   217     -26.540  -7.385  12.806                       H
ATOM   3307  CA  PHE   217     -24.437  -7.093  12.884                       C
ATOM   3308  HA  PHE   217     -23.802  -7.795  12.343                       H
ATOM   3309  CB  PHE   217     -24.762  -5.919  11.956                       C
ATOM   3310  HB2 PHE   217     -25.331  -6.297  11.105                       H
ATOM   3311  HB3 PHE   217     -25.399  -5.211  12.483                       H
ATOM   3312  CG  PHE   217     -23.566  -5.189  11.390                       C
ATOM   3313  CD1 PHE   217     -22.591  -5.894  10.660                       C
ATOM   3314  HD1 PHE   217     -22.660  -6.964  10.539                       H
ATOM   3315  CE1 PHE   217     -21.539  -5.200  10.043                       C
ATOM   3316  HE1 PHE   217     -20.802  -5.743   9.470                       H
ATOM   3317  CZ  PHE   217     -21.489  -3.799  10.119                       C
ATOM   3318  HZ  PHE   217     -20.735  -3.255   9.574                       H
ATOM   3319  CE2 PHE   217     -22.432  -3.098  10.885                       C
ATOM   3320  HE2 PHE   217     -22.376  -2.025  10.961                       H
ATOM   3321  CD2 PHE   217     -23.469  -3.792  11.526                       C
ATOM   3322  HD2 PHE   217     -24.208  -3.241  12.089                       H
ATOM   3323  C   PHE   217     -23.670  -6.685  14.148                       C
ATOM   3324  O   PHE   217     -22.531  -7.115  14.308                       O
ATOM   3325  N   MET   218     -24.292  -5.972  15.097                       N
ATOM   3326  H   MET   218     -25.239  -5.651  14.925                       H
ATOM   3327  CA  MET   218     -23.650  -5.616  16.375                       C
ATOM   3328  HA  MET   218     -22.733  -5.070  16.153                       H
ATOM   3329  CB  MET   218     -24.551  -4.683  17.196                       C
ATOM   3330  HB2 MET   218     -25.566  -5.079  17.232                       H
ATOM   3331  HB3 MET   218     -24.166  -4.625  18.216                       H
ATOM   3332  CG  MET   218     -24.545  -3.267  16.608                       C
ATOM   3333  HG2 MET   218     -23.508  -2.949  16.491                       H
ATOM   3334  HG3 MET   218     -24.993  -3.282  15.614                       H
ATOM   3335  SD  MET   218     -25.383  -2.025  17.626                       S
ATOM   3336  CE  MET   218     -27.103  -2.560  17.452                       C
ATOM   3337  HE1 MET   218     -27.231  -3.545  17.896                       H
ATOM   3338  HE2 MET   218     -27.754  -1.856  17.971                       H
ATOM   3339  HE3 MET   218     -27.379  -2.588  16.398                       H
ATOM   3340  C   MET   218     -23.215  -6.829  17.214                       C
ATOM   3341  O   MET   218     -22.148  -6.778  17.817                       O
ATOM   3342  N   LEU   219     -23.963  -7.939  17.219                       N
ATOM   3343  H   LEU   219     -24.867  -7.913  16.754                       H
ATOM   3344  CA  LEU   219     -23.553  -9.184  17.890                       C
ATOM   3345  HA  LEU   219     -23.244  -8.952  18.909                       H
ATOM   3346  CB  LEU   219     -24.740 -10.166  17.933                       C
ATOM   3347  HB2 LEU   219     -25.127 -10.292  16.921                       H
ATOM   3348  HB3 LEU   219     -24.375 -11.139  18.264                       H
ATOM   3349  CG  LEU   219     -25.897  -9.742  18.863                       C
ATOM   3350  HG  LEU   219     -26.174  -8.709  18.653                       H
ATOM   3351  CD1 LEU   219     -27.118 -10.626  18.586                       C
ATOM   3352 HD11 LEU   219     -26.894 -11.667  18.821                       H
ATOM   3353 HD12 LEU   219     -27.958 -10.293  19.195                       H
ATOM   3354 HD13 LEU   219     -27.406 -10.547  17.536                       H
ATOM   3355  CD2 LEU   219     -25.504  -9.842  20.345                       C
ATOM   3356 HD21 LEU   219     -24.685  -9.160  20.570                       H
ATOM   3357 HD22 LEU   219     -26.356  -9.569  20.968                       H
ATOM   3358 HD23 LEU   219     -25.201 -10.862  20.587                       H
ATOM   3359  C   LEU   219     -22.331  -9.815  17.208                       C
ATOM   3360  O   LEU   219     -21.342 -10.120  17.878                       O
ATOM   3361  N   VAL   220     -22.361  -9.944  15.881                       N
ATOM   3362  H   VAL   220     -23.239  -9.724  15.407                       H
ATOM   3363  CA  VAL   220     -21.228 -10.456  15.088                       C
ATOM   3364  HA  VAL   220     -20.969 -11.439  15.485                       H
ATOM   3365  CB  VAL   220     -21.631 -10.643  13.605                       C
ATOM   3366  HB  VAL   220     -22.034  -9.699  13.232                       H
ATOM   3367  CG1 VAL   220     -20.446 -11.053  12.721                       C
ATOM   3368 HG11 VAL   220     -20.071 -12.022  13.046                       H
ATOM   3369 HG12 VAL   220     -20.779 -11.128  11.689                       H
ATOM   3370 HG13 VAL   220     -19.646 -10.317  12.768                       H
ATOM   3371  CG2 VAL   220     -22.698 -11.744  13.453                       C
ATOM   3372 HG21 VAL   220     -22.279 -12.710  13.739                       H
ATOM   3373 HG22 VAL   220     -23.560 -11.548  14.086                       H
ATOM   3374 HG23 VAL   220     -23.033 -11.795  12.417                       H
ATOM   3375  C   VAL   220     -19.992  -9.547  15.250                       C
ATOM   3376  O   VAL   220     -18.899 -10.050  15.492                       O
ATOM   3377  N   VAL   221     -20.163  -8.220  15.210                       N
ATOM   3378  H   VAL   221     -21.089  -7.872  14.960                       H
ATOM   3379  CA  VAL   221     -19.120  -7.218  15.506                       C
ATOM   3380  HA  VAL   221     -18.307  -7.359  14.794                       H
ATOM   3381  CB  VAL   221     -19.677  -5.781  15.329                       C
ATOM   3382  HB  VAL   221     -20.693  -5.761  15.714                       H
ATOM   3383  CG1 VAL   221     -18.888  -4.704  16.097                       C
ATOM   3384 HG11 VAL   221     -17.818  -4.849  15.964                       H
ATOM   3385 HG12 VAL   221     -19.169  -3.709  15.750                       H
ATOM   3386 HG13 VAL   221     -19.116  -4.766  17.162                       H
ATOM   3387  CG2 VAL   221     -19.731  -5.430  13.832                       C
ATOM   3388 HG21 VAL   221     -18.726  -5.407  13.415                       H
ATOM   3389 HG22 VAL   221     -20.314  -6.172  13.287                       H
ATOM   3390 HG23 VAL   221     -20.203  -4.456  13.695                       H
ATOM   3391  C   VAL   221     -18.540  -7.413  16.912                       C
ATOM   3392  O   VAL   221     -17.319  -7.516  17.047                       O
ATOM   3393  N   ARG   222     -19.391  -7.521  17.942                       N
ATOM   3394  H   ARG   222     -20.385  -7.406  17.763                       H
ATOM   3395  CA  ARG   222     -18.975  -7.758  19.328                       C
ATOM   3396  HA  ARG   222     -18.402  -6.892  19.663                       H
ATOM   3397  CB  ARG   222     -20.220  -7.881  20.227                       C
ATOM   3398  HB2 ARG   222     -20.765  -6.936  20.202                       H
ATOM   3399  HB3 ARG   222     -20.873  -8.660  19.839                       H
ATOM   3400  CG  ARG   222     -19.882  -8.218  21.687                       C
ATOM   3401  HG2 ARG   222     -19.333  -9.159  21.729                       H
ATOM   3402  HG3 ARG   222     -19.261  -7.426  22.110                       H
ATOM   3403  CD  ARG   222     -21.160  -8.367  22.519                       C
ATOM   3404  HD2 ARG   222     -21.676  -7.406  22.551                       H
ATOM   3405  HD3 ARG   222     -21.826  -9.093  22.050                       H
ATOM   3406  NE  ARG   222     -20.846  -8.791  23.891                       N
ATOM   3407  HE  ARG   222     -20.737  -8.060  24.588                       H
ATOM   3408  CZ  ARG   222     -20.675 -10.023  24.349                       C
ATOM   3409  NH1 ARG   222     -20.786 -11.086  23.580                       N
ATOM   3410 HH11 ARG   222     -21.063 -10.989  22.624                       H
ATOM   3411 HH12 ARG   222     -20.591 -12.015  23.941                       H
ATOM   3412  NH2 ARG   222     -20.383 -10.174  25.619                       N
ATOM   3413 HH21 ARG   222     -20.291  -9.338  26.190                       H
ATOM   3414 HH22 ARG   222     -20.331 -11.094  26.044                       H
ATOM   3415  C   ARG   222     -18.063  -8.984  19.422                       C
ATOM   3416  O   ARG   222     -16.983  -8.878  20.001                       O
ATOM   3417  N   GLU   223     -18.437 -10.106  18.802                       N
ATOM   3418  H   GLU   223     -19.344 -10.126  18.342                       H
ATOM   3419  CA  GLU   223     -17.581 -11.293  18.729                       C
ATOM   3420  HA  GLU   223     -17.372 -11.635  19.745                       H
ATOM   3421  CB  GLU   223     -18.327 -12.414  17.995                       C
ATOM   3422  HB2 GLU   223     -19.264 -12.619  18.515                       H
ATOM   3423  HB3 GLU   223     -18.562 -12.092  16.982                       H
ATOM   3424  CG  GLU   223     -17.509 -13.708  17.922                       C
ATOM   3425  HG2 GLU   223     -16.537 -13.524  17.464                       H
ATOM   3426  HG3 GLU   223     -17.356 -14.101  18.927                       H
ATOM   3427  CD  GLU   223     -18.254 -14.724  17.077                       C
ATOM   3428  OE1 GLU   223     -18.032 -14.778  15.851                       O
ATOM   3429  OE2 GLU   223     -19.118 -15.449  17.613                       O
ATOM   3430  C   GLU   223     -16.236 -10.990  18.049                       C
ATOM   3431  O   GLU   223     -15.186 -11.303  18.602                       O
ATOM   3432  N   LYS   224     -16.228 -10.352  16.872                       N
ATOM   3433  H   LYS   224     -17.112 -10.108  16.435                       H
ATOM   3434  CA  LYS   224     -14.980 -10.125  16.128                       C
ATOM   3435  HA  LYS   224     -14.451 -11.076  16.046                       H
ATOM   3436  CB  LYS   224     -15.280  -9.618  14.703                       C
ATOM   3437  HB2 LYS   224     -15.753  -8.636  14.770                       H
ATOM   3438  HB3 LYS   224     -14.322  -9.463  14.204                       H
ATOM   3439  CG  LYS   224     -16.142 -10.497  13.768                       C
ATOM   3440  HG2 LYS   224     -17.139 -10.064  13.726                       H
ATOM   3441  HG3 LYS   224     -15.727 -10.410  12.762                       H
ATOM   3442  CD  LYS   224     -16.284 -11.996  14.084                       C
ATOM   3443  HD2 LYS   224     -15.303 -12.473  14.079                       H
ATOM   3444  HD3 LYS   224     -16.748 -12.136  15.059                       H
ATOM   3445  CE  LYS   224     -17.188 -12.635  13.022                       C
ATOM   3446  HE2 LYS   224     -18.132 -12.092  13.004                       H
ATOM   3447  HE3 LYS   224     -16.724 -12.522  12.039                       H
ATOM   3448  NZ  LYS   224     -17.447 -14.067  13.295                       N
ATOM   3449  HZ1 LYS   224     -18.060 -14.499  12.605                       H
ATOM   3450  HZ2 LYS   224     -16.583 -14.598  13.263                       H
ATOM   3451  HZ3 LYS   224     -17.842 -14.215  14.221                       H
ATOM   3452  C   LYS   224     -14.020  -9.180  16.880                       C
ATOM   3453  O   LYS   224     -12.816  -9.431  16.913                       O
ATOM   3454  N   VAL   225     -14.545  -8.143  17.541                       N
ATOM   3455  H   VAL   225     -15.550  -8.017  17.460                       H
ATOM   3456  CA  VAL   225     -13.772  -7.238  18.418                       C
ATOM   3457  HA  VAL   225     -12.953  -6.820  17.830                       H
ATOM   3458  CB  VAL   225     -14.645  -6.067  18.933                       C
ATOM   3459  HB  VAL   225     -15.558  -6.476  19.369                       H
ATOM   3460  CG1 VAL   225     -13.943  -5.212  20.003                       C
ATOM   3461 HG11 VAL   225     -13.784  -5.794  20.911                       H
ATOM   3462 HG12 VAL   225     -12.982  -4.857  19.629                       H
ATOM   3463 HG13 VAL   225     -14.564  -4.354  20.261                       H
ATOM   3464  CG2 VAL   225     -15.038  -5.137  17.775                       C
ATOM   3465 HG21 VAL   225     -14.146  -4.697  17.333                       H
ATOM   3466 HG22 VAL   225     -15.572  -5.689  17.006                       H
ATOM   3467 HG23 VAL   225     -15.689  -4.341  18.139                       H
ATOM   3468  C   VAL   225     -13.164  -8.011  19.599                       C
ATOM   3469  O   VAL   225     -11.988  -7.827  19.918                       O
ATOM   3470  N   ASN   226     -13.937  -8.908  20.221                       N
ATOM   3471  H   ASN   226     -14.892  -9.045  19.911                       H
ATOM   3472  CA  ASN   226     -13.454  -9.736  21.326                       C
ATOM   3473  HA  ASN   226     -12.963  -9.082  22.050                       H
ATOM   3474  CB  ASN   226     -14.638 -10.406  22.038                       C
ATOM   3475  HB2 ASN   226     -15.393 -10.717  21.316                       H
ATOM   3476  HB3 ASN   226     -14.282 -11.300  22.546                       H
ATOM   3477  CG  ASN   226     -15.250  -9.477  23.084                       C
ATOM   3478  OD1 ASN   226     -14.846  -9.454  24.239                       O
ATOM   3479  ND2 ASN   226     -16.214  -8.656  22.718                       N
ATOM   3480 HD21 ASN   226     -16.524  -8.655  21.754                       H
ATOM   3481 HD22 ASN   226     -16.607  -8.035  23.406                       H
ATOM   3482  C   ASN   226     -12.389 -10.753  20.875                       C
ATOM   3483  O   ASN   226     -11.383 -10.895  21.569                       O
ATOM   3484  N   LYS   227     -12.519 -11.399  19.706                       N
ATOM   3485  H   LYS   227     -13.385 -11.283  19.186                       H
ATOM   3486  CA  LYS   227     -11.474 -12.287  19.157                       C
ATOM   3487  HA  LYS   227     -11.360 -13.152  19.814                       H
ATOM   3488  CB  LYS   227     -11.853 -12.782  17.748                       C
ATOM   3489  HB2 LYS   227     -12.244 -11.957  17.153                       H
ATOM   3490  HB3 LYS   227     -10.941 -13.139  17.267                       H
ATOM   3491  CG  LYS   227     -12.862 -13.938  17.753                       C
ATOM   3492  HG2 LYS   227     -12.521 -14.702  18.452                       H
ATOM   3493  HG3 LYS   227     -13.843 -13.582  18.068                       H
ATOM   3494  CD  LYS   227     -12.951 -14.553  16.349                       C
ATOM   3495  HD2 LYS   227     -13.389 -13.833  15.657                       H
ATOM   3496  HD3 LYS   227     -11.945 -14.803  16.005                       H
ATOM   3497  CE  LYS   227     -13.793 -15.832  16.369                       C
ATOM   3498  HE2 LYS   227     -13.429 -16.480  17.173                       H
ATOM   3499  HE3 LYS   227     -14.836 -15.582  16.577                       H
ATOM   3500  NZ  LYS   227     -13.688 -16.554  15.082                       N
ATOM   3501  HZ1 LYS   227     -14.056 -16.001  14.309                       H
ATOM   3502  HZ2 LYS   227     -12.723 -16.747  14.853                       H
ATOM   3503  HZ3 LYS   227     -14.183 -17.441  15.129                       H
ATOM   3504  C   LYS   227     -10.095 -11.606  19.112                       C
ATOM   3505  O   LYS   227      -9.136 -12.131  19.673                       O
ATOM   3506  N   LEU   228     -10.018 -10.412  18.513                       N
ATOM   3507  H   LEU   228     -10.862 -10.044  18.091                       H
ATOM   3508  CA  LEU   228      -8.790  -9.608  18.422                       C
ATOM   3509  HA  LEU   228      -8.014 -10.169  17.896                       H
ATOM   3510  CB  LEU   228      -9.113  -8.312  17.654                       C
ATOM   3511  HB2 LEU   228      -9.904  -7.777  18.182                       H
ATOM   3512  HB3 LEU   228      -8.230  -7.673  17.653                       H
ATOM   3513  CG  LEU   228      -9.559  -8.542  16.198                       C
ATOM   3514  HG  LEU   228     -10.397  -9.234  16.176                       H
ATOM   3515  CD1 LEU   228     -10.031  -7.221  15.582                       C
ATOM   3516 HD11 LEU   228      -9.198  -6.518  15.525                       H
ATOM   3517 HD12 LEU   228     -10.420  -7.403  14.581                       H
ATOM   3518 HD13 LEU   228     -10.828  -6.794  16.190                       H
ATOM   3519  CD2 LEU   228      -8.434  -9.139  15.352                       C
ATOM   3520 HD21 LEU   228      -8.177 -10.135  15.704                       H
ATOM   3521 HD22 LEU   228      -8.787  -9.226  14.330                       H
ATOM   3522 HD23 LEU   228      -7.550  -8.502  15.381                       H
ATOM   3523  C   LEU   228      -8.212  -9.281  19.802                       C
ATOM   3524  O   LEU   228      -7.018  -9.424  20.032                       O
ATOM   3525  N   ARG   229      -9.061  -8.897  20.756                       N
ATOM   3526  H   ARG   229     -10.039  -8.790  20.520                       H
ATOM   3527  CA  ARG   229      -8.621  -8.537  22.107                       C
ATOM   3528  HA  ARG   229      -7.700  -7.961  22.012                       H
ATOM   3529  CB  ARG   229      -9.666  -7.607  22.737                       C
ATOM   3530  HB2 ARG   229     -10.654  -8.062  22.667                       H
ATOM   3531  HB3 ARG   229      -9.417  -7.451  23.786                       H
ATOM   3532  CG  ARG   229      -9.653  -6.241  22.023                       C
ATOM   3533  HG2 ARG   229      -8.697  -5.751  22.211                       H
ATOM   3534  HG3 ARG   229      -9.764  -6.380  20.948                       H
ATOM   3535  CD  ARG   229     -10.784  -5.329  22.498                       C
ATOM   3536  HD2 ARG   229     -11.734  -5.820  22.284                       H
ATOM   3537  HD3 ARG   229     -10.695  -5.174  23.576                       H
ATOM   3538  NE  ARG   229     -10.730  -4.033  21.804                       N
ATOM   3539  HE  ARG   229      -9.895  -3.835  21.270                       H
ATOM   3540  CZ  ARG   229     -11.649  -3.077  21.849                       C
ATOM   3541  NH1 ARG   229     -12.771  -3.215  22.522                       N
ATOM   3542 HH11 ARG   229     -12.959  -4.073  23.025                       H
ATOM   3543 HH12 ARG   229     -13.351  -2.404  22.717                       H
ATOM   3544  NH2 ARG   229     -11.425  -1.963  21.193                       N
ATOM   3545 HH21 ARG   229     -10.540  -1.835  20.726                       H
ATOM   3546 HH22 ARG   229     -12.117  -1.226  21.121                       H
ATOM   3547  C   ARG   229      -8.256  -9.748  22.989                       C
ATOM   3548  O   ARG   229      -7.708  -9.556  24.071                       O
ATOM   3549  N   ASN   230      -8.466 -10.987  22.527                       N
ATOM   3550  H   ASN   230      -8.924 -11.083  21.630                       H
ATOM   3551  CA  ASN   230      -7.923 -12.215  23.135                       C
ATOM   3552  HA  ASN   230      -7.689 -12.021  24.183                       H
ATOM   3553  CB  ASN   230      -8.996 -13.322  23.102                       C
ATOM   3554  HB2 ASN   230      -9.480 -13.346  22.125                       H
ATOM   3555  HB3 ASN   230      -8.528 -14.293  23.262                       H
ATOM   3556  CG  ASN   230     -10.042 -13.148  24.197                       C
ATOM   3557  OD1 ASN   230      -9.929 -13.704  25.282                       O
ATOM   3558  ND2 ASN   230     -11.077 -12.370  23.961                       N
ATOM   3559 HD21 ASN   230     -11.145 -11.878  23.080                       H
ATOM   3560 HD22 ASN   230     -11.817 -12.295  24.644                       H
ATOM   3561  C   ASN   230      -6.594 -12.681  22.485                       C
ATOM   3562  O   ASN   230      -6.091 -13.761  22.813                       O
ATOM   3563  N   ASP   231      -6.012 -11.903  21.568                       N
ATOM   3564  H   ASP   231      -6.468 -11.041  21.294                       H
ATOM   3565  CA  ASP   231      -4.748 -12.196  20.882                       C
ATOM   3566  HA  ASP   231      -4.528 -13.260  20.968                       H
ATOM   3567  CB  ASP   231      -4.958 -11.877  19.395                       C
ATOM   3568  HB2 ASP   231      -5.849 -12.391  19.029                       H
ATOM   3569  HB3 ASP   231      -5.093 -10.805  19.268                       H
ATOM   3570  CG  ASP   231      -3.758 -12.311  18.578                       C
ATOM   3571  OD1 ASP   231      -3.722 -13.501  18.190                       O
ATOM   3572  OD2 ASP   231      -2.804 -11.507  18.488                       O
ATOM   3573  C   ASP   231      -3.565 -11.375  21.463                       C
ATOM   3574  O   ASP   231      -3.766 -10.213  21.828                       O
ATOM   3575  N   PRO   232      -2.327 -11.913  21.537                       N
ATOM   3576  CD  PRO   232      -1.933 -13.281  21.222                       C
ATOM   3577  HD2 PRO   232      -2.263 -13.597  20.235                       H
ATOM   3578  HD3 PRO   232      -2.339 -13.954  21.975                       H
ATOM   3579  CG  PRO   232      -0.409 -13.303  21.286                       C
ATOM   3580  HG2 PRO   232       0.006 -12.991  20.326                       H
ATOM   3581  HG3 PRO   232      -0.026 -14.283  21.570                       H
ATOM   3582  CB  PRO   232      -0.113 -12.250  22.348                       C
ATOM   3583  HB2 PRO   232       0.900 -11.854  22.255                       H
ATOM   3584  HB3 PRO   232      -0.261 -12.682  23.339                       H
ATOM   3585  CA  PRO   232      -1.183 -11.184  22.090                       C
ATOM   3586  HA  PRO   232      -1.466 -10.737  23.044                       H
ATOM   3587  C   PRO   232      -0.646 -10.063  21.183                       C
ATOM   3588  O   PRO   232       0.061  -9.191  21.686                       O
ATOM   3589  N   VAL   233      -0.965 -10.045  19.881                       N
ATOM   3590  H   VAL   233      -1.555 -10.789  19.485                       H
ATOM   3591  CA  VAL   233      -0.530  -9.001  18.939                       C
ATOM   3592  HA  VAL   233       0.376  -8.534  19.328                       H
ATOM   3593  CB  VAL   233      -0.179  -9.601  17.552                       C
ATOM   3594  HB  VAL   233      -1.068 -10.066  17.135                       H
ATOM   3595  CG1 VAL   233       0.293  -8.515  16.574                       C
ATOM   3596 HG11 VAL   233      -0.530  -7.838  16.351                       H
ATOM   3597 HG12 VAL   233       1.123  -7.953  17.006                       H
ATOM   3598 HG13 VAL   233       0.620  -8.970  15.639                       H
ATOM   3599  CG2 VAL   233       0.918 -10.676  17.666                       C
ATOM   3600 HG21 VAL   233       1.156 -11.069  16.677                       H
ATOM   3601 HG22 VAL   233       1.818 -10.247  18.107                       H
ATOM   3602 HG23 VAL   233       0.576 -11.505  18.285                       H
ATOM   3603  C   VAL   233      -1.612  -7.917  18.827                       C
ATOM   3604  O   VAL   233      -1.334  -6.757  19.131                       O
ATOM   3605  N   ALA   234      -2.851  -8.275  18.458                       N
ATOM   3606  H   ALA   234      -3.032  -9.251  18.231                       H
ATOM   3607  CA  ALA   234      -3.954  -7.308  18.322                       C
ATOM   3608  HA  ALA   234      -3.594  -6.434  17.778                       H
ATOM   3609  CB  ALA   234      -5.067  -7.957  17.494                       C
ATOM   3610  HB1 ALA   234      -5.909  -7.272  17.408                       H
ATOM   3611  HB2 ALA   234      -4.703  -8.185  16.494                       H
ATOM   3612  HB3 ALA   234      -5.409  -8.876  17.969                       H
ATOM   3613  C   ALA   234      -4.486  -6.792  19.674                       C
ATOM   3614  O   ALA   234      -4.818  -5.610  19.810                       O
ATOM   3615  N   GLY   235      -4.520  -7.652  20.695                       N
ATOM   3616  H   GLY   235      -4.289  -8.622  20.513                       H
ATOM   3617  CA  GLY   235      -4.857  -7.282  22.068                       C
ATOM   3618  HA2 GLY   235      -5.697  -6.589  22.076                       H
ATOM   3619  HA3 GLY   235      -5.124  -8.180  22.626                       H
ATOM   3620  C   GLY   235      -3.670  -6.629  22.770                       C
ATOM   3621  O   GLY   235      -3.811  -5.521  23.291                       O
ATOM   3622  N   GLY   236      -2.510  -7.296  22.773                       N
ATOM   3623  H   GLY   236      -2.493  -8.192  22.301                       H
ATOM   3624  CA  GLY   236      -1.344  -6.925  23.587                       C
ATOM   3625  HA2 GLY   236      -1.680  -6.550  24.554                       H
ATOM   3626  HA3 GLY   236      -0.737  -7.815  23.754                       H
ATOM   3627  C   GLY   236      -0.423  -5.867  22.969                       C
ATOM   3628  O   GLY   236      -0.256  -4.796  23.557                       O
ATOM   3629  N   GLY   237       0.211  -6.181  21.832                       N
ATOM   3630  H   GLY   237      -0.007  -7.081  21.420                       H
ATOM   3631  CA  GLY   237       1.455  -5.522  21.390                       C
ATOM   3632  HA2 GLY   237       2.021  -5.191  22.261                       H
ATOM   3633  HA3 GLY   237       2.050  -6.252  20.842                       H
ATOM   3634  C   GLY   237       1.285  -4.319  20.463                       C
ATOM   3635  O   GLY   237       2.010  -3.335  20.602                       O
ATOM   3636  N   LEU   238       0.330  -4.359  19.529                       N
ATOM   3637  H   LEU   238      -0.229  -5.202  19.450                       H
ATOM   3638  CA  LEU   238       0.104  -3.279  18.560                       C
ATOM   3639  HA  LEU   238       1.058  -3.079  18.074                       H
ATOM   3640  CB  LEU   238      -0.889  -3.746  17.479                       C
ATOM   3641  HB2 LEU   238      -1.751  -4.200  17.969                       H
ATOM   3642  HB3 LEU   238      -1.238  -2.873  16.929                       H
ATOM   3643  CG  LEU   238      -0.310  -4.742  16.449                       C
ATOM   3644  HG  LEU   238       0.085  -5.608  16.979                       H
ATOM   3645  CD1 LEU   238      -1.432  -5.214  15.514                       C
ATOM   3646 HD11 LEU   238      -1.867  -4.363  14.987                       H
ATOM   3647 HD12 LEU   238      -1.035  -5.917  14.781                       H
ATOM   3648 HD13 LEU   238      -2.206  -5.717  16.090                       H
ATOM   3649  CD2 LEU   238       0.821  -4.132  15.605                       C
ATOM   3650 HD21 LEU   238       1.697  -3.942  16.223                       H
ATOM   3651 HD22 LEU   238       1.115  -4.831  14.820                       H
ATOM   3652 HD23 LEU   238       0.489  -3.201  15.142                       H
ATOM   3653  C   LEU   238      -0.304  -1.914  19.162                       C
ATOM   3654  O   LEU   238       0.165  -0.913  18.616                       O
ATOM   3655  N   PRO   239      -1.091  -1.791  20.256                       N
ATOM   3656  CD  PRO   239      -1.896  -2.805  20.935                       C
ATOM   3657  HD2 PRO   239      -1.318  -3.678  21.227                       H
ATOM   3658  HD3 PRO   239      -2.725  -3.101  20.290                       H
ATOM   3659  CG  PRO   239      -2.438  -2.135  22.198                       C
ATOM   3660  HG2 PRO   239      -1.721  -2.251  23.013                       H
ATOM   3661  HG3 PRO   239      -3.409  -2.534  22.487                       H
ATOM   3662  CB  PRO   239      -2.526  -0.666  21.791                       C
ATOM   3663  HB2 PRO   239      -2.492   0.002  22.649                       H
ATOM   3664  HB3 PRO   239      -3.446  -0.504  21.229                       H
ATOM   3665  CA  PRO   239      -1.325  -0.481  20.864                       C
ATOM   3666  HA  PRO   239      -1.596   0.242  20.093                       H
ATOM   3667  C   PRO   239      -0.077   0.043  21.596                       C
ATOM   3668  O   PRO   239       0.205   1.237  21.516                       O
ATOM   3669  N   LYS   240       0.717  -0.827  22.240                       N
ATOM   3670  H   LYS   240       0.443  -1.800  22.277                       H
ATOM   3671  CA  LYS   240       1.973  -0.447  22.905                       C
ATOM   3672  HA  LYS   240       1.789   0.385  23.584                       H
ATOM   3673  CB  LYS   240       2.532  -1.640  23.707                       C
ATOM   3674  HB2 LYS   240       2.616  -2.508  23.054                       H
ATOM   3675  HB3 LYS   240       3.538  -1.378  24.043                       H
ATOM   3676  CG  LYS   240       1.717  -2.034  24.942                       C
ATOM   3677  HG2 LYS   240       1.680  -1.196  25.639                       H
ATOM   3678  HG3 LYS   240       0.702  -2.308  24.651                       H
ATOM   3679  CD  LYS   240       2.407  -3.234  25.605                       C
ATOM   3680  HD2 LYS   240       2.409  -4.075  24.908                       H
ATOM   3681  HD3 LYS   240       3.439  -2.971  25.851                       H
ATOM   3682  CE  LYS   240       1.676  -3.638  26.884                       C
ATOM   3683  HE2 LYS   240       1.716  -2.809  27.597                       H
ATOM   3684  HE3 LYS   240       0.628  -3.826  26.642                       H
ATOM   3685  NZ  LYS   240       2.269  -4.853  27.485                       N
ATOM   3686  HZ1 LYS   240       1.724  -5.145  28.288                       H
ATOM   3687  HZ2 LYS   240       2.245  -5.625  26.820                       H
ATOM   3688  HZ3 LYS   240       3.219  -4.692  27.794                       H
ATOM   3689  C   LYS   240       3.042   0.025  21.907                       C
ATOM   3690  O   LYS   240       3.458   1.183  21.914                       O
ATOM   3691  N   TYR   241       3.492  -0.882  21.042                       N
ATOM   3692  H   TYR   241       3.059  -1.799  21.076                       H
ATOM   3693  CA  TYR   241       4.710  -0.754  20.234                       C
ATOM   3694  HA  TYR   241       5.320   0.078  20.587                       H
ATOM   3695  CB  TYR   241       5.501  -2.056  20.411                       C
ATOM   3696  HB2 TYR   241       4.883  -2.852  20.002                       H
ATOM   3697  HB3 TYR   241       6.416  -1.999  19.822                       H
ATOM   3698  CG  TYR   241       5.875  -2.448  21.832                       C
ATOM   3699  CD1 TYR   241       6.370  -1.495  22.743                       C
ATOM   3700  HD1 TYR   241       6.499  -0.472  22.431                       H
ATOM   3701  CE1 TYR   241       6.724  -1.872  24.052                       C
ATOM   3702  HE1 TYR   241       7.106  -1.135  24.744                       H
ATOM   3703  CZ  TYR   241       6.617  -3.224  24.445                       C
ATOM   3704  OH  TYR   241       7.018  -3.609  25.686                       O
ATOM   3705  HH  TYR   241       7.007  -4.574  25.776                       H
ATOM   3706  CE2 TYR   241       6.124  -4.183  23.532                       C
ATOM   3707  HE2 TYR   241       6.055  -5.222  23.814                       H
ATOM   3708  CD2 TYR   241       5.745  -3.790  22.237                       C
ATOM   3709  HD2 TYR   241       5.382  -4.535  21.541                       H
ATOM   3710  C   TYR   241       4.434  -0.524  18.738                       C
ATOM   3711  O   TYR   241       5.256   0.087  18.056                       O
ATOM   3712  N   GLY   242       3.268  -0.959  18.243                       N
ATOM   3713  H   GLY   242       2.635  -1.426  18.876                       H
ATOM   3714  CA  GLY   242       2.876  -0.857  16.832                       C
ATOM   3715  HA2 GLY   242       1.816  -1.079  16.716                       H
ATOM   3716  HA3 GLY   242       3.061   0.154  16.473                       H
ATOM   3717  C   GLY   242       3.659  -1.808  15.928                       C
ATOM   3718  O   GLY   242       4.341  -2.718  16.403                       O
ATOM   3719  N   THR   243       3.567  -1.561  14.620                       N
ATOM   3720  H   THR   243       3.011  -0.766  14.328                       H
ATOM   3721  CA  THR   243       4.262  -2.277  13.535                       C
ATOM   3722  HA  THR   243       3.771  -3.232  13.342                       H
ATOM   3723  CB  THR   243       4.167  -1.421  12.264                       C
ATOM   3724  HB  THR   243       4.764  -1.881  11.475                       H
ATOM   3725  CG2 THR   243       2.731  -1.297  11.763                       C
ATOM   3726 HG21 THR   243       2.320  -2.292  11.601                       H
ATOM   3727 HG22 THR   243       2.105  -0.758  12.475                       H
ATOM   3728 HG23 THR   243       2.724  -0.758  10.816                       H
ATOM   3729  OG1 THR   243       4.672  -0.136  12.565                       O
ATOM   3730  HG1 THR   243       3.951   0.543  12.475                       H
ATOM   3731  C   THR   243       5.724  -2.589  13.860                       C
ATOM   3732  O   THR   243       6.175  -3.721  13.710                       O
ATOM   3733  N   ALA   244       6.449  -1.608  14.401                       N
ATOM   3734  H   ALA   244       6.003  -0.700  14.396                       H
ATOM   3735  CA  ALA   244       7.883  -1.654  14.696                       C
ATOM   3736  HA  ALA   244       8.402  -1.837  13.755                       H
ATOM   3737  CB  ALA   244       8.289  -0.255  15.176                       C
ATOM   3738  HB1 ALA   244       9.360  -0.227  15.384                       H
ATOM   3739  HB2 ALA   244       8.072   0.479  14.398                       H
ATOM   3740  HB3 ALA   244       7.734   0.009  16.076                       H
ATOM   3741  C   ALA   244       8.356  -2.779  15.650                       C
ATOM   3742  O   ALA   244       9.567  -2.983  15.761                       O
ATOM   3743  N   VAL   245       7.463  -3.573  16.263                       N
ATOM   3744  H   VAL   245       6.478  -3.379  16.093                       H
ATOM   3745  CA  VAL   245       7.846  -4.845  16.934                       C
ATOM   3746  HA  VAL   245       8.475  -4.583  17.786                       H
ATOM   3747  CB  VAL   245       6.639  -5.662  17.462                       C
ATOM   3748  HB  VAL   245       7.016  -6.598  17.876                       H
ATOM   3749  CG1 VAL   245       5.945  -4.916  18.603                       C
ATOM   3750 HG11 VAL   245       5.511  -3.995  18.224                       H
ATOM   3751 HG12 VAL   245       5.155  -5.535  19.031                       H
ATOM   3752 HG13 VAL   245       6.668  -4.677  19.383                       H
ATOM   3753  CG2 VAL   245       5.606  -6.036  16.383                       C
ATOM   3754 HG21 VAL   245       6.058  -6.689  15.637                       H
ATOM   3755 HG22 VAL   245       4.774  -6.574  16.840                       H
ATOM   3756 HG23 VAL   245       5.220  -5.145  15.892                       H
ATOM   3757  C   VAL   245       8.663  -5.767  16.015                       C
ATOM   3758  O   VAL   245       9.536  -6.503  16.473                       O
ATOM   3759  N   LEU   246       8.418  -5.689  14.702                       N
ATOM   3760  H   LEU   246       7.673  -5.071  14.388                       H
ATOM   3761  CA  LEU   246       9.088  -6.495  13.687                       C
ATOM   3762  HA  LEU   246       8.926  -7.548  13.911                       H
ATOM   3763  CB  LEU   246       8.444  -6.165  12.328                       C
ATOM   3764  HB2 LEU   246       8.453  -5.083  12.206                       H
ATOM   3765  HB3 LEU   246       9.046  -6.591  11.524                       H
ATOM   3766  CG  LEU   246       6.990  -6.663  12.180                       C
ATOM   3767  HG  LEU   246       6.422  -6.408  13.075                       H
ATOM   3768  CD1 LEU   246       6.320  -5.965  10.993                       C
ATOM   3769 HD11 LEU   246       6.859  -6.193  10.075                       H
ATOM   3770 HD12 LEU   246       5.286  -6.298  10.901                       H
ATOM   3771 HD13 LEU   246       6.317  -4.886  11.148                       H
ATOM   3772  CD2 LEU   246       6.936  -8.188  11.990                       C
ATOM   3773 HD21 LEU   246       7.349  -8.693  12.862                       H
ATOM   3774 HD22 LEU   246       5.899  -8.502  11.868                       H
ATOM   3775 HD23 LEU   246       7.500  -8.476  11.103                       H
ATOM   3776  C   LEU   246      10.610  -6.293  13.663                       C
ATOM   3777  O   LEU   246      11.314  -7.255  13.373                       O
ATOM   3778  N   VAL   247      11.130  -5.117  14.035                       N
ATOM   3779  H   VAL   247      10.485  -4.403  14.358                       H
ATOM   3780  CA  VAL   247      12.566  -4.776  13.910                       C
ATOM   3781  HA  VAL   247      12.813  -4.763  12.849                       H
ATOM   3782  CB  VAL   247      12.878  -3.378  14.490                       C
ATOM   3783  HB  VAL   247      12.542  -3.370  15.528                       H
ATOM   3784  CG1 VAL   247      14.378  -3.036  14.474                       C
ATOM   3785 HG11 VAL   247      14.943  -3.742  15.079                       H
ATOM   3786 HG12 VAL   247      14.760  -3.056  13.453                       H
ATOM   3787 HG13 VAL   247      14.528  -2.043  14.896                       H
ATOM   3788  CG2 VAL   247      12.134  -2.274  13.725                       C
ATOM   3789 HG21 VAL   247      12.471  -2.238  12.689                       H
ATOM   3790 HG22 VAL   247      11.063  -2.450  13.753                       H
ATOM   3791 HG23 VAL   247      12.329  -1.310  14.187                       H
ATOM   3792  C   VAL   247      13.469  -5.820  14.572                       C
ATOM   3793  O   VAL   247      14.401  -6.308  13.939                       O
ATOM   3794  N   ASN   248      13.205  -6.184  15.833                       N
ATOM   3795  H   ASN   248      12.411  -5.777  16.309                       H
ATOM   3796  CA  ASN   248      14.049  -7.144  16.554                       C
ATOM   3797  HA  ASN   248      15.088  -6.980  16.267                       H
ATOM   3798  CB  ASN   248      13.947  -6.894  18.069                       C
ATOM   3799  HB2 ASN   248      12.907  -6.979  18.388                       H
ATOM   3800  HB3 ASN   248      14.525  -7.659  18.590                       H
ATOM   3801  CG  ASN   248      14.491  -5.527  18.492                       C
ATOM   3802  OD1 ASN   248      14.164  -5.002  19.543                       O
ATOM   3803  ND2 ASN   248      15.318  -4.883  17.683                       N
ATOM   3804 HD21 ASN   248      15.542  -5.268  16.783                       H
ATOM   3805 HD22 ASN   248      15.618  -3.959  17.939                       H
ATOM   3806  C   ASN   248      13.746  -8.593  16.153                       C
ATOM   3807  O   ASN   248      14.682  -9.365  15.942                       O
ATOM   3808  N   ILE   249      12.469  -8.925  15.931                       N
ATOM   3809  H   ILE   249      11.772  -8.214  16.112                       H
ATOM   3810  CA  ILE   249      12.008 -10.255  15.492                       C
ATOM   3811  HA  ILE   249      12.333 -11.001  16.221                       H
ATOM   3812  CB  ILE   249      10.457 -10.283  15.427                       C
ATOM   3813  HB  ILE   249      10.128  -9.527  14.712                       H
ATOM   3814  CG2 ILE   249       9.966 -11.658  14.928                       C
ATOM   3815 HG21 ILE   249       8.881 -11.668  14.844                       H
ATOM   3816 HG22 ILE   249      10.366 -11.874  13.938                       H
ATOM   3817 HG23 ILE   249      10.279 -12.440  15.620                       H
ATOM   3818  CG1 ILE   249       9.823  -9.952  16.802                       C
ATOM   3819 HG12 ILE   249      10.055 -10.747  17.509                       H
ATOM   3820 HG13 ILE   249      10.250  -9.030  17.193                       H
ATOM   3821  CD1 ILE   249       8.301  -9.751  16.759                       C
ATOM   3822 HD11 ILE   249       7.795 -10.692  16.549                       H
ATOM   3823 HD12 ILE   249       7.963  -9.389  17.731                       H
ATOM   3824 HD13 ILE   249       8.042  -9.015  15.999                       H
ATOM   3825  C   ILE   249      12.644 -10.638  14.145                       C
ATOM   3826  O   ILE   249      13.289 -11.678  14.035                       O
ATOM   3827  N   ILE   250      12.495  -9.805  13.115                       N
ATOM   3828  H   ILE   250      12.008  -8.925  13.277                       H
ATOM   3829  CA  ILE   250      13.009 -10.070  11.759                       C
ATOM   3830  HA  ILE   250      12.722 -11.076  11.457                       H
ATOM   3831  CB  ILE   250      12.362  -9.058  10.773                       C
ATOM   3832  HB  ILE   250      12.642  -8.048  11.081                       H
ATOM   3833  CG2 ILE   250      12.876  -9.256   9.344                       C
ATOM   3834 HG21 ILE   250      12.408  -8.538   8.669                       H
ATOM   3835 HG22 ILE   250      13.948  -9.103   9.313                       H
ATOM   3836 HG23 ILE   250      12.653 -10.264   9.010                       H
ATOM   3837  CG1 ILE   250      10.811  -9.129  10.746                       C
ATOM   3838 HG12 ILE   250      10.414  -8.831  11.713                       H
ATOM   3839 HG13 ILE   250      10.438  -8.405  10.020                       H
ATOM   3840  CD1 ILE   250      10.203 -10.501  10.423                       C
ATOM   3841 HD11 ILE   250      10.508 -11.226  11.174                       H
ATOM   3842 HD12 ILE   250       9.116 -10.422  10.441                       H
ATOM   3843 HD13 ILE   250      10.511 -10.844   9.436                       H
ATOM   3844  C   ILE   250      14.549 -10.077  11.746                       C
ATOM   3845  O   ILE   250      15.166 -10.931  11.106                       O
ATOM   3846  N   ASN   251      15.179  -9.203  12.534                       N
ATOM   3847  H   ASN   251      14.622  -8.505  13.006                       H
ATOM   3848  CA  ASN   251      16.630  -9.184  12.743                       C
ATOM   3849  HA  ASN   251      17.126  -9.049  11.782                       H
ATOM   3850  CB  ASN   251      16.969  -7.981  13.629                       C
ATOM   3851  HB2 ASN   251      16.833  -7.063  13.058                       H
ATOM   3852  HB3 ASN   251      16.291  -7.957  14.480                       H
ATOM   3853  CG  ASN   251      18.392  -8.020  14.159                       C
ATOM   3854  OD1 ASN   251      19.342  -7.731  13.452                       O
ATOM   3855  ND2 ASN   251      18.563  -8.378  15.419                       N
ATOM   3856 HD21 ASN   251      17.783  -8.639  15.996                       H
ATOM   3857 HD22 ASN   251      19.503  -8.339  15.795                       H
ATOM   3858  C   ASN   251      17.165 -10.499  13.336                       C
ATOM   3859  O   ASN   251      18.102 -11.075  12.786                       O
ATOM   3860  N   GLU   252      16.587 -10.999  14.435                       N
ATOM   3861  H   GLU   252      15.795 -10.516  14.849                       H
ATOM   3862  CA  GLU   252      17.111 -12.205  15.088                       C
ATOM   3863  HA  GLU   252      18.200 -12.131  15.076                       H
ATOM   3864  CB  GLU   252      16.702 -12.262  16.563                       C
ATOM   3865  HB2 GLU   252      17.301 -13.029  17.056                       H
ATOM   3866  HB3 GLU   252      16.930 -11.302  17.027                       H
ATOM   3867  CG  GLU   252      15.224 -12.594  16.773                       C
ATOM   3868  HG2 GLU   252      14.597 -11.831  16.324                       H
ATOM   3869  HG3 GLU   252      14.986 -13.548  16.301                       H
ATOM   3870  CD  GLU   252      14.898 -12.691  18.250                       C
ATOM   3871  OE1 GLU   252      15.204 -11.758  19.024                       O
ATOM   3872  OE2 GLU   252      14.274 -13.698  18.654                       O
ATOM   3873  C   GLU   252      16.747 -13.499  14.345                       C
ATOM   3874  O   GLU   252      17.470 -14.489  14.462                       O
ATOM   3875  N   ASN   253      15.670 -13.502  13.549                       N
ATOM   3876  H   ASN   253      15.070 -12.682  13.538                       H
ATOM   3877  CA  ASN   253      15.401 -14.566  12.577                       C
ATOM   3878  HA  ASN   253      15.544 -15.530  13.067                       H
ATOM   3879  CB  ASN   253      13.941 -14.489  12.101                       C
ATOM   3880  HB2 ASN   253      13.666 -13.455  11.893                       H
ATOM   3881  HB3 ASN   253      13.836 -15.057  11.176                       H
ATOM   3882  CG  ASN   253      12.987 -15.100  13.119                       C
ATOM   3883  OD1 ASN   253      12.763 -16.304  13.144                       O
ATOM   3884  ND2 ASN   253      12.433 -14.326  14.027                       N
ATOM   3885 HD21 ASN   253      12.677 -13.339  14.050                       H
ATOM   3886 HD22 ASN   253      11.806 -14.721  14.705                       H
ATOM   3887  C   ASN   253      16.382 -14.533  11.387                       C
ATOM   3888  O   ASN   253      16.519 -15.537  10.692                       O
ATOM   3889  N   GLY   254      17.085 -13.415  11.163                       N
ATOM   3890  H   GLY   254      16.905 -12.617  11.762                       H
ATOM   3891  CA  GLY   254      18.172 -13.277  10.193                       C
ATOM   3892  HA2 GLY   254      18.770 -12.417  10.480                       H
ATOM   3893  HA3 GLY   254      18.791 -14.171  10.172                       H
ATOM   3894  C   GLY   254      17.691 -13.012   8.777                       C
ATOM   3895  O   GLY   254      18.130 -13.693   7.850                       O
ATOM   3896  N   LEU   255      16.778 -12.052   8.610                       N
ATOM   3897  H   LEU   255      16.416 -11.589   9.439                       H
ATOM   3898  CA  LEU   255      16.331 -11.569   7.298                       C
ATOM   3899  HA  LEU   255      17.222 -11.567   6.669                       H
ATOM   3900  CB  LEU   255      15.361 -12.574   6.624                       C
ATOM   3901  HB2 LEU   255      15.229 -12.268   5.588                       H
ATOM   3902  HB3 LEU   255      15.897 -13.517   6.576                       H
ATOM   3903  CG  LEU   255      13.954 -12.895   7.184                       C
ATOM   3904  HG  LEU   255      13.685 -13.869   6.783                       H
ATOM   3905  CD1 LEU   255      13.871 -13.033   8.707                       C
ATOM   3906 HD11 LEU   255      14.065 -12.073   9.174                       H
ATOM   3907 HD12 LEU   255      12.875 -13.371   8.994                       H
ATOM   3908 HD13 LEU   255      14.601 -13.765   9.052                       H
ATOM   3909  CD2 LEU   255      12.887 -11.931   6.661                       C
ATOM   3910 HD21 LEU   255      12.847 -11.986   5.573                       H
ATOM   3911 HD22 LEU   255      11.909 -12.209   7.057                       H
ATOM   3912 HD23 LEU   255      13.115 -10.911   6.956                       H
ATOM   3913  C   LEU   255      15.916 -10.089   7.284                       C
ATOM   3914  O   LEU   255      15.241  -9.655   6.360                       O
ATOM   3915  N   TYR   256      16.373  -9.287   8.250                       N
ATOM   3916  H   TYR   256      17.011  -9.679   8.932                       H
ATOM   3917  CA  TYR   256      16.210  -7.824   8.248                       C
ATOM   3918  HA  TYR   256      15.194  -7.589   7.940                       H
ATOM   3919  CB  TYR   256      16.392  -7.311   9.686                       C
ATOM   3920  HB2 TYR   256      15.720  -7.879  10.322                       H
ATOM   3921  HB3 TYR   256      17.412  -7.517  10.012                       H
ATOM   3922  CG  TYR   256      16.068  -5.848   9.933                       C
ATOM   3923  CD1 TYR   256      14.832  -5.323   9.514                       C
ATOM   3924  HD1 TYR   256      14.128  -5.944   8.980                       H
ATOM   3925  CE1 TYR   256      14.488  -3.993   9.810                       C
ATOM   3926  HE1 TYR   256      13.532  -3.602   9.498                       H
ATOM   3927  CZ  TYR   256      15.382  -3.166  10.521                       C
ATOM   3928  OH  TYR   256      15.044  -1.869  10.761                       O
ATOM   3929  HH  TYR   256      15.734  -1.346  11.197                       H
ATOM   3930  CE2 TYR   256      16.615  -3.697  10.963                       C
ATOM   3931  HE2 TYR   256      17.289  -3.075  11.531                       H
ATOM   3932  CD2 TYR   256      16.956  -5.032  10.665                       C
ATOM   3933  HD2 TYR   256      17.894  -5.439  11.013                       H
ATOM   3934  C   TYR   256      17.225  -7.185   7.277                       C
ATOM   3935  O   TYR   256      18.427  -7.277   7.546                       O
ATOM   3936  N   PRO   257      16.811  -6.607   6.128                       N
ATOM   3937  CD  PRO   257      15.445  -6.491   5.632                       C
ATOM   3938  HD2 PRO   257      15.009  -5.556   5.977                       H
ATOM   3939  HD3 PRO   257      14.808  -7.315   5.944                       H
ATOM   3940  CG  PRO   257      15.551  -6.499   4.110                       C
ATOM   3941  HG2 PRO   257      14.763  -5.903   3.648                       H
ATOM   3942  HG3 PRO   257      15.511  -7.526   3.750                       H
ATOM   3943  CB  PRO   257      16.937  -5.924   3.829                       C
ATOM   3944  HB2 PRO   257      16.863  -4.852   3.664                       H
ATOM   3945  HB3 PRO   257      17.393  -6.394   2.964                       H
ATOM   3946  CA  PRO   257      17.758  -6.235   5.081                       C
ATOM   3947  HA  PRO   257      18.380  -7.106   4.867                       H
ATOM   3948  C   PRO   257      18.653  -5.059   5.482                       C
ATOM   3949  O   PRO   257      18.184  -3.939   5.656                       O
ATOM   3950  N   VAL   258      19.955  -5.312   5.583                       N
ATOM   3951  H   VAL   258      20.260  -6.281   5.487                       H
ATOM   3952  CA  VAL   258      20.990  -4.311   5.876                       C
ATOM   3953  HA  VAL   258      20.527  -3.439   6.338                       H
ATOM   3954  CB  VAL   258      22.024  -4.887   6.868                       C
ATOM   3955  HB  VAL   258      22.418  -5.813   6.452                       H
ATOM   3956  CG1 VAL   258      23.209  -3.943   7.122                       C
ATOM   3957 HG11 VAL   258      22.851  -2.950   7.400                       H
ATOM   3958 HG12 VAL   258      23.838  -4.335   7.920                       H
ATOM   3959 HG13 VAL   258      23.820  -3.881   6.223                       H
ATOM   3960  CG2 VAL   258      21.359  -5.216   8.208                       C
ATOM   3961 HG21 VAL   258      20.648  -6.032   8.090                       H
ATOM   3962 HG22 VAL   258      22.114  -5.529   8.927                       H
ATOM   3963 HG23 VAL   258      20.841  -4.337   8.591                       H
ATOM   3964  C   VAL   258      21.671  -3.886   4.574                       C
ATOM   3965  O   VAL   258      22.049  -4.745   3.776                       O
ATOM   3966  N   LYS   259      21.830  -2.568   4.374                       N
ATOM   3967  H   LYS   259      21.454  -1.951   5.089                       H
ATOM   3968  CA  LYS   259      22.530  -1.945   3.233                       C
ATOM   3969  HA  LYS   259      22.361  -0.870   3.251                       H
ATOM   3970  CB  LYS   259      24.045  -2.190   3.329                       C
ATOM   3971  HB2 LYS   259      24.205  -3.267   3.366                       H
ATOM   3972  HB3 LYS   259      24.491  -1.827   2.401                       H
ATOM   3973  CG  LYS   259      24.830  -1.559   4.483                       C
ATOM   3974  HG2 LYS   259      24.765  -0.474   4.451                       H
ATOM   3975  HG3 LYS   259      24.463  -1.913   5.443                       H
ATOM   3976  CD  LYS   259      26.272  -2.029   4.252                       C
ATOM   3977  HD2 LYS   259      26.273  -3.121   4.224                       H
ATOM   3978  HD3 LYS   259      26.615  -1.665   3.282                       H
ATOM   3979  CE  LYS   259      27.269  -1.587   5.314                       C
ATOM   3980  HE2 LYS   259      27.461  -0.515   5.211                       H
ATOM   3981  HE3 LYS   259      26.844  -1.779   6.303                       H
ATOM   3982  NZ  LYS   259      28.514  -2.370   5.147                       N
ATOM   3983  HZ1 LYS   259      29.180  -2.169   5.887                       H
ATOM   3984  HZ2 LYS   259      28.297  -3.359   5.231                       H
ATOM   3985  HZ3 LYS   259      28.911  -2.240   4.221                       H
ATOM   3986  C   LYS   259      22.040  -2.471   1.865                       C
ATOM   3987  O   LYS   259      22.698  -3.332   1.277                       O
ATOM   3988  N   ASN   260      20.884  -2.034   1.351                       N
ATOM   3989  H   ASN   260      20.361  -1.327   1.857                       H
ATOM   3990  CA  ASN   260      20.390  -2.462   0.021                       C
ATOM   3991  HA  ASN   260      19.356  -2.121  -0.061                       H
ATOM   3992  CB  ASN   260      21.220  -1.739  -1.063                       C
ATOM   3993  HB2 ASN   260      21.334  -0.697  -0.782                       H
ATOM   3994  HB3 ASN   260      22.219  -2.172  -1.089                       H
ATOM   3995  CG  ASN   260      20.624  -1.756  -2.472                       C
ATOM   3996  OD1 ASN   260      19.513  -1.297  -2.717                       O
ATOM   3997  ND2 ASN   260      21.372  -2.235  -3.445                       N
ATOM   3998 HD21 ASN   260      22.302  -2.589  -3.220                       H
ATOM   3999 HD22 ASN   260      21.042  -2.206  -4.402                       H
ATOM   4000  C   ASN   260      20.376  -4.013  -0.130                       C
ATOM   4001  O   ASN   260      20.719  -4.559  -1.180                       O
ATOM   4002  N   PHE   261      20.049  -4.730   0.959                       N
ATOM   4003  H   PHE   261      19.791  -4.204   1.782                       H
ATOM   4004  CA  PHE   261      19.957  -6.198   1.059                       C
ATOM   4005  HA  PHE   261      19.555  -6.416   2.049                       H
ATOM   4006  CB  PHE   261      18.940  -6.768   0.037                       C
ATOM   4007  HB2 PHE   261      19.302  -6.608  -0.978                       H
ATOM   4008  HB3 PHE   261      18.904  -7.849   0.177                       H
ATOM   4009  CG  PHE   261      17.507  -6.250   0.126                       C
ATOM   4010  CD1 PHE   261      17.166  -4.970  -0.357                       C
ATOM   4011  HD1 PHE   261      17.913  -4.318  -0.766                       H
ATOM   4012  CE1 PHE   261      15.840  -4.515  -0.310                       C
ATOM   4013  HE1 PHE   261      15.590  -3.525  -0.667                       H
ATOM   4014  CZ  PHE   261      14.839  -5.338   0.220                       C
ATOM   4015  HZ  PHE   261      13.826  -4.972   0.283                       H
ATOM   4016  CE2 PHE   261      15.157  -6.623   0.688                       C
ATOM   4017  HE2 PHE   261      14.380  -7.247   1.108                       H
ATOM   4018  CD2 PHE   261      16.486  -7.077   0.639                       C
ATOM   4019  HD2 PHE   261      16.720  -8.057   1.022                       H
ATOM   4020  C   PHE   261      21.329  -6.927   1.017                       C
ATOM   4021  O   PHE   261      21.389  -8.122   0.729                       O
ATOM   4022  N   GLN   262      22.458  -6.265   1.300                       N
ATOM   4023  H   GLN   262      22.405  -5.274   1.518                       H
ATOM   4024  CA  GLN   262      23.788  -6.907   1.316                       C
ATOM   4025  HA  GLN   262      23.904  -7.485   0.396                       H
ATOM   4026  CB  GLN   262      24.889  -5.838   1.339                       C
ATOM   4027  HB2 GLN   262      24.678  -5.112   2.124                       H
ATOM   4028  HB3 GLN   262      25.842  -6.317   1.566                       H
ATOM   4029  CG  GLN   262      25.027  -5.125  -0.016                       C
ATOM   4030  HG2 GLN   262      25.287  -5.856  -0.782                       H
ATOM   4031  HG3 GLN   262      24.079  -4.675  -0.303                       H
ATOM   4032  CD  GLN   262      26.111  -4.053  -0.002                       C
ATOM   4033  OE1 GLN   262      27.154  -4.182   0.632                       O
ATOM   4034  NE2 GLN   262      25.955  -2.995  -0.758                       N
ATOM   4035 HE21 GLN   262      26.749  -2.364  -0.872                       H
ATOM   4036 HE22 GLN   262      25.123  -2.919  -1.344                       H
ATOM   4037  C   GLN   262      24.005  -7.923   2.460                       C
ATOM   4038  O   GLN   262      24.914  -8.750   2.347                       O
ATOM   4039  N   THR   263      23.167  -7.903   3.511                       N
ATOM   4040  H   THR   263      22.477  -7.162   3.549                       H
ATOM   4041  CA  THR   263      23.062  -8.939   4.560                       C
ATOM   4042  HA  THR   263      23.037  -9.903   4.057                       H
ATOM   4043  CB  THR   263      24.299  -8.968   5.476                       C
ATOM   4044  HB  THR   263      25.201  -9.032   4.865                       H
ATOM   4045  CG2 THR   263      24.428  -7.761   6.404                       C
ATOM   4046 HG21 THR   263      25.362  -7.831   6.962                       H
ATOM   4047 HG22 THR   263      24.446  -6.844   5.815                       H
ATOM   4048 HG23 THR   263      23.597  -7.730   7.107                       H
ATOM   4049  OG1 THR   263      24.211 -10.131   6.258                       O
ATOM   4050  HG1 THR   263      24.918 -10.119   6.946                       H
ATOM   4051  C   THR   263      21.732  -8.820   5.318                       C
ATOM   4052  O   THR   263      21.003  -7.847   5.130                       O
ATOM   4053  N   GLY   264      21.401  -9.822   6.142                       N
ATOM   4054  H   GLY   264      22.088 -10.561   6.237                       H
ATOM   4055  CA  GLY   264      20.106  -9.999   6.821                       C
ATOM   4056  HA2 GLY   264      19.382  -9.285   6.433                       H
ATOM   4057  HA3 GLY   264      19.749 -11.007   6.612                       H
ATOM   4058  C   GLY   264      20.121  -9.877   8.350                       C
ATOM   4059  O   GLY   264      19.120 -10.209   8.978                       O
ATOM   4060  N   VAL   265      21.237  -9.459   8.951                       N
ATOM   4061  H   VAL   265      21.994  -9.167   8.353                       H
ATOM   4062  CA  VAL   265      21.413  -9.313  10.411                       C
ATOM   4063  HA  VAL   265      20.433  -9.305  10.890                       H
ATOM   4064  CB  VAL   265      22.252 -10.464  11.023                       C
ATOM   4065  HB  VAL   265      23.263 -10.401  10.617                       H
ATOM   4066  CG1 VAL   265      22.324 -10.354  12.558                       C
ATOM   4067 HG11 VAL   265      22.711  -9.386  12.866                       H
ATOM   4068 HG12 VAL   265      21.333 -10.488  12.995                       H
ATOM   4069 HG13 VAL   265      22.997 -11.114  12.950                       H
ATOM   4070  CG2 VAL   265      21.696 -11.859  10.694                       C
ATOM   4071 HG21 VAL   265      20.716 -11.979  11.149                       H
ATOM   4072 HG22 VAL   265      21.623 -12.008   9.617                       H
ATOM   4073 HG23 VAL   265      22.359 -12.626  11.096                       H
ATOM   4074  C   VAL   265      22.111  -7.981  10.698                       C
ATOM   4075  O   VAL   265      23.100  -7.656  10.037                       O
ATOM   4076  N   TYR   266      21.599  -7.224  11.674                       N
ATOM   4077  H   TYR   266      20.798  -7.584  12.189                       H
ATOM   4078  CA  TYR   266      22.011  -5.853  11.984                       C
ATOM   4079  HA  TYR   266      22.807  -5.577  11.297                       H
ATOM   4080  CB  TYR   266      20.796  -4.946  11.720                       C
ATOM   4081  HB2 TYR   266      20.337  -5.244  10.778                       H
ATOM   4082  HB3 TYR   266      20.050  -5.130  12.494                       H
ATOM   4083  CG  TYR   266      21.062  -3.455  11.628                       C
ATOM   4084  CD1 TYR   266      22.106  -2.963  10.819                       C
ATOM   4085  HD1 TYR   266      22.752  -3.640  10.281                       H
ATOM   4086  CE1 TYR   266      22.285  -1.579  10.654                       C
ATOM   4087  HE1 TYR   266      23.070  -1.203  10.013                       H
ATOM   4088  CZ  TYR   266      21.393  -0.678  11.267                       C
ATOM   4089  OH  TYR   266      21.520   0.648  11.013                       O
ATOM   4090  HH  TYR   266      20.764   1.171  11.305                       H
ATOM   4091  CE2 TYR   266      20.349  -1.162  12.087                       C
ATOM   4092  HE2 TYR   266      19.650  -0.472  12.539                       H
ATOM   4093  CD2 TYR   266      20.195  -2.549  12.270                       C
ATOM   4094  HD2 TYR   266      19.370  -2.921  12.857                       H
ATOM   4095  C   TYR   266      22.502  -5.698  13.444                       C
ATOM   4096  O   TYR   266      21.769  -6.059  14.373                       O
ATOM   4097  N   PRO   267      23.693  -5.116  13.697                       N
ATOM   4098  CD  PRO   267      24.683  -4.678  12.719                       C
ATOM   4099  HD2 PRO   267      24.259  -3.982  11.998                       H
ATOM   4100  HD3 PRO   267      25.093  -5.549  12.204                       H
ATOM   4101  CG  PRO   267      25.784  -3.983  13.514                       C
ATOM   4102  HG2 PRO   267      25.536  -2.930  13.643                       H
ATOM   4103  HG3 PRO   267      26.760  -4.094  13.039                       H
ATOM   4104  CB  PRO   267      25.729  -4.691  14.864                       C
ATOM   4105  HB2 PRO   267      26.125  -4.064  15.662                       H
ATOM   4106  HB3 PRO   267      26.289  -5.626  14.807                       H
ATOM   4107  CA  PRO   267      24.239  -5.003  15.049                       C
ATOM   4108  HA  PRO   267      24.149  -5.967  15.553                       H
ATOM   4109  C   PRO   267      23.542  -3.948  15.927                       C
ATOM   4110  O   PRO   267      23.654  -4.040  17.146                       O
ATOM   4111  N   TYR   268      22.820  -2.971  15.358                       N
ATOM   4112  H   TYR   268      22.793  -2.922  14.348                       H
ATOM   4113  CA  TYR   268      22.189  -1.854  16.096                       C
ATOM   4114  HA  TYR   268      22.572  -1.842  17.113                       H
ATOM   4115  CB  TYR   268      22.624  -0.526  15.450                       C
ATOM   4116  HB2 TYR   268      22.325  -0.519  14.400                       H
ATOM   4117  HB3 TYR   268      22.110   0.296  15.947                       H
ATOM   4118  CG  TYR   268      24.114  -0.262  15.569                       C
ATOM   4119  CD1 TYR   268      24.686  -0.071  16.843                       C
ATOM   4120  HD1 TYR   268      24.064  -0.076  17.727                       H
ATOM   4121  CE1 TYR   268      26.074   0.113  16.977                       C
ATOM   4122  HE1 TYR   268      26.508   0.248  17.958                       H
ATOM   4123  CZ  TYR   268      26.899   0.115  15.830                       C
ATOM   4124  OH  TYR   268      28.245   0.265  15.964                       O
ATOM   4125  HH  TYR   268      28.691   0.300  15.113                       H
ATOM   4126  CE2 TYR   268      26.323  -0.044  14.549                       C
ATOM   4127  HE2 TYR   268      26.947  -0.029  13.667                       H
ATOM   4128  CD2 TYR   268      24.932  -0.232  14.423                       C
ATOM   4129  HD2 TYR   268      24.496  -0.365  13.442                       H
ATOM   4130  C   TYR   268      20.652  -1.958  16.238                       C
ATOM   4131  O   TYR   268      19.990  -0.982  16.597                       O
ATOM   4132  N   ALA   269      20.077  -3.133  15.949                       N
ATOM   4133  H   ALA   269      20.695  -3.899  15.718                       H
ATOM   4134  CA  ALA   269      18.635  -3.348  15.771                       C
ATOM   4135  HA  ALA   269      18.324  -2.831  14.861                       H
ATOM   4136  CB  ALA   269      18.411  -4.849  15.560                       C
ATOM   4137  HB1 ALA   269      17.361  -5.037  15.331                       H
ATOM   4138  HB2 ALA   269      19.015  -5.204  14.724                       H
ATOM   4139  HB3 ALA   269      18.687  -5.404  16.459                       H
ATOM   4140  C   ALA   269      17.731  -2.795  16.891                       C
ATOM   4141  O   ALA   269      16.683  -2.226  16.589                       O
ATOM   4142  N   TYR   270      18.100  -2.899  18.173                       N
ATOM   4143  H   TYR   270      18.962  -3.385  18.409                       H
ATOM   4144  CA  TYR   270      17.250  -2.385  19.257                       C
ATOM   4145  HA  TYR   270      16.280  -2.877  19.189                       H
ATOM   4146  CB  TYR   270      17.819  -2.726  20.642                       C
ATOM   4147  HB2 TYR   270      17.956  -3.805  20.714                       H
ATOM   4148  HB3 TYR   270      18.788  -2.243  20.769                       H
ATOM   4149  CG  TYR   270      16.874  -2.283  21.747                       C
ATOM   4150  CD1 TYR   270      15.692  -3.011  21.978                       C
ATOM   4151  HD1 TYR   270      15.515  -3.938  21.449                       H
ATOM   4152  CE1 TYR   270      14.714  -2.524  22.863                       C
ATOM   4153  HE1 TYR   270      13.806  -3.090  23.015                       H
ATOM   4154  CZ  TYR   270      14.917  -1.296  23.528                       C
ATOM   4155  OH  TYR   270      13.959  -0.801  24.361                       O
ATOM   4156  HH  TYR   270      13.146  -1.316  24.331                       H
ATOM   4157  CE2 TYR   270      16.122  -0.584  23.334                       C
ATOM   4158  HE2 TYR   270      16.284   0.349  23.854                       H
ATOM   4159  CD2 TYR   270      17.094  -1.075  22.441                       C
ATOM   4160  HD2 TYR   270      17.996  -0.507  22.264                       H
ATOM   4161  C   TYR   270      16.974  -0.877  19.148                       C
ATOM   4162  O   TYR   270      15.865  -0.453  19.473                       O
ATOM   4163  N   GLU   271      17.921  -0.072  18.652                       N
ATOM   4164  H   GLU   271      18.761  -0.495  18.270                       H
ATOM   4165  CA  GLU   271      17.845   1.398  18.712                       C
ATOM   4166  HA  GLU   271      17.669   1.668  19.754                       H
ATOM   4167  CB  GLU   271      19.183   2.035  18.291                       C
ATOM   4168  HB2 GLU   271      19.405   1.795  17.250                       H
ATOM   4169  HB3 GLU   271      19.087   3.118  18.388                       H
ATOM   4170  CG  GLU   271      20.329   1.550  19.194                       C
ATOM   4171  HG2 GLU   271      19.972   1.544  20.225                       H
ATOM   4172  HG3 GLU   271      20.593   0.528  18.923                       H
ATOM   4173  CD  GLU   271      21.594   2.409  19.149                       C
ATOM   4174  OE1 GLU   271      21.714   3.352  18.336                       O
ATOM   4175  OE2 GLU   271      22.485   2.153  19.985                       O
ATOM   4176  C   GLU   271      16.678   2.001  17.911                       C
ATOM   4177  O   GLU   271      16.267   3.129  18.198                       O
ATOM   4178  N   GLN   272      16.110   1.238  16.971                       N
ATOM   4179  H   GLN   272      16.492   0.314  16.816                       H
ATOM   4180  CA  GLN   272      14.953   1.611  16.154                       C
ATOM   4181  HA  GLN   272      14.590   2.576  16.491                       H
ATOM   4182  CB  GLN   272      15.418   1.786  14.692                       C
ATOM   4183  HB2 GLN   272      14.592   2.176  14.100                       H
ATOM   4184  HB3 GLN   272      16.189   2.555  14.704                       H
ATOM   4185  CG  GLN   272      15.964   0.509  14.008                       C
ATOM   4186  HG2 GLN   272      16.600  -0.033  14.706                       H
ATOM   4187  HG3 GLN   272      15.120  -0.128  13.745                       H
ATOM   4188  CD  GLN   272      16.800   0.757  12.743                       C
ATOM   4189  OE1 GLN   272      16.818  -0.039  11.813                       O
ATOM   4190  NE2 GLN   272      17.582   1.815  12.678                       N
ATOM   4191 HE21 GLN   272      18.107   1.982  11.826                       H
ATOM   4192 HE22 GLN   272      17.610   2.479  13.437                       H
ATOM   4193  C   GLN   272      13.740   0.682  16.343                       C
ATOM   4194  O   GLN   272      12.790   0.760  15.580                       O
ATOM   4195  N   SER   273      13.730  -0.177  17.366                       N
ATOM   4196  H   SER   273      14.493  -0.152  18.025                       H
ATOM   4197  CA  SER   273      12.604  -1.083  17.662                       C
ATOM   4198  HA  SER   273      12.349  -1.621  16.753                       H
ATOM   4199  CB  SER   273      13.034  -2.099  18.732                       C
ATOM   4200  HB2 SER   273      12.226  -2.813  18.903                       H
ATOM   4201  HB3 SER   273      13.906  -2.643  18.374                       H
ATOM   4202  OG  SER   273      13.351  -1.453  19.956                       O
ATOM   4203  HG  SER   273      14.282  -1.177  19.932                       H
ATOM   4204  C   SER   273      11.313  -0.383  18.125                       C
ATOM   4205  O   SER   273      11.340   0.754  18.597                       O
ATOM   4206  N   GLY   274      10.175  -1.094  18.085                       N
ATOM   4207  H   GLY   274      10.190  -2.023  17.677                       H
ATOM   4208  CA  GLY   274       8.898  -0.603  18.623                       C
ATOM   4209  HA2 GLY   274       8.662   0.354  18.159                       H
ATOM   4210  HA3 GLY   274       8.112  -1.323  18.402                       H
ATOM   4211  C   GLY   274       8.942  -0.377  20.136                       C
ATOM   4212  O   GLY   274       8.337   0.576  20.628                       O
ATOM   4213  N   GLU   275       9.713  -1.191  20.857                       N
ATOM   4214  H   GLU   275      10.054  -2.044  20.411                       H
ATOM   4215  CA  GLU   275      10.100  -0.973  22.250                       C
ATOM   4216  HA  GLU   275       9.209  -0.940  22.876                       H
ATOM   4217  CB  GLU   275      10.999  -2.133  22.709                       C
ATOM   4218  HB2 GLU   275      11.835  -2.255  22.021                       H
ATOM   4219  HB3 GLU   275      11.421  -1.866  23.677                       H
ATOM   4220  CG  GLU   275      10.265  -3.470  22.866                       C
ATOM   4221  HG2 GLU   275      10.719  -3.996  23.708                       H
ATOM   4222  HG3 GLU   275       9.216  -3.297  23.108                       H
ATOM   4223  CD  GLU   275      10.357  -4.380  21.644                       C
ATOM   4224  OE1 GLU   275      10.217  -3.900  20.496                       O
ATOM   4225  OE2 GLU   275      10.531  -5.605  21.855                       O
ATOM   4226  C   GLU   275      10.859   0.349  22.438                       C
ATOM   4227  O   GLU   275      10.487   1.176  23.273                       O
ATOM   4228  N   ALA   276      11.919   0.572  21.655                       N
ATOM   4229  H   ALA   276      12.167  -0.125  20.959                       H
ATOM   4230  CA  ALA   276      12.727   1.787  21.735                       C
ATOM   4231  HA  ALA   276      12.991   1.954  22.781                       H
ATOM   4232  CB  ALA   276      14.012   1.554  20.937                       C
ATOM   4233  HB1 ALA   276      14.684   2.400  21.044                       H
ATOM   4234  HB2 ALA   276      14.514   0.669  21.323                       H
ATOM   4235  HB3 ALA   276      13.775   1.414  19.880                       H
ATOM   4236  C   ALA   276      11.961   3.033  21.264                       C
ATOM   4237  O   ALA   276      12.212   4.124  21.770                       O
ATOM   4238  N   MET   277      11.008   2.885  20.341                       N
ATOM   4239  H   MET   277      10.935   1.977  19.886                       H
ATOM   4240  CA  MET   277      10.056   3.929  19.964                       C
ATOM   4241  HA  MET   277      10.611   4.825  19.689                       H
ATOM   4242  CB  MET   277       9.232   3.464  18.751                       C
ATOM   4243  HB2 MET   277       9.902   3.071  17.985                       H
ATOM   4244  HB3 MET   277       8.553   2.664  19.045                       H
ATOM   4245  CG  MET   277       8.417   4.618  18.154                       C
ATOM   4246  HG2 MET   277       7.849   5.105  18.947                       H
ATOM   4247  HG3 MET   277       9.096   5.366  17.740                       H
ATOM   4248  SD  MET   277       7.242   4.128  16.869                       S
ATOM   4249  CE  MET   277       8.371   3.595  15.558                       C
ATOM   4250  HE1 MET   277       7.797   3.350  14.661                       H
ATOM   4251  HE2 MET   277       9.068   4.396  15.318                       H
ATOM   4252  HE3 MET   277       8.929   2.712  15.870                       H
ATOM   4253  C   MET   277       9.167   4.290  21.154                       C
ATOM   4254  O   MET   277       9.140   5.455  21.546                       O
ATOM   4255  N   ALA   278       8.486   3.305  21.752                       N
ATOM   4256  H   ALA   278       8.598   2.360  21.394                       H
ATOM   4257  CA  ALA   278       7.589   3.490  22.895                       C
ATOM   4258  HA  ALA   278       6.777   4.149  22.612                       H
ATOM   4259  CB  ALA   278       6.972   2.136  23.254                       C
ATOM   4260  HB1 ALA   278       6.310   2.251  24.114                       H
ATOM   4261  HB2 ALA   278       6.387   1.770  22.410                       H
ATOM   4262  HB3 ALA   278       7.753   1.415  23.502                       H
ATOM   4263  C   ALA   278       8.282   4.143  24.098                       C
ATOM   4264  O   ALA   278       7.715   5.045  24.710                       O
ATOM   4265  N   ALA   279       9.510   3.724  24.411                       N
ATOM   4266  H   ALA   279       9.890   2.927  23.907                       H
ATOM   4267  CA  ALA   279      10.250   4.254  25.551                       C
ATOM   4268  HA  ALA   279       9.555   4.371  26.387                       H
ATOM   4269  CB  ALA   279      11.298   3.213  25.947                       C
ATOM   4270  HB1 ALA   279      10.818   2.244  26.102                       H
ATOM   4271  HB2 ALA   279      12.052   3.121  25.163                       H
ATOM   4272  HB3 ALA   279      11.763   3.526  26.879                       H
ATOM   4273  C   ALA   279      10.875   5.642  25.302                       C
ATOM   4274  O   ALA   279      10.898   6.467  26.215                       O
ATOM   4275  N   LYS   280      11.388   5.931  24.098                       N
ATOM   4276  H   LYS   280      11.351   5.227  23.370                       H
ATOM   4277  CA  LYS   280      12.130   7.179  23.834                       C
ATOM   4278  HA  LYS   280      12.538   7.565  24.771                       H
ATOM   4279  CB  LYS   280      13.313   6.902  22.891                       C
ATOM   4280  HB2 LYS   280      12.926   6.539  21.941                       H
ATOM   4281  HB3 LYS   280      13.828   7.846  22.702                       H
ATOM   4282  CG  LYS   280      14.330   5.907  23.471                       C
ATOM   4283  HG2 LYS   280      14.671   6.280  24.437                       H
ATOM   4284  HG3 LYS   280      13.862   4.936  23.629                       H
ATOM   4285  CD  LYS   280      15.549   5.728  22.556                       C
ATOM   4286  HD2 LYS   280      16.059   6.685  22.467                       H
ATOM   4287  HD3 LYS   280      16.228   5.016  23.028                       H
ATOM   4288  CE  LYS   280      15.169   5.228  21.155                       C
ATOM   4289  HE2 LYS   280      14.535   4.347  21.264                       H
ATOM   4290  HE3 LYS   280      14.577   5.998  20.655                       H
ATOM   4291  NZ  LYS   280      16.372   4.908  20.349                       N
ATOM   4292  HZ1 LYS   280      16.956   4.245  20.832                       H
ATOM   4293  HZ2 LYS   280      16.127   4.498  19.448                       H
ATOM   4294  HZ3 LYS   280      16.932   5.745  20.194                       H
ATOM   4295  C   LYS   280      11.287   8.309  23.232                       C
ATOM   4296  O   LYS   280      11.478   9.466  23.615                       O
ATOM   4297  N   TYR   281      10.417   8.011  22.261                       N
ATOM   4298  H   TYR   281      10.263   7.032  22.046                       H
ATOM   4299  CA  TYR   281       9.881   9.018  21.327                       C
ATOM   4300  HA  TYR   281      10.082  10.020  21.709                       H
ATOM   4301  CB  TYR   281      10.603   8.869  19.975                       C
ATOM   4302  HB2 TYR   281      10.368   7.886  19.563                       H
ATOM   4303  HB3 TYR   281      10.198   9.613  19.286                       H
ATOM   4304  CG  TYR   281      12.115   9.053  20.007                       C
ATOM   4305  CD1 TYR   281      12.682  10.183  20.627                       C
ATOM   4306  HD1 TYR   281      12.042  10.934  21.070                       H
ATOM   4307  CE1 TYR   281      14.078  10.359  20.654                       C
ATOM   4308  HE1 TYR   281      14.511  11.231  21.124                       H
ATOM   4309  CZ  TYR   281      14.926   9.404  20.057                       C
ATOM   4310  OH  TYR   281      16.274   9.583  20.096                       O
ATOM   4311  HH  TYR   281      16.776   8.875  19.682                       H
ATOM   4312  CE2 TYR   281      14.363   8.276  19.418                       C
ATOM   4313  HE2 TYR   281      15.010   7.561  18.941                       H
ATOM   4314  CD2 TYR   281      12.963   8.105  19.397                       C
ATOM   4315  HD2 TYR   281      12.530   7.251  18.900                       H
ATOM   4316  C   TYR   281       8.358   8.967  21.116                       C
ATOM   4317  O   TYR   281       7.788   9.956  20.659                       O
ATOM   4318  N   LEU   282       7.674   7.870  21.447                       N
ATOM   4319  H   LEU   282       8.179   7.064  21.796                       H
ATOM   4320  CA  LEU   282       6.223   7.771  21.285                       C
ATOM   4321  HA  LEU   282       5.989   8.045  20.256                       H
ATOM   4322  CB  LEU   282       5.780   6.319  21.521                       C
ATOM   4323  HB2 LEU   282       6.499   5.651  21.046                       H
ATOM   4324  HB3 LEU   282       5.805   6.140  22.598                       H
ATOM   4325  CG  LEU   282       4.380   5.974  20.973                       C
ATOM   4326  HG  LEU   282       3.700   6.803  21.153                       H
ATOM   4327  CD1 LEU   282       4.433   5.700  19.461                       C
ATOM   4328 HD11 LEU   282       5.073   4.840  19.261                       H
ATOM   4329 HD12 LEU   282       3.429   5.498  19.086                       H
ATOM   4330 HD13 LEU   282       4.840   6.559  18.931                       H
ATOM   4331  CD2 LEU   282       3.818   4.750  21.706                       C
ATOM   4332 HD21 LEU   282       3.712   4.976  22.768                       H
ATOM   4333 HD22 LEU   282       2.835   4.495  21.308                       H
ATOM   4334 HD23 LEU   282       4.491   3.900  21.592                       H
ATOM   4335  C   LEU   282       5.509   8.742  22.236                       C
ATOM   4336  O   LEU   282       5.942   8.949  23.368                       O
ATOM   4337  N   VAL   283       4.402   9.317  21.776                       N
ATOM   4338  H   VAL   283       4.191   9.167  20.796                       H
ATOM   4339  CA  VAL   283       3.462  10.100  22.597                       C
ATOM   4340  HA  VAL   283       3.961  10.394  23.522                       H
ATOM   4341  CB  VAL   283       3.002  11.386  21.877                       C
ATOM   4342  HB  VAL   283       2.406  11.109  21.004                       H
ATOM   4343  CG1 VAL   283       2.134  12.235  22.819                       C
ATOM   4344 HG11 VAL   283       2.652  12.376  23.769                       H
ATOM   4345 HG12 VAL   283       1.942  13.211  22.377                       H
ATOM   4346 HG13 VAL   283       1.177  11.746  23.003                       H
ATOM   4347  CG2 VAL   283       4.190  12.223  21.393                       C
ATOM   4348 HG21 VAL   283       4.776  11.665  20.663                       H
ATOM   4349 HG22 VAL   283       3.831  13.132  20.909                       H
ATOM   4350 HG23 VAL   283       4.823  12.491  22.240                       H
ATOM   4351  C   VAL   283       2.230   9.263  22.956                       C
ATOM   4352  O   VAL   283       1.804   9.261  24.109                       O
ATOM   4353  N   ARG   284       1.659   8.568  21.962                       N
ATOM   4354  H   ARG   284       2.092   8.596  21.048                       H
ATOM   4355  CA  ARG   284       0.378   7.855  22.032                       C
ATOM   4356  HA  ARG   284       0.436   7.158  22.868                       H
ATOM   4357  CB  ARG   284      -0.785   8.836  22.328                       C
ATOM   4358  HB2 ARG   284      -1.712   8.273  22.444                       H
ATOM   4359  HB3 ARG   284      -0.595   9.327  23.282                       H
ATOM   4360  CG  ARG   284      -0.996   9.916  21.251                       C
ATOM   4361  HG2 ARG   284      -0.037  10.351  20.973                       H
ATOM   4362  HG3 ARG   284      -1.441   9.459  20.367                       H
ATOM   4363  CD  ARG   284      -1.911  11.041  21.764                       C
ATOM   4364  HD2 ARG   284      -2.854  10.606  22.087                       H
ATOM   4365  HD3 ARG   284      -1.452  11.523  22.631                       H
ATOM   4366  NE  ARG   284      -2.191  12.050  20.728                       N
ATOM   4367  HE  ARG   284      -3.138  12.091  20.365                       H
ATOM   4368  CZ  ARG   284      -1.353  12.955  20.241                       C
ATOM   4369  NH1 ARG   284      -0.129  13.098  20.687                       N
ATOM   4370 HH11 ARG   284       0.160  12.632  21.524                       H
ATOM   4371 HH12 ARG   284       0.463  13.836  20.300                       H
ATOM   4372  NH2 ARG   284      -1.737  13.754  19.279                       N
ATOM   4373 HH21 ARG   284      -2.692  13.743  18.960                       H
ATOM   4374 HH22 ARG   284      -1.044  14.396  18.887                       H
ATOM   4375  C   ARG   284       0.140   7.013  20.769                       C
ATOM   4376  O   ARG   284       0.889   7.109  19.790                       O
ATOM   4377  N   ASN   285      -0.913   6.197  20.801                       N
ATOM   4378  H   ASN   285      -1.454   6.154  21.652                       H
ATOM   4379  CA  ASN   285      -1.370   5.365  19.687                       C
ATOM   4380  HA  ASN   285      -0.646   5.440  18.876                       H
ATOM   4381  CB  ASN   285      -1.361   3.896  20.142                       C
ATOM   4382  HB2 ASN   285      -1.577   3.252  19.292                       H
ATOM   4383  HB3 ASN   285      -0.352   3.651  20.475                       H
ATOM   4384  CG  ASN   285      -2.316   3.583  21.292                       C
ATOM   4385  OD1 ASN   285      -1.999   3.797  22.456                       O
ATOM   4386  ND2 ASN   285      -3.500   3.077  21.007                       N
ATOM   4387 HD21 ASN   285      -3.738   2.896  20.037                       H
ATOM   4388 HD22 ASN   285      -4.152   2.873  21.744                       H
ATOM   4389  C   ASN   285      -2.727   5.867  19.138                       C
ATOM   4390  O   ASN   285      -3.642   6.195  19.899                       O
ATOM   4391  N   LYS   286      -2.834   6.000  17.814                       N
ATOM   4392  H   LYS   286      -2.049   5.692  17.246                       H
ATOM   4393  CA  LYS   286      -3.957   6.614  17.093                       C
ATOM   4394  HA  LYS   286      -4.550   7.202  17.791                       H
ATOM   4395  CB  LYS   286      -3.377   7.593  16.050                       C
ATOM   4396  HB2 LYS   286      -2.855   8.391  16.577                       H
ATOM   4397  HB3 LYS   286      -2.653   7.062  15.428                       H
ATOM   4398  CG  LYS   286      -4.444   8.218  15.131                       C
ATOM   4399  HG2 LYS   286      -4.928   7.434  14.548                       H
ATOM   4400  HG3 LYS   286      -5.197   8.722  15.736                       H
ATOM   4401  CD  LYS   286      -3.817   9.225  14.157                       C
ATOM   4402  HD2 LYS   286      -3.417  10.072  14.719                       H
ATOM   4403  HD3 LYS   286      -2.999   8.743  13.617                       H
ATOM   4404  CE  LYS   286      -4.863   9.718  13.148                       C
ATOM   4405  HE2 LYS   286      -5.244   8.858  12.590                       H
ATOM   4406  HE3 LYS   286      -5.693  10.181  13.686                       H
ATOM   4407  NZ  LYS   286      -4.270  10.696  12.209                       N
ATOM   4408  HZ1 LYS   286      -3.920  11.522  12.693                       H
ATOM   4409  HZ2 LYS   286      -3.424  10.333  11.773                       H
ATOM   4410  HZ3 LYS   286      -4.903  11.000  11.477                       H
ATOM   4411  C   LYS   286      -4.851   5.552  16.414                       C
ATOM   4412  O   LYS   286      -4.342   4.798  15.586                       O
ATOM   4413  N   PRO   287      -6.169   5.519  16.696                       N
ATOM   4414  CD  PRO   287      -6.819   6.133  17.847                       C
ATOM   4415  HD2 PRO   287      -6.715   7.219  17.837                       H
ATOM   4416  HD3 PRO   287      -6.385   5.710  18.752                       H
ATOM   4417  CG  PRO   287      -8.298   5.754  17.777                       C
ATOM   4418  HG2 PRO   287      -8.857   6.533  17.257                       H
ATOM   4419  HG3 PRO   287      -8.717   5.579  18.769                       H
ATOM   4420  CB  PRO   287      -8.284   4.478  16.939                       C
ATOM   4421  HB2 PRO   287      -9.236   4.321  16.435                       H
ATOM   4422  HB3 PRO   287      -8.054   3.628  17.582                       H
ATOM   4423  CA  PRO   287      -7.129   4.715  15.958                       C
ATOM   4424  HA  PRO   287      -6.691   3.762  15.674                       H
ATOM   4425  C   PRO   287      -7.608   5.426  14.689                       C
ATOM   4426  O   PRO   287      -7.911   6.621  14.711                       O
HETATM 4427  N   CYA   288      -7.763   4.654  13.610                       N
HETATM 4428  HN  CYA   288      -7.305   3.748  13.586                       H
HETATM 4429  CA  CYA   288      -8.691   4.938  12.512                       C
HETATM 4430  HA  CYA   288      -8.540   5.960  12.166                       H
HETATM 4431  CB  CYA   288      -8.399   3.975  11.346                       C
HETATM 4432  HB3 CYA   288      -8.980   4.269  10.469                       H
HETATM 4433  HB2 CYA   288      -8.718   2.969  11.623                       H
HETATM 4434  SG  CYA   288      -6.617   3.957  10.908                       S
HETATM 4435  C   CYA   288     -10.155   4.796  12.983                       C
HETATM 4436  O   CYA   288     -10.429   4.339  14.100                       O
ATOM   4437  N   TYR   289     -11.120   5.137  12.124                       N
ATOM   4438  H   TYR   289     -10.852   5.515  11.222                       H
ATOM   4439  CA  TYR   289     -12.551   5.015  12.440                       C
ATOM   4440  HA  TYR   289     -12.789   5.750  13.209                       H
ATOM   4441  CB  TYR   289     -13.384   5.349  11.200                       C
ATOM   4442  HB2 TYR   289     -13.196   6.380  10.903                       H
ATOM   4443  HB3 TYR   289     -13.060   4.713  10.383                       H
ATOM   4444  CG  TYR   289     -14.870   5.152  11.402                       C
ATOM   4445  CD1 TYR   289     -15.646   6.170  11.980                       C
ATOM   4446  HD1 TYR   289     -15.181   7.103  12.260                       H
ATOM   4447  CE1 TYR   289     -17.020   5.969  12.201                       C
ATOM   4448  HE1 TYR   289     -17.615   6.744  12.653                       H
ATOM   4449  CZ  TYR   289     -17.634   4.757  11.814                       C
ATOM   4450  OH  TYR   289     -18.974   4.590  11.973                       O
ATOM   4451  HH  TYR   289     -19.237   3.686  11.725                       H
ATOM   4452  CE2 TYR   289     -16.847   3.726  11.257                       C
ATOM   4453  HE2 TYR   289     -17.289   2.777  10.992                       H
ATOM   4454  CD2 TYR   289     -15.470   3.925  11.064                       C
ATOM   4455  HD2 TYR   289     -14.868   3.120  10.675                       H
ATOM   4456  C   TYR   289     -12.927   3.630  13.004                       C
ATOM   4457  O   TYR   289     -12.672   2.601  12.374                       O
ATOM   4458  N   ALA   290     -13.520   3.621  14.206                       N
ATOM   4459  H   ALA   290     -13.711   4.513  14.647                       H
ATOM   4460  CA  ALA   290     -13.991   2.432  14.925                       C
ATOM   4461  HA  ALA   290     -14.308   2.762  15.914                       H
ATOM   4462  CB  ALA   290     -15.237   1.888  14.205                       C
ATOM   4463  HB1 ALA   290     -15.695   1.096  14.799                       H
ATOM   4464  HB2 ALA   290     -15.971   2.683  14.068                       H
ATOM   4465  HB3 ALA   290     -14.968   1.483  13.228                       H
ATOM   4466  C   ALA   290     -12.904   1.359  15.178                       C
ATOM   4467  O   ALA   290     -13.234   0.191  15.390                       O
HETATM 4468  N   CYB   291     -11.608   1.689  15.107                       N
HETATM 4469  HN  CYB   291     -11.352   2.646  14.886                       H
HETATM 4470  CA  CYB   291     -10.542   0.686  15.218                       C
HETATM 4471  HA  CYB   291     -10.657  -0.009  14.390                       H
HETATM 4472  CB  CYB   291      -9.185   1.358  15.035                       C
HETATM 4473  HB3 CYB   291      -8.993   2.049  15.857                       H
HETATM 4474  HB2 CYB   291      -9.144   1.895  14.084                       H
HETATM 4475  SG  CYB   291      -7.970   0.007  15.054                       S
HETATM 4476  C   CYB   291     -10.602  -0.110  16.545                       C
HETATM 4477  O   CYB   291     -10.718   0.502  17.614                       O
ATOM   4478  N   PRO   292     -10.510  -1.457  16.518                       N
ATOM   4479  CD  PRO   292     -10.505  -2.306  15.333                       C
ATOM   4480  HD2 PRO   292      -9.632  -2.116  14.712                       H
ATOM   4481  HD3 PRO   292     -11.407  -2.126  14.754                       H
ATOM   4482  CG  PRO   292     -10.470  -3.750  15.825                       C
ATOM   4483  HG2 PRO   292      -9.448  -4.119  15.784                       H
ATOM   4484  HG3 PRO   292     -11.124  -4.390  15.232                       H
ATOM   4485  CB  PRO   292     -10.931  -3.661  17.279                       C
ATOM   4486  HB2 PRO   292     -10.506  -4.459  17.890                       H
ATOM   4487  HB3 PRO   292     -12.019  -3.701  17.313                       H
ATOM   4488  CA  PRO   292     -10.469  -2.272  17.729                       C
ATOM   4489  HA  PRO   292     -11.180  -1.887  18.458                       H
ATOM   4490  C   PRO   292      -9.072  -2.310  18.374                       C
ATOM   4491  O   PRO   292      -8.978  -2.588  19.571                       O
ATOM   4492  N   ILE   293      -8.000  -2.022  17.619                       N
ATOM   4493  H   ILE   293      -8.153  -1.718  16.658                       H
ATOM   4494  CA  ILE   293      -6.593  -2.111  18.060                       C
ATOM   4495  HA  ILE   293      -6.518  -2.712  18.968                       H
ATOM   4496  CB  ILE   293      -5.737  -2.804  16.965                       C
ATOM   4497  HB  ILE   293      -5.786  -2.207  16.053                       H
ATOM   4498  CG2 ILE   293      -4.265  -2.883  17.410                       C
ATOM   4499 HG21 ILE   293      -3.656  -3.267  16.594                       H
ATOM   4500 HG22 ILE   293      -3.880  -1.898  17.670                       H
ATOM   4501 HG23 ILE   293      -4.168  -3.538  18.275                       H
ATOM   4502  CG1 ILE   293      -6.271  -4.223  16.645                       C
ATOM   4503 HG12 ILE   293      -6.212  -4.841  17.540                       H
ATOM   4504 HG13 ILE   293      -7.317  -4.154  16.360                       H
ATOM   4505  CD1 ILE   293      -5.555  -4.942  15.494                       C
ATOM   4506 HD11 ILE   293      -4.534  -5.195  15.774                       H
ATOM   4507 HD12 ILE   293      -6.085  -5.865  15.258                       H
ATOM   4508 HD13 ILE   293      -5.543  -4.310  14.606                       H
ATOM   4509  C   ILE   293      -6.050  -0.717  18.409                       C
ATOM   4510  O   ILE   293      -5.615  -0.501  19.540                       O
ATOM   4511  N   GLY   294      -6.137   0.237  17.481                       N
ATOM   4512  H   GLY   294      -6.557  -0.010  16.591                       H
ATOM   4513  CA  GLY   294      -5.780   1.644  17.667                       C
ATOM   4514  HA2 GLY   294      -6.312   2.219  16.919                       H
ATOM   4515  HA3 GLY   294      -6.068   1.968  18.668                       H
ATOM   4516  C   GLY   294      -4.290   1.927  17.483                       C
ATOM   4517  O   GLY   294      -3.750   2.764  18.201                       O
HETATM 4518  N   CYC   295      -3.608   1.182  16.613                       N
HETATM 4519  HN  CYC   295      -4.125   0.648  15.926                       H
HETATM 4520  CA  CYC   295      -2.159   0.977  16.639                       C
HETATM 4521  HA  CYC   295      -1.859   0.753  17.662                       H
HETATM 4522  CB  CYC   295      -1.873  -0.265  15.783                       C
HETATM 4523  HB3 CYC   295      -2.535  -1.089  16.046                       H
HETATM 4524  HB2 CYC   295      -0.840  -0.581  15.943                       H
HETATM 4525  SG  CYC   295      -2.078   0.129  14.019                       S
HETATM 4526  C   CYC   295      -1.293   2.171  16.191                       C
HETATM 4527  O   CYC   295      -0.158   2.279  16.671                       O
ATOM   4528  N   GLY   296      -1.810   3.067  15.340                       N
ATOM   4529  H   GLY   296      -2.755   2.891  15.025                       H
ATOM   4530  CA  GLY   296      -1.013   4.009  14.539                       C
ATOM   4531  HA2 GLY   296      -0.419   3.429  13.828                       H
ATOM   4532  HA3 GLY   296      -1.676   4.663  13.974                       H
ATOM   4533  C   GLY   296      -0.058   4.871  15.361                       C
ATOM   4534  O   GLY   296      -0.441   5.451  16.380                       O
ATOM   4535  N   ARG   297       1.204   4.949  14.941                       N
ATOM   4536  H   ARG   297       1.452   4.477  14.068                       H
ATOM   4537  CA  ARG   297       2.279   5.550  15.741                       C
ATOM   4538  HA  ARG   297       2.193   5.192  16.766                       H
ATOM   4539  CB  ARG   297       3.631   5.083  15.173                       C
ATOM   4540  HB2 ARG   297       3.708   5.417  14.136                       H
ATOM   4541  HB3 ARG   297       4.437   5.557  15.734                       H
ATOM   4542  CG  ARG   297       3.844   3.557  15.198                       C
ATOM   4543  HG2 ARG   297       3.020   3.052  14.701                       H
ATOM   4544  HG3 ARG   297       4.753   3.338  14.640                       H
ATOM   4545  CD  ARG   297       4.015   2.958  16.594                       C
ATOM   4546  HD2 ARG   297       4.572   2.026  16.491                       H
ATOM   4547  HD3 ARG   297       4.601   3.645  17.202                       H
ATOM   4548  NE  ARG   297       2.732   2.671  17.259                       N
ATOM   4549  HE  ARG   297       1.905   2.618  16.669                       H
ATOM   4550  CZ  ARG   297       2.579   2.388  18.544                       C
ATOM   4551  NH1 ARG   297       3.591   2.406  19.383                       N
ATOM   4552 HH11 ARG   297       4.521   2.550  19.026                       H
ATOM   4553 HH12 ARG   297       3.456   2.167  20.361                       H
ATOM   4554  NH2 ARG   297       1.391   2.065  18.990                       N
ATOM   4555 HH21 ARG   297       0.643   1.976  18.309                       H
ATOM   4556 HH22 ARG   297       1.230   1.803  19.954                       H
ATOM   4557  C   ARG   297       2.192   7.084  15.766                       C
ATOM   4558  O   ARG   297       2.245   7.716  14.716                       O
ATOM   4559  N   VAL   298       2.114   7.691  16.959                       N
ATOM   4560  H   VAL   298       1.914   7.120  17.771                       H
ATOM   4561  CA  VAL   298       2.310   9.144  17.163                       C
ATOM   4562  HA  VAL   298       2.411   9.619  16.188                       H
ATOM   4563  CB  VAL   298       1.125   9.828  17.889                       C
ATOM   4564  HB  VAL   298       1.167   9.585  18.952                       H
ATOM   4565  CG1 VAL   298       1.233  11.355  17.750                       C
ATOM   4566 HG11 VAL   298       0.390  11.831  18.246                       H
ATOM   4567 HG12 VAL   298       2.153  11.712  18.213                       H
ATOM   4568 HG13 VAL   298       1.225  11.639  16.697                       H
ATOM   4569  CG2 VAL   298      -0.249   9.375  17.365                       C
ATOM   4570 HG21 VAL   298      -1.040   9.937  17.861                       H
ATOM   4571 HG22 VAL   298      -0.315   9.539  16.291                       H
ATOM   4572 HG23 VAL   298      -0.405   8.316  17.574                       H
ATOM   4573  C   VAL   298       3.604   9.376  17.951                       C
ATOM   4574  O   VAL   298       3.729   8.901  19.082                       O
ATOM   4575  N   ASN   299       4.559  10.100  17.363                       N
ATOM   4576  H   ASN   299       4.337  10.539  16.472                       H
ATOM   4577  CA  ASN   299       5.915  10.317  17.884                       C
ATOM   4578  HA  ASN   299       5.999   9.852  18.865                       H
ATOM   4579  CB  ASN   299       6.940   9.643  16.956                       C
ATOM   4580  HB2 ASN   299       6.710   9.878  15.916                       H
ATOM   4581  HB3 ASN   299       7.938  10.024  17.170                       H
ATOM   4582  CG  ASN   299       6.982   8.137  17.170                       C
ATOM   4583  OD1 ASN   299       7.433   7.664  18.203                       O
ATOM   4584  ND2 ASN   299       6.512   7.353  16.223                       N
ATOM   4585 HD21 ASN   299       6.175   7.760  15.356                       H
ATOM   4586 HD22 ASN   299       6.615   6.355  16.332                       H
ATOM   4587  C   ASN   299       6.270  11.803  18.071                       C
ATOM   4588  O   ASN   299       5.681  12.695  17.466                       O
ATOM   4589  N   ARG   300       7.266  12.053  18.922                       N
ATOM   4590  H   ARG   300       7.685  11.250  19.380                       H
ATOM   4591  CA  ARG   300       7.743  13.356  19.379                       C
ATOM   4592  HA  ARG   300       7.347  14.136  18.735                       H
ATOM   4593  CB  ARG   300       7.212  13.581  20.810                       C
ATOM   4594  HB2 ARG   300       6.182  13.927  20.736                       H
ATOM   4595  HB3 ARG   300       7.208  12.622  21.332                       H
ATOM   4596  CG  ARG   300       7.979  14.553  21.717                       C
ATOM   4597  HG2 ARG   300       7.546  14.475  22.714                       H
ATOM   4598  HG3 ARG   300       9.022  14.241  21.772                       H
ATOM   4599  CD  ARG   300       7.905  16.021  21.283                       C
ATOM   4600  HD2 ARG   300       8.255  16.111  20.256                       H
ATOM   4601  HD3 ARG   300       6.856  16.325  21.289                       H
ATOM   4602  NE  ARG   300       8.670  16.978  22.116                       N
ATOM   4603  HE  ARG   300       8.521  17.945  21.837                       H
ATOM   4604  CZ  ARG   300       9.433  16.840  23.202                       C
ATOM   4605  NH1 ARG   300       9.701  15.713  23.830                       N
ATOM   4606 HH11 ARG   300       9.273  14.828  23.571                       H
ATOM   4607 HH12 ARG   300      10.271  15.725  24.660                       H
ATOM   4608  NH2 ARG   300       9.980  17.916  23.714                       N
ATOM   4609 HH21 ARG   300       9.826  18.841  23.315                       H
ATOM   4610 HH22 ARG   300      10.516  17.844  24.570                       H
ATOM   4611  C   ARG   300       9.273  13.391  19.332                       C
ATOM   4612  O   ARG   300       9.939  12.464  19.791                       O
ATOM   4613  N   LEU   301       9.824  14.509  18.860                       N
ATOM   4614  H   LEU   301       9.208  15.195  18.433                       H
ATOM   4615  CA  LEU   301      11.223  14.896  19.046                       C
ATOM   4616  HA  LEU   301      11.670  14.255  19.804                       H
ATOM   4617  CB  LEU   301      11.986  14.735  17.718                       C
ATOM   4618  HB2 LEU   301      11.440  15.277  16.942                       H
ATOM   4619  HB3 LEU   301      12.966  15.201  17.818                       H
ATOM   4620  CG  LEU   301      12.198  13.282  17.261                       C
ATOM   4621  HG  LEU   301      11.241  12.760  17.225                       H
ATOM   4622  CD1 LEU   301      12.792  13.298  15.853                       C
ATOM   4623 HD11 LEU   301      13.728  13.857  15.841                       H
ATOM   4624 HD12 LEU   301      12.984  12.281  15.531                       H
ATOM   4625 HD13 LEU   301      12.086  13.754  15.160                       H
ATOM   4626  CD2 LEU   301      13.148  12.524  18.196                       C
ATOM   4627 HD21 LEU   301      12.736  12.491  19.200                       H
ATOM   4628 HD22 LEU   301      13.273  11.500  17.843                       H
ATOM   4629 HD23 LEU   301      14.121  13.015  18.227                       H
ATOM   4630  C   LEU   301      11.315  16.362  19.499                       C
ATOM   4631  O   LEU   301      10.529  17.180  19.020                       O
ATOM   4632  N   PRO   302      12.310  16.732  20.330                       N
ATOM   4633  CD  PRO   302      13.115  15.839  21.152                       C
ATOM   4634  HD2 PRO   302      13.926  15.419  20.553                       H
ATOM   4635  HD3 PRO   302      12.516  15.041  21.594                       H
ATOM   4636  CG  PRO   302      13.686  16.715  22.261                       C
ATOM   4637  HG2 PRO   302      14.632  16.324  22.631                       H
ATOM   4638  HG3 PRO   302      12.959  16.806  23.070                       H
ATOM   4639  CB  PRO   302      13.854  18.063  21.564                       C
ATOM   4640  HB2 PRO   302      14.794  18.060  21.010                       H
ATOM   4641  HB3 PRO   302      13.839  18.890  22.276                       H
ATOM   4642  CA  PRO   302      12.667  18.127  20.593                       C
ATOM   4643  HA  PRO   302      11.824  18.609  21.092                       H
ATOM   4644  C   PRO   302      13.033  18.943  19.340                       C
ATOM   4645  O   PRO   302      13.067  20.171  19.421                       O
ATOM   4646  N   THR   303      13.333  18.297  18.199                       N
ATOM   4647  H   THR   303      13.323  17.288  18.193                       H
ATOM   4648  CA  THR   303      13.632  18.948  16.915                       C
ATOM   4649  HA  THR   303      14.153  19.886  17.108                       H
ATOM   4650  CB  THR   303      14.562  18.078  16.047                       C
ATOM   4651  HB  THR   303      14.704  18.566  15.079                       H
ATOM   4652  CG2 THR   303      15.932  17.884  16.699                       C
ATOM   4653 HG21 THR   303      15.834  17.345  17.640                       H
ATOM   4654 HG22 THR   303      16.578  17.315  16.029                       H
ATOM   4655 HG23 THR   303      16.393  18.853  16.884                       H
ATOM   4656  OG1 THR   303      13.992  16.801  15.848                       O
ATOM   4657  HG1 THR   303      14.588  16.305  15.231                       H
ATOM   4658  C   THR   303      12.341  19.341  16.202                       C
ATOM   4659  O   THR   303      11.892  20.474  16.331                       O
ATOM   4660  N   VAL   304      11.738  18.413  15.463                       N
ATOM   4661  H   VAL   304      12.233  17.525  15.421                       H
ATOM   4662  CA  VAL   304      10.572  18.636  14.580                       C
ATOM   4663  HA  VAL   304      10.723  19.605  14.101                       H
ATOM   4664  CB  VAL   304      10.499  17.576  13.451                       C
ATOM   4665  HB  VAL   304       9.599  17.746  12.863                       H
ATOM   4666  CG1 VAL   304      11.695  17.732  12.497                       C
ATOM   4667 HG11 VAL   304      11.616  17.009  11.685                       H
ATOM   4668 HG12 VAL   304      11.696  18.736  12.070                       H
ATOM   4669 HG13 VAL   304      12.633  17.572  13.028                       H
ATOM   4670  CG2 VAL   304      10.447  16.137  13.997                       C
ATOM   4671 HG21 VAL   304      10.336  15.434  13.170                       H
ATOM   4672 HG22 VAL   304      11.367  15.904  14.533                       H
ATOM   4673 HG23 VAL   304       9.598  16.019  14.670                       H
ATOM   4674  C   VAL   304       9.216  18.719  15.309                       C
ATOM   4675  O   VAL   304       8.204  19.008  14.673                       O
ATOM   4676  N   GLY   305       9.171  18.476  16.625                       N
ATOM   4677  H   GLY   305      10.025  18.238  17.112                       H
ATOM   4678  CA  GLY   305       7.932  18.481  17.409                       C
ATOM   4679  HA2 GLY   305       8.159  18.691  18.455                       H
ATOM   4680  HA3 GLY   305       7.255  19.242  17.024                       H
ATOM   4681  C   GLY   305       7.219  17.136  17.353                       C
ATOM   4682  O   GLY   305       7.862  16.092  17.451                       O
ATOM   4683  N   GLU   306       5.890  17.160  17.236                       N
ATOM   4684  H   GLU   306       5.437  18.057  17.142                       H
ATOM   4685  CA  GLU   306       5.061  15.962  17.100                       C
ATOM   4686  HA  GLU   306       5.606  15.123  17.528                       H
ATOM   4687  CB  GLU   306       3.760  16.115  17.905                       C
ATOM   4688  HB2 GLU   306       4.013  16.398  18.929                       H
ATOM   4689  HB3 GLU   306       3.145  16.902  17.467                       H
ATOM   4690  CG  GLU   306       2.963  14.802  17.942                       C
ATOM   4691  HG2 GLU   306       2.643  14.531  16.935                       H
ATOM   4692  HG3 GLU   306       3.597  14.006  18.332                       H
ATOM   4693  CD  GLU   306       1.734  14.910  18.829                       C
ATOM   4694  OE1 GLU   306       0.599  14.908  18.304                       O
ATOM   4695  OE2 GLU   306       1.889  14.952  20.071                       O
ATOM   4696  C   GLU   306       4.766  15.645  15.625                       C
ATOM   4697  O   GLU   306       4.456  16.538  14.830                       O
ATOM   4698  N   THR   307       4.795  14.353  15.285                       N
ATOM   4699  H   THR   307       5.027  13.681  16.012                       H
ATOM   4700  CA  THR   307       4.367  13.791  14.001                       C
ATOM   4701  HA  THR   307       3.695  14.497  13.514                       H
ATOM   4702  CB  THR   307       5.580  13.577  13.085                       C
ATOM   4703  HB  THR   307       6.139  14.514  13.045                       H
ATOM   4704  CG2 THR   307       6.538  12.475  13.539                       C
ATOM   4705 HG21 THR   307       7.378  12.421  12.845                       H
ATOM   4706 HG22 THR   307       6.920  12.701  14.534                       H
ATOM   4707 HG23 THR   307       6.037  11.506  13.559                       H
ATOM   4708  OG1 THR   307       5.136  13.265  11.782                       O
ATOM   4709  HG1 THR   307       5.056  12.291  11.723                       H
ATOM   4710  C   THR   307       3.599  12.498  14.241                       C
ATOM   4711  O   THR   307       3.722  11.872  15.288                       O
ATOM   4712  N   GLU   308       2.835  12.085  13.242                       N
ATOM   4713  H   GLU   308       2.838  12.655  12.413                       H
ATOM   4714  CA  GLU   308       2.445  10.687  13.074                       C
ATOM   4715  HA  GLU   308       2.396  10.189  14.042                       H
ATOM   4716  CB  GLU   308       1.060  10.624  12.427                       C
ATOM   4717  HB2 GLU   308       1.054  11.264  11.546                       H
ATOM   4718  HB3 GLU   308       0.844   9.597  12.128                       H
ATOM   4719  CG  GLU   308      -0.030  11.098  13.394                       C
ATOM   4720  HG2 GLU   308      -0.174  10.342  14.165                       H
ATOM   4721  HG3 GLU   308       0.272  12.030  13.874                       H
ATOM   4722  CD  GLU   308      -1.350  11.336  12.677                       C
ATOM   4723  OE1 GLU   308      -1.640  10.660  11.667                       O
ATOM   4724  OE2 GLU   308      -2.133  12.195  13.140                       O
ATOM   4725  C   GLU   308       3.506   9.973  12.224                       C
ATOM   4726  O   GLU   308       4.254  10.635  11.495                       O
ATOM   4727  N   GLY   309       3.580   8.645  12.337                       N
ATOM   4728  H   GLY   309       2.945   8.191  12.986                       H
ATOM   4729  CA  GLY   309       4.664   7.827  11.782                       C
ATOM   4730  HA2 GLY   309       4.329   6.792  11.704                       H
ATOM   4731  HA3 GLY   309       4.933   8.193  10.790                       H
ATOM   4732  C   GLY   309       5.926   7.867  12.663                       C
ATOM   4733  O   GLY   309       5.952   8.578  13.675                       O
ATOM   4734  N   PRO   310       6.988   7.118  12.316                       N
ATOM   4735  CD  PRO   310       8.260   7.166  13.020                       C
ATOM   4736  HD2 PRO   310       8.125   7.072  14.096                       H
ATOM   4737  HD3 PRO   310       8.751   8.106  12.774                       H
ATOM   4738  CG  PRO   310       9.092   6.003  12.492                       C
ATOM   4739  HG2 PRO   310       8.874   5.100  13.062                       H
ATOM   4740  HG3 PRO   310      10.156   6.228  12.517                       H
ATOM   4741  CB  PRO   310       8.559   5.860  11.070                       C
ATOM   4742  HB2 PRO   310       8.761   4.877  10.649                       H
ATOM   4743  HB3 PRO   310       9.013   6.631  10.453                       H
ATOM   4744  CA  PRO   310       7.058   6.129  11.247                       C
ATOM   4745  HA  PRO   310       6.631   6.517  10.324                       H
ATOM   4746  C   PRO   310       6.332   4.838  11.637                       C
ATOM   4747  O   PRO   310       6.133   4.569  12.821                       O
ATOM   4748  N   GLU   311       6.000   4.028  10.631                       N
ATOM   4749  H   GLU   311       6.194   4.330   9.686                       H
ATOM   4750  CA  GLU   311       5.645   2.613  10.787                       C
ATOM   4751  HA  GLU   311       5.475   2.391  11.840                       H
ATOM   4752  CB  GLU   311       4.344   2.303  10.020                       C
ATOM   4753  HB2 GLU   311       4.520   2.521   8.967                       H
ATOM   4754  HB3 GLU   311       4.123   1.239  10.102                       H
ATOM   4755  CG  GLU   311       3.096   3.102  10.457                       C
ATOM   4756  HG2 GLU   311       3.302   4.169  10.364                       H
ATOM   4757  HG3 GLU   311       2.297   2.866   9.754                       H
ATOM   4758  CD  GLU   311       2.563   2.820  11.869                       C
ATOM   4759  OE1 GLU   311       3.004   1.835  12.510                       O
ATOM   4760  OE2 GLU   311       1.680   3.603  12.310                       O
ATOM   4761  C   GLU   311       6.821   1.726  10.306                       C
ATOM   4762  O   GLU   311       7.789   2.208   9.704                       O
ATOM   4763  N   TYR   312       6.771   0.419  10.591                       N
ATOM   4764  H   TYR   312       5.951   0.082  11.084                       H
ATOM   4765  CA  TYR   312       7.909  -0.503  10.449                       C
ATOM   4766  HA  TYR   312       8.646  -0.245  11.208                       H
ATOM   4767  CB  TYR   312       7.463  -1.948  10.693                       C
ATOM   4768  HB2 TYR   312       7.192  -2.061  11.736                       H
ATOM   4769  HB3 TYR   312       6.581  -2.157  10.086                       H
ATOM   4770  CG  TYR   312       8.541  -2.964  10.358                       C
ATOM   4771  CD1 TYR   312       9.744  -2.994  11.090                       C
ATOM   4772  HD1 TYR   312       9.889  -2.297  11.898                       H
ATOM   4773  CE1 TYR   312      10.771  -3.890  10.734                       C
ATOM   4774  HE1 TYR   312      11.705  -3.897  11.267                       H
ATOM   4775  CZ  TYR   312      10.605  -4.753   9.631                       C
ATOM   4776  OH  TYR   312      11.595  -5.613   9.267                       O
ATOM   4777  HH  TYR   312      11.438  -6.021   8.405                       H
ATOM   4778  CE2 TYR   312       9.415  -4.696   8.885                       C
ATOM   4779  HE2 TYR   312       9.303  -5.318   8.019                       H
ATOM   4780  CD2 TYR   312       8.387  -3.807   9.244                       C
ATOM   4781  HD2 TYR   312       7.490  -3.755   8.641                       H
ATOM   4782  C   TYR   312       8.634  -0.440   9.101                       C
ATOM   4783  O   TYR   312       9.858  -0.334   9.092                       O
ATOM   4784  N   GLU   313       7.916  -0.494   7.979                       N
ATOM   4785  H   GLU   313       6.916  -0.629   8.032                       H
ATOM   4786  CA  GLU   313       8.576  -0.529   6.676                       C
ATOM   4787  HA  GLU   313       9.287  -1.357   6.695                       H
ATOM   4788  CB  GLU   313       7.550  -0.784   5.573                       C
ATOM   4789  HB2 GLU   313       6.658  -1.258   5.978                       H
ATOM   4790  HB3 GLU   313       7.248   0.167   5.134                       H
ATOM   4791  CG  GLU   313       8.158  -1.675   4.488                       C
ATOM   4792  HG2 GLU   313       7.580  -1.537   3.581                       H
ATOM   4793  HG3 GLU   313       9.186  -1.375   4.279                       H
ATOM   4794  CD  GLU   313       8.107  -3.163   4.795                       C
ATOM   4795  OE1 GLU   313       7.731  -3.589   5.904                       O
ATOM   4796  OE2 GLU   313       8.289  -3.915   3.816                       O
ATOM   4797  C   GLU   313       9.354   0.764   6.395                       C
ATOM   4798  O   GLU   313      10.430   0.728   5.803                       O
ATOM   4799  N   SER   314       8.863   1.905   6.884                       N
ATOM   4800  H   SER   314       7.958   1.900   7.341                       H
ATOM   4801  CA  SER   314       9.607   3.162   6.866                       C
ATOM   4802  HA  SER   314       9.963   3.357   5.855                       H
ATOM   4803  CB  SER   314       8.719   4.325   7.311                       C
ATOM   4804  HB2 SER   314       8.547   4.259   8.385                       H
ATOM   4805  HB3 SER   314       9.261   5.248   7.107                       H
ATOM   4806  OG  SER   314       7.460   4.363   6.661                       O
ATOM   4807  HG  SER   314       6.918   5.057   7.082                       H
ATOM   4808  C   SER   314      10.824   3.117   7.798                       C
ATOM   4809  O   SER   314      11.904   3.558   7.403                       O
ATOM   4810  N   VAL   315      10.668   2.562   9.010                       N
ATOM   4811  H   VAL   315       9.739   2.206   9.245                       H
ATOM   4812  CA  VAL   315      11.777   2.381   9.970                       C
ATOM   4813  HA  VAL   315      12.174   3.370  10.181                       H
ATOM   4814  CB  VAL   315      11.313   1.757  11.311                       C
ATOM   4815  HB  VAL   315      10.783   0.826  11.122                       H
ATOM   4816  CG1 VAL   315      12.490   1.443  12.246                       C
ATOM   4817 HG11 VAL   315      13.126   0.664  11.825                       H
ATOM   4818 HG12 VAL   315      13.078   2.346  12.414                       H
ATOM   4819 HG13 VAL   315      12.105   1.077  13.194                       H
ATOM   4820  CG2 VAL   315      10.366   2.698  12.073                       C
ATOM   4821 HG21 VAL   315      10.055   2.238  13.012                       H
ATOM   4822 HG22 VAL   315      10.868   3.641  12.288                       H
ATOM   4823 HG23 VAL   315       9.474   2.891  11.484                       H
ATOM   4824  C   VAL   315      12.913   1.550   9.360                       C
ATOM   4825  O   VAL   315      14.084   1.886   9.534                       O
ATOM   4826  N   TRP   316      12.580   0.504   8.600                       N
ATOM   4827  H   TRP   316      11.599   0.254   8.521                       H
ATOM   4828  CA  TRP   316      13.549  -0.253   7.820                       C
ATOM   4829  HA  TRP   316      14.367  -0.567   8.469                       H
ATOM   4830  CB  TRP   316      12.878  -1.502   7.244                       C
ATOM   4831  HB2 TRP   316      12.652  -2.198   8.049                       H
ATOM   4832  HB3 TRP   316      11.931  -1.223   6.781                       H
ATOM   4833  CG  TRP   316      13.731  -2.168   6.210                       C
ATOM   4834  CD1 TRP   316      14.897  -2.796   6.461                       C
ATOM   4835  HD1 TRP   316      15.318  -2.953   7.445                       H
ATOM   4836  NE1 TRP   316      15.512  -3.113   5.271                       N
ATOM   4837  HE1 TRP   316      16.449  -3.503   5.232                       H
ATOM   4838  CE2 TRP   316      14.764  -2.724   4.183                       C
ATOM   4839  CZ2 TRP   316      14.979  -2.785   2.798                       C
ATOM   4840  HZ2 TRP   316      15.874  -3.233   2.397                       H
ATOM   4841  CH2 TRP   316      14.020  -2.234   1.936                       C
ATOM   4842  HH2 TRP   316      14.162  -2.270   0.866                       H
ATOM   4843  CZ3 TRP   316      12.865  -1.635   2.463                       C
ATOM   4844  HZ3 TRP   316      12.130  -1.225   1.788                       H
ATOM   4845  CE3 TRP   316      12.663  -1.570   3.855                       C
ATOM   4846  HE3 TRP   316      11.770  -1.103   4.244                       H
ATOM   4847  CD2 TRP   316      13.612  -2.106   4.753                       C
ATOM   4848  C   TRP   316      14.153   0.586   6.685                       C
ATOM   4849  O   TRP   316      15.378   0.713   6.604                       O
ATOM   4850  N   ALA   317      13.304   1.128   5.801                       N
ATOM   4851  H   ALA   317      12.307   0.987   5.954                       H
ATOM   4852  CA  ALA   317      13.711   1.743   4.537                       C
ATOM   4853  HA  ALA   317      14.266   1.004   3.958                       H
ATOM   4854  CB  ALA   317      12.446   2.117   3.755                       C
ATOM   4855  HB1 ALA   317      12.715   2.525   2.782                       H
ATOM   4856  HB2 ALA   317      11.830   1.231   3.599                       H
ATOM   4857  HB3 ALA   317      11.866   2.859   4.305                       H
ATOM   4858  C   ALA   317      14.621   2.962   4.736                       C
ATOM   4859  O   ALA   317      15.538   3.171   3.940                       O
ATOM   4860  N   LEU   318      14.383   3.725   5.807                       N
ATOM   4861  H   LEU   318      13.569   3.489   6.371                       H
ATOM   4862  CA  LEU   318      15.158   4.898   6.222                       C
ATOM   4863  HA  LEU   318      15.638   5.347   5.353                       H
ATOM   4864  CB  LEU   318      14.170   5.910   6.842                       C
ATOM   4865  HB2 LEU   318      13.776   5.465   7.756                       H
ATOM   4866  HB3 LEU   318      14.717   6.811   7.124                       H
ATOM   4867  CG  LEU   318      12.971   6.309   5.946                       C
ATOM   4868  HG  LEU   318      12.463   5.417   5.580                       H
ATOM   4869  CD1 LEU   318      11.946   7.093   6.775                       C
ATOM   4870 HD11 LEU   318      12.403   7.983   7.197                       H
ATOM   4871 HD12 LEU   318      11.106   7.388   6.149                       H
ATOM   4872 HD13 LEU   318      11.571   6.470   7.588                       H
ATOM   4873  CD2 LEU   318      13.417   7.125   4.723                       C
ATOM   4874 HD21 LEU   318      14.074   6.524   4.093                       H
ATOM   4875 HD22 LEU   318      12.545   7.413   4.135                       H
ATOM   4876 HD23 LEU   318      13.946   8.021   5.042                       H
ATOM   4877  C   LEU   318      16.277   4.539   7.224                       C
ATOM   4878  O   LEU   318      17.183   5.342   7.441                       O
ATOM   4879  N   GLY   319      16.214   3.350   7.837                       N
ATOM   4880  H   GLY   319      15.428   2.756   7.605                       H
ATOM   4881  CA  GLY   319      17.134   2.851   8.864                       C
ATOM   4882  HA2 GLY   319      17.679   3.679   9.313                       H
ATOM   4883  HA3 GLY   319      16.557   2.348   9.639                       H
ATOM   4884  C   GLY   319      18.154   1.859   8.317                       C
ATOM   4885  O   GLY   319      19.046   2.238   7.556                       O
ATOM   4886  N   ALA   320      18.061   0.590   8.732                       N
ATOM   4887  H   ALA   320      17.316   0.362   9.379                       H
ATOM   4888  CA  ALA   320      19.022  -0.474   8.401                       C
ATOM   4889  HA  ALA   320      19.977  -0.237   8.872                       H
ATOM   4890  CB  ALA   320      18.497  -1.778   9.005                       C
ATOM   4891  HB1 ALA   320      18.360  -1.650  10.078                       H
ATOM   4892  HB2 ALA   320      17.545  -2.050   8.547                       H
ATOM   4893  HB3 ALA   320      19.215  -2.580   8.832                       H
ATOM   4894  C   ALA   320      19.301  -0.642   6.896                       C
ATOM   4895  O   ALA   320      20.445  -0.884   6.506                       O
ATOM   4896  N   ASN   321      18.302  -0.410   6.043                       N
ATOM   4897  H   ASN   321      17.384  -0.210   6.423                       H
ATOM   4898  CA  ASN   321      18.447  -0.396   4.583                       C
ATOM   4899  HA  ASN   321      18.704  -1.400   4.241                       H
ATOM   4900  CB  ASN   321      17.083  -0.003   4.020                       C
ATOM   4901  HB2 ASN   321      16.317  -0.668   4.402                       H
ATOM   4902  HB3 ASN   321      16.849   1.001   4.372                       H
ATOM   4903  CG  ASN   321      17.024  -0.019   2.502                       C
ATOM   4904  OD1 ASN   321      17.614  -0.861   1.834                       O
ATOM   4905  ND2 ASN   321      16.341   0.953   1.936                       N
ATOM   4906 HD21 ASN   321      15.940   1.686   2.508                       H
ATOM   4907 HD22 ASN   321      16.304   0.990   0.932                       H
ATOM   4908  C   ASN   321      19.526   0.593   4.087                       C
ATOM   4909  O   ASN   321      20.235   0.315   3.118                       O
ATOM   4910  N   LEU   322      19.675   1.728   4.781                       N
ATOM   4911  H   LEU   322      19.059   1.865   5.575                       H
ATOM   4912  CA  LEU   322      20.698   2.760   4.563                       C
ATOM   4913  HA  LEU   322      21.119   2.659   3.562                       H
ATOM   4914  CB  LEU   322      20.030   4.147   4.703                       C
ATOM   4915  HB2 LEU   322      19.657   4.252   5.723                       H
ATOM   4916  HB3 LEU   322      20.789   4.916   4.551                       H
ATOM   4917  CG  LEU   322      18.865   4.422   3.730                       C
ATOM   4918  HG  LEU   322      18.077   3.693   3.910                       H
ATOM   4919  CD1 LEU   322      18.292   5.821   3.979                       C
ATOM   4920 HD11 LEU   322      19.047   6.583   3.780                       H
ATOM   4921 HD12 LEU   322      17.430   5.990   3.332                       H
ATOM   4922 HD13 LEU   322      17.971   5.904   5.015                       H
ATOM   4923  CD2 LEU   322      19.294   4.324   2.263                       C
ATOM   4924 HD21 LEU   322      19.700   3.338   2.054                       H
ATOM   4925 HD22 LEU   322      18.424   4.478   1.628                       H
ATOM   4926 HD23 LEU   322      20.046   5.079   2.034                       H
ATOM   4927  C   LEU   322      21.883   2.636   5.540                       C
ATOM   4928  O   LEU   322      22.781   3.472   5.511                       O
ATOM   4929  N   GLY   323      21.888   1.641   6.435                       N
ATOM   4930  H   GLY   323      21.149   0.950   6.383                       H
ATOM   4931  CA  GLY   323      22.871   1.500   7.517                       C
ATOM   4932  HA2 GLY   323      22.782   0.504   7.949                       H
ATOM   4933  HA3 GLY   323      23.874   1.638   7.116                       H
ATOM   4934  C   GLY   323      22.690   2.517   8.649                       C
ATOM   4935  O   GLY   323      23.623   2.747   9.411                       O
ATOM   4936  N   ILE   324      21.524   3.165   8.748                       N
ATOM   4937  H   ILE   324      20.770   2.875   8.130                       H
ATOM   4938  CA  ILE   324      21.219   4.183   9.765                       C
ATOM   4939  HA  ILE   324      22.154   4.634  10.103                       H
ATOM   4940  CB  ILE   324      20.353   5.312   9.146                       C
ATOM   4941  HB  ILE   324      19.502   4.863   8.633                       H
ATOM   4942  CG2 ILE   324      19.812   6.268  10.229                       C
ATOM   4943 HG21 ILE   324      19.204   7.050   9.774                       H
ATOM   4944 HG22 ILE   324      19.165   5.729  10.922                       H
ATOM   4945 HG23 ILE   324      20.635   6.724  10.778                       H
ATOM   4946  CG1 ILE   324      21.205   6.083   8.105                       C
ATOM   4947 HG12 ILE   324      22.037   6.563   8.620                       H
ATOM   4948 HG13 ILE   324      21.617   5.379   7.383                       H
ATOM   4949  CD1 ILE   324      20.462   7.156   7.306                       C
ATOM   4950 HD11 ILE   324      20.190   7.987   7.954                       H
ATOM   4951 HD12 ILE   324      21.114   7.533   6.517                       H
ATOM   4952 HD13 ILE   324      19.568   6.729   6.853                       H
ATOM   4953  C   ILE   324      20.584   3.512  10.990                       C
ATOM   4954  O   ILE   324      19.594   2.788  10.891                       O
ATOM   4955  N   ASN   325      21.171   3.724  12.166                       N
ATOM   4956  H   ASN   325      22.024   4.267  12.196                       H
ATOM   4957  CA  ASN   325      20.672   3.194  13.442                       C
ATOM   4958  HA  ASN   325      20.257   2.199  13.284                       H
ATOM   4959  CB  ASN   325      21.862   3.066  14.407                       C
ATOM   4960  HB2 ASN   325      21.529   2.545  15.305                       H
ATOM   4961  HB3 ASN   325      22.655   2.473  13.948                       H
ATOM   4962  CG  ASN   325      22.419   4.431  14.799                       C
ATOM   4963  OD1 ASN   325      22.952   5.166  13.974                       O
ATOM   4964  ND2 ASN   325      22.237   4.851  16.032                       N
ATOM   4965 HD21 ASN   325      21.842   4.231  16.740                       H
ATOM   4966 HD22 ASN   325      22.628   5.737  16.308                       H
ATOM   4967  C   ASN   325      19.579   4.083  14.070                       C
ATOM   4968  O   ASN   325      18.711   3.590  14.790                       O
ATOM   4969  N   ASP   326      19.647   5.394  13.825                       N
ATOM   4970  H   ASP   326      20.356   5.710  13.182                       H
ATOM   4971  CA  ASP   326      18.992   6.413  14.637                       C
ATOM   4972  HA  ASP   326      19.060   6.112  15.685                       H
ATOM   4973  CB  ASP   326      19.763   7.730  14.505                       C
ATOM   4974  HB2 ASP   326      20.751   7.617  14.955                       H
ATOM   4975  HB3 ASP   326      19.892   7.967  13.446                       H
ATOM   4976  CG  ASP   326      19.026   8.882  15.187                       C
ATOM   4977  OD1 ASP   326      18.415   8.679  16.261                       O
ATOM   4978  OD2 ASP   326      19.073  10.008  14.640                       O
ATOM   4979  C   ASP   326      17.509   6.619  14.302                       C
ATOM   4980  O   ASP   326      17.148   7.208  13.280                       O
ATOM   4981  N   LEU   327      16.656   6.229  15.250                       N
ATOM   4982  H   LEU   327      17.034   5.753  16.055                       H
ATOM   4983  CA  LEU   327      15.214   6.424  15.172                       C
ATOM   4984  HA  LEU   327      14.885   5.978  14.239                       H
ATOM   4985  CB  LEU   327      14.564   5.640  16.323                       C
ATOM   4986  HB2 LEU   327      14.963   4.629  16.300                       H
ATOM   4987  HB3 LEU   327      14.863   6.092  17.266                       H
ATOM   4988  CG  LEU   327      13.024   5.557  16.273                       C
ATOM   4989  HG  LEU   327      12.617   6.561  16.388                       H
ATOM   4990  CD1 LEU   327      12.482   4.956  14.965                       C
ATOM   4991 HD11 LEU   327      12.927   3.977  14.786                       H
ATOM   4992 HD12 LEU   327      11.400   4.846  15.030                       H
ATOM   4993 HD13 LEU   327      12.700   5.613  14.124                       H
ATOM   4994  CD2 LEU   327      12.526   4.711  17.452                       C
ATOM   4995 HD21 LEU   327      12.954   5.067  18.388                       H
ATOM   4996 HD22 LEU   327      11.443   4.792  17.504                       H
ATOM   4997 HD23 LEU   327      12.796   3.664  17.315                       H
ATOM   4998  C   LEU   327      14.791   7.904  15.121                       C
ATOM   4999  O   LEU   327      13.748   8.185  14.539                       O
ATOM   5000  N   ALA   328      15.573   8.854  15.654                       N
ATOM   5001  H   ALA   328      16.475   8.599  16.045                       H
ATOM   5002  CA  ALA   328      15.238  10.278  15.543                       C
ATOM   5003  HA  ALA   328      14.196  10.407  15.836                       H
ATOM   5004  CB  ALA   328      16.106  11.102  16.500                       C
ATOM   5005  HB1 ALA   328      17.150  11.061  16.194                       H
ATOM   5006  HB2 ALA   328      15.785  12.143  16.477                       H
ATOM   5007  HB3 ALA   328      16.009  10.724  17.518                       H
ATOM   5008  C   ALA   328      15.359  10.769  14.093                       C
ATOM   5009  O   ALA   328      14.397  11.297  13.543                       O
ATOM   5010  N   SER   329      16.494  10.527  13.438                       N
ATOM   5011  H   SER   329      17.281  10.151  13.958                       H
ATOM   5012  CA  SER   329      16.674  10.835  12.009                       C
ATOM   5013  HA  SER   329      16.537  11.907  11.851                       H
ATOM   5014  CB  SER   329      18.091  10.462  11.552                       C
ATOM   5015  HB2 SER   329      18.244   9.388  11.673                       H
ATOM   5016  HB3 SER   329      18.193  10.712  10.495                       H
ATOM   5017  OG  SER   329      19.082  11.166  12.282                       O
ATOM   5018  HG  SER   329      19.123  10.787  13.188                       H
ATOM   5019  C   SER   329      15.647  10.110  11.121                       C
ATOM   5020  O   SER   329      15.180  10.681  10.140                       O
ATOM   5021  N   ILE   330      15.243   8.886  11.483                       N
ATOM   5022  H   ILE   330      15.715   8.455  12.271                       H
ATOM   5023  CA  ILE   330      14.160   8.141  10.810                       C
ATOM   5024  HA  ILE   330      14.338   8.140   9.733                       H
ATOM   5025  CB  ILE   330      14.171   6.677  11.309                       C
ATOM   5026  HB  ILE   330      14.201   6.711  12.393                       H
ATOM   5027  CG2 ILE   330      12.907   5.892  10.924                       C
ATOM   5028 HG21 ILE   330      12.926   4.920  11.412                       H
ATOM   5029 HG22 ILE   330      12.012   6.404  11.266                       H
ATOM   5030 HG23 ILE   330      12.849   5.763   9.844                       H
ATOM   5031  CG1 ILE   330      15.432   5.933  10.803                       C
ATOM   5032 HG12 ILE   330      15.336   5.740   9.735                       H
ATOM   5033 HG13 ILE   330      16.311   6.561  10.937                       H
ATOM   5034  CD1 ILE   330      15.698   4.607  11.528                       C
ATOM   5035 HD11 ILE   330      14.964   3.857  11.233                       H
ATOM   5036 HD12 ILE   330      16.693   4.251  11.268                       H
ATOM   5037 HD13 ILE   330      15.661   4.746  12.606                       H
ATOM   5038  C   ILE   330      12.795   8.825  11.000                       C
ATOM   5039  O   ILE   330      12.057   8.961  10.030                       O
ATOM   5040  N   ILE   331      12.447   9.288  12.206                       N
ATOM   5041  H   ILE   331      13.077   9.104  12.983                       H
ATOM   5042  CA  ILE   331      11.215  10.071  12.461                       C
ATOM   5043  HA  ILE   331      10.353   9.508  12.101                       H
ATOM   5044  CB  ILE   331      11.055  10.326  13.987                       C
ATOM   5045  HB  ILE   331      12.015  10.674  14.363                       H
ATOM   5046  CG2 ILE   331      10.001  11.411  14.291                       C
ATOM   5047 HG21 ILE   331       9.898  11.559  15.365                       H
ATOM   5048 HG22 ILE   331      10.293  12.367  13.859                       H
ATOM   5049 HG23 ILE   331       9.039  11.107  13.881                       H
ATOM   5050  CG1 ILE   331      10.672   9.042  14.761                       C
ATOM   5051 HG12 ILE   331       9.601   8.871  14.664                       H
ATOM   5052 HG13 ILE   331      11.184   8.181  14.334                       H
ATOM   5053  CD1 ILE   331      11.005   9.101  16.259                       C
ATOM   5054 HD11 ILE   331      10.453   9.902  16.748                       H
ATOM   5055 HD12 ILE   331      10.727   8.156  16.726                       H
ATOM   5056 HD13 ILE   331      12.073   9.265  16.400                       H
ATOM   5057  C   ILE   331      11.213  11.375  11.646                       C
ATOM   5058  O   ILE   331      10.200  11.712  11.032                       O
ATOM   5059  N   GLU   332      12.343  12.089  11.622                       N
ATOM   5060  H   GLU   332      13.131  11.737  12.157                       H
[truncated: 998,421 more chars]
